# Supplementary material for: Deep learning–enhanced clustering and classification of protein molecule tertiary structures using weighted distance matrices
Source: Brief Bioinform. 2025 Jul 8;26(4):bbaf331. doi: 10.1093/bib/bbaf331 (PMC12234446; doi:10.1093/bib/bbaf331)
Supplement: supplementary_files_bbaf331 [file supplementary_files_bbaf331.zip]

Archive with 11 entries (11 files):
- 765-struct2_bbaf331.tsv
- 765_bbaf331.fasta
- cluster_results_KMeans_bbaf331.txt
- manual_bbaf331.txt
- NHY0K2W9114-Alignment-HitTable_bbaf331.csv
- NHY0K2W9114-Alignment_bbaf331.txt
- nrPDB_annot_bbaf331.tsv
- nrPDB_sequences_bbaf331.fasta
- nrPDB_test_bbaf331.csv
- Supplementary_information_bbaf331.docx
- Verticillium_dahliae_765_effectors_bbaf331.xlsx
