# Supplementary material for: Deep learning–enhanced clustering and classification of protein molecule tertiary structures using weighted distance matrices
Source: Brief Bioinform. 2025 Jul 8;26(4):bbaf331. doi: 10.1093/bib/bbaf331 (PMC12234446; doi:10.1093/bib/bbaf331)
Supplement: supplementary_files_bbaf331 [file supplementary_files_bbaf331.zip › manual_bbaf331.txt]

DeepGO-DeePFRI

mkdir $DATA_DIR
printf "\n\n  DATA DIRECTORY (%s) CREATED!\n" $DATA_DIR

printf "\n\n  DOWNLOADING SIFTS-GO DATA...\n"
wget ftp://ftp.ebi.ac.uk/pub/databases/msd/sifts/flatfiles/tsv/pdb_chain_go.tsv.gz -O $DATA_DIR/pdb_chain_go.tsv.gz

printf "\n\n  DOWNLOADING SIFTS-EC DATA...\n"
wget ftp://ftp.ebi.ac.uk/pub/databases/msd/sifts/flatfiles/tsv/pdb_chain_enzyme.tsv.gz -O $DATA_DIR/pdb_chain_enzyme.tsv.gz

printf "\n\n  DOWNLOADING PDB SEQRES SEQUENCES...\n"
wget ftp://ftp.wwpdb.org/pub/pdb/derived_data/pdb_seqres.txt.gz -O $DATA_DIR/pdb_seqres.txt.gz

printf "\n\n  DOWNLOADING PDB CLUSTERS...\n"
wget https://cdn.rcsb.org/resources/sequence/clusters/bc-$SEQ_SIM.out -O $DATA_DIR/bc-$SEQ_SIM.out

printf "\n\n  DOWNLOADING GO HIERARCHY...\n"
wget http://purl.obolibrary.org/obo/go/go-basic.obo -O $DATA_DIR/go-basic.obo

printf "\n\n  PREPROCESSING GO-ANNOTATIONS [Please wait this process may take a few minutes]...\n"
python create_nrPDB_GO_annot.py \
    -sifts $DATA_DIR/pdb_chain_go.tsv.gz \
    -bc $DATA_DIR/bc-$SEQ_SIM.out \
    -seqres $DATA_DIR/pdb_seqres.txt.gz \
    -obo $DATA_DIR/go-basic.obo \
    -out $DATA_DIR/nrPDB-GO \

printf "\n\n  PREPROCESSING EC-ANNOTATIONS [Please wait this process may take a few minutes]...\n"
python create_nrPDB_EC_annot.py \
    -sifts $DATA_DIR/pdb_chain_enzyme.tsv.gz \
    -bc $DATA_DIR/bc-$SEQ_SIM.out \
    -seqres $DATA_DIR/pdb_seqres.txt.gz \
    -out $DATA_DIR/nrPDB-EC \

printf "\n\n  RETRIEVING PDB FILES AND CREATING DISTANCE MAPS...\n"
mkdir $DATA_DIR/annot_pdb_chains_npz/
python PDB2distMap.py \
    -annot $DATA_DIR/nrPDB-GO_annot.tsv \
    -seqres $DATA_DIR/pdb_seqres.txt.gz \
    -num_threads 20 \
    -bc $DATA_DIR/bc-$SEQ_SIM.out \
    -out_dir $DATA_DIR/annot_pdb_chains_npz/ \

python PDB2distMap.py \
    -annot $DATA_DIR/nrPDB-EC_annot.tsv \
    -ec \
    -seqres $DATA_DIR/pdb_seqres.txt.gz \
    -num_threads 20 \
    -bc $DATA_DIR/bc-$SEQ_SIM.out \
    -out_dir $DATA_DIR/annot_pdb_chains_npz/ \

rm -r obsolete/

printf "\n\n  CREATE TFRecord FILES..."
mkdir $TFR_DIR
python PDB2TFRecord.py \
    -annot $DATA_DIR/nrPDB-GO_annot.tsv \
    -prot_list $DATA_DIR/nrPDB-GO_train.txt \
    -npz_dir $DATA_DIR/annot_pdb_chains_npz/ \
    -num_shards 30 \
    -num_threads 30 \
    -tfr_prefix $TFR_DIR/PDB_GO_train \

python PDB2TFRecord.py \
    -annot $DATA_DIR/nrPDB-GO_annot.tsv \
    -prot_list $DATA_DIR/nrPDB-GO_valid.txt \
    -npz_dir $DATA_DIR/annot_pdb_chains_npz/ \
    -num_shards 3 \
    -num_threads 3 \
    -tfr_prefix $TFR_DIR/PDB_GO_valid \

python PDB2TFRecord.py \
    -annot $DATA_DIR/nrPDB-EC_annot.tsv \
    -ec \
    -prot_list $DATA_DIR/nrPDB-EC_train.txt \
    -npz_dir $DATA_DIR/annot_pdb_chains_npz/ \
    -num_shards 15 \
    -num_threads 15 \
    -tfr_prefix $TFR_DIR/PDB_EC_train \

python PDB2TFRecord.py \
    -annot $DATA_DIR/nrPDB-EC_annot.tsv \
    -ec \
    -prot_list $DATA_DIR/nrPDB-EC_valid.txt \
    -npz_dir $DATA_DIR/annot_pdb_chains_npz/ \
    -num_shards 1 \
    -num_threads 1 \
    -tfr_prefix $TFR_DIR/PDB_EC_valid \

UNSE

python  protein_distance_matrix_batch.py
    -pdb_folder  https://alphafold.ebi.ac.uk/
    -blast_result_file  https://blast.ncbi.nlm.nih.gov/
    -fasta_file  https://www.uniprot.org/
    -fasta_dict

python  protein_distance_batch.py
    -directory_path
    -save_directory

python  convert_tsv_to_labels50.py
    -tsv_input http://pfam.xfam.org/

python  train.py
    -multi_label_tsv http://pfam.xfam.org/
