# Supplementary material for: Deep learning–enhanced clustering and classification of protein molecule tertiary structures using weighted distance matrices
Source: Brief Bioinform. 2025 Jul 8;26(4):bbaf331. doi: 10.1093/bib/bbaf331 (PMC12234446; doi:10.1093/bib/bbaf331)
Supplement: supplementary_files_bbaf331 [file supplementary_files_bbaf331.zip › NHY0K2W9114-Alignment-HitTable_bbaf331.csv]

VDAG_00063	VDAG_00063	100.000	492	0	0	1	492	1	492	0.0	957	100.00
VDAG_00063	VDAG_03354	61.009	218	85	0	274	491	120	337	3.63e-93	280	76.15
VDAG_00063	VDAG_07768	48.498	233	102	7	249	474	9	230	5.94e-62	196	62.66
VDAG_00063	VDAG_06155	45.565	248	117	7	246	492	25	255	1.62e-60	192	58.87
VDAG_00063	VDAG_08685	43.304	224	119	7	270	488	53	273	1.28e-47	159	55.80
VDAG_00063	VDAG_08236	43.750	208	102	4	272	475	28	224	1.45e-46	155	56.25
VDAG_00063	VDAG_06523	38.278	209	117	5	273	475	22	224	2.66e-33	119	53.59
VDAG_00063	VDAG_03483	59.459	37	15	0	19	55	506	542	5.25e-09	50.8	70.27
VDAG_00063	VDAG_00752	60.000	35	14	0	21	55	499	533	1.64e-08	49.3	68.57
VDAG_00063	VDAG_02091	48.571	35	18	0	21	55	491	525	2.36e-07	45.4	68.57
VDAG_00063	VDAG_06166	53.333	30	14	0	26	55	336	365	5.56e-06	40.8	66.67
VDAG_00063	VDAG_08734	51.515	33	15	1	23	55	426	457	7.34e-06	40.8	66.67
VDAG_00063	VDAG_06165	60.000	30	11	1	26	55	259	287	8.09e-06	40.0	70.00
VDAG_00063	VDAG_07784	51.429	35	16	1	21	55	262	295	8.68e-06	40.0	60.00
VDAG_00076	VDAG_00076	100.000	167	0	0	1	167	1	167	3.30e-123	337	100.00
VDAG_00107	VDAG_00107	100.000	198	0	0	1	198	1	198	1.59e-146	399	100.00
VDAG_00107	VDAG_05416	52.985	134	51	2	1	123	1	133	8.03e-42	131	64.18
VDAG_00166	VDAG_00166	100.000	418	0	0	1	418	1	418	0.0	868	100.00
VDAG_00166	VDAG_10354	32.857	70	25	1	9	56	6	75	3.37e-05	38.1	45.71
VDAG_00191	VDAG_00191	100.000	211	0	0	1	211	1	211	4.55e-161	436	100.00
VDAG_00261	VDAG_00261	100.000	205	0	0	1	205	1	205	1.18e-155	422	100.00
VDAG_00274	VDAG_00274	100.000	458	0	0	1	458	1	458	0.0	936	100.00
VDAG_00481	VDAG_00481	100.000	171	0	0	1	171	1	171	4.32e-117	322	100.00
VDAG_00482	VDAG_00482	100.000	292	0	0	1	292	1	292	0.0	557	100.00
VDAG_00493	VDAG_00493	100.000	404	0	0	1	404	1	404	0.0	842	100.00
VDAG_00559	VDAG_00559	100.000	179	0	0	1	179	1	179	2.71e-130	356	100.00
VDAG_00600	VDAG_00600	100.000	351	0	0	1	351	1	351	0.0	731	100.00
VDAG_00621	VDAG_00621	100.000	240	0	0	1	240	1	240	5.08e-160	436	100.00
VDAG_00684	VDAG_00684	100.000	414	0	0	1	414	1	414	0.0	815	100.00
VDAG_00684	VDAG_08653	52.273	44	20	1	37	80	29	71	1.51e-08	46.6	68.18
VDAG_00752	VDAG_00752	100.000	533	0	0	1	533	1	533	0.0	1105	100.00
VDAG_00752	VDAG_03483	57.467	529	200	9	22	533	22	542	0.0	576	69.57
VDAG_00752	VDAG_02091	48.864	528	236	12	18	533	20	525	6.63e-175	497	64.77
VDAG_00752	VDAG_06166	58.537	82	26	3	452	533	292	365	7.12e-17	75.1	65.85
VDAG_00752	VDAG_08734	52.778	72	28	2	462	533	392	457	7.52e-15	69.3	61.11
VDAG_00752	VDAG_06165	77.143	35	7	1	499	533	254	287	1.08e-12	61.6	82.86
VDAG_00752	VDAG_07784	65.789	38	12	1	496	533	259	295	3.78e-10	53.9	73.68
VDAG_00752	VDAG_00063	60.000	35	14	0	499	533	21	55	1.42e-08	49.7	68.57
VDAG_00752	VDAG_07400	52.778	36	16	1	498	532	278	313	1.46e-05	39.7	75.00
VDAG_00900	VDAG_00900	100.000	262	0	0	1	262	1	262	0.0	544	100.00
VDAG_00902	VDAG_00902	100.000	366	0	0	1	366	1	366	0.0	751	100.00
VDAG_00902	VDAG_06998	50.737	339	150	4	34	366	24	351	3.08e-105	312	64.01
VDAG_00902	VDAG_06998	46.809	329	151	6	38	365	208	513	3.57e-90	273	63.22
VDAG_00902	VDAG_06998	49.367	316	142	4	51	366	139	436	1.09e-89	272	63.29
VDAG_00902	VDAG_08171	37.994	329	166	4	38	366	226	516	1.82e-75	236	50.76
VDAG_00902	VDAG_08171	34.954	329	178	4	38	366	70	362	2.18e-65	209	47.42
VDAG_00902	VDAG_08171	42.149	242	119	3	122	363	63	283	4.40e-59	192	52.89
VDAG_00902	VDAG_08171	43.478	69	39	0	298	366	62	130	2.24e-14	67.0	59.42
VDAG_01039	VDAG_01039	100.000	260	0	0	1	260	1	260	0.0	535	100.00
VDAG_01155	VDAG_01155	100.000	354	0	0	1	354	1	354	0.0	720	100.00
VDAG_01231	VDAG_01231	100.000	100	0	0	1	100	1	100	1.14e-71	201	100.00
VDAG_01231	VDAG_02989	30.769	26	18	0	26	51	74	99	0.029	25.4	65.38
VDAG_01291	VDAG_01291	100.000	153	0	0	1	153	1	153	7.50e-115	315	100.00
VDAG_01316	VDAG_01316	100.000	352	0	0	1	352	1	352	0.0	707	100.00
VDAG_01417	VDAG_01417	100.000	281	0	0	1	281	1	281	0.0	571	100.00
VDAG_01456	VDAG_01456	100.000	372	0	0	1	372	1	372	0.0	749	100.00
VDAG_01586	VDAG_01586	100.000	94	0	0	1	94	1	94	1.99e-66	188	100.00
VDAG_01586	VDAG_08956	53.763	93	40	2	4	93	3	95	9.55e-30	95.5	66.67
VDAG_01586	VDAG_07838	55.208	96	41	2	1	94	1	96	2.14e-27	89.7	69.79
VDAG_01586	VDAG_02273	47.000	100	44	3	1	93	1	98	1.03e-26	88.2	63.00
VDAG_01586	VDAG_07851	51.515	66	31	1	30	94	191	256	3.81e-16	64.3	66.67
VDAG_01595	VDAG_01595	100.000	84	0	0	1	84	1	84	8.37e-60	170	100.00
VDAG_01839	VDAG_01839	100.000	153	0	0	1	153	1	153	1.38e-111	306	100.00
VDAG_01865	VDAG_01865	100.000	310	0	0	1	310	1	310	0.0	606	100.00
VDAG_01865	VDAG_05647	39.583	48	25	2	218	263	43	88	1.08e-05	37.4	62.50
VDAG_01959	VDAG_01959	100.000	245	0	0	1	245	1	245	0.0	501	100.00
VDAG_01959	VDAG_04756	33.858	254	138	9	12	244	10	254	3.34e-35	119	49.21
VDAG_01959	VDAG_08091	30.058	173	104	3	72	227	50	222	4.46e-20	79.3	45.66
VDAG_01959	VDAG_07400	36.806	144	80	5	107	240	89	231	9.25e-19	76.6	50.00
VDAG_01959	VDAG_04404	37.931	145	78	5	107	241	95	237	1.47e-17	72.8	46.90
VDAG_01959	VDAG_08227	31.111	90	39	3	158	245	128	196	6.44e-06	38.9	43.33
VDAG_02034	VDAG_02034	100.000	203	0	0	1	203	1	203	8.21e-150	407	100.00
VDAG_02042	VDAG_02042	100.000	222	0	0	1	222	1	222	9.32e-167	452	100.00
VDAG_02042	VDAG_06199	36.486	74	40	3	55	128	70	136	9.74e-06	37.0	54.05
VDAG_02091	VDAG_02091	100.000	525	0	0	1	525	1	525	0.0	1078	100.00
VDAG_02091	VDAG_03483	56.777	546	211	7	1	525	1	542	0.0	616	70.51
VDAG_02091	VDAG_00752	47.905	549	246	13	1	525	1	533	8.04e-172	489	63.93
VDAG_02091	VDAG_08734	47.761	67	29	3	463	525	393	457	2.69e-11	58.2	55.22
VDAG_02091	VDAG_06166	46.479	71	24	1	469	525	295	365	2.65e-10	54.7	50.70
VDAG_02091	VDAG_06165	62.857	35	12	1	491	525	254	287	1.66e-08	48.5	71.43
VDAG_02091	VDAG_07784	60.526	38	14	1	488	525	259	295	3.04e-08	47.8	65.79
VDAG_02091	VDAG_00063	48.571	35	18	0	491	525	21	55	2.95e-07	45.4	68.57
VDAG_02091	VDAG_07400	52.941	34	15	1	492	524	280	313	3.64e-05	38.5	64.71
VDAG_02122	VDAG_02122	100.000	109	0	0	1	109	1	109	2.08e-80	224	100.00
VDAG_02273	VDAG_02273	100.000	99	0	0	1	99	1	99	7.48e-71	199	100.00
VDAG_02273	VDAG_01586	47.000	100	44	3	1	98	1	93	1.08e-26	88.2	63.00
VDAG_02273	VDAG_08956	42.157	102	48	5	1	98	1	95	4.24e-18	66.2	57.84
VDAG_02273	VDAG_07838	37.662	77	44	3	26	99	21	96	1.13e-13	55.1	58.44
VDAG_02273	VDAG_07851	38.806	67	38	2	35	98	189	255	2.00e-11	51.6	59.70
VDAG_02273	VDAG_07566	42.857	35	18	1	1	35	1	33	0.009	26.9	54.29
VDAG_02463	VDAG_02463	100.000	559	0	0	1	559	1	559	0.0	1042	100.00
VDAG_02463	VDAG_09230	56.132	212	86	3	93	298	44	254	1.76e-76	250	67.92
VDAG_02467	VDAG_02467	100.000	70	0	0	1	70	1	70	5.12e-49	142	100.00
VDAG_02501	VDAG_02501	100.000	125	0	0	1	125	1	125	1.83e-91	253	100.00
VDAG_02501	VDAG_02122	33.333	63	31	2	1	52	1	63	0.018	26.2	44.44
VDAG_02618	VDAG_02618	100.000	279	0	0	1	279	1	279	0.0	549	100.00
VDAG_02669	VDAG_02669	100.000	90	0	0	1	90	1	90	8.71e-59	168	100.00
VDAG_02669	VDAG_00621	36.585	41	23	1	1	38	1	41	0.042	24.6	48.78
VDAG_02705	VDAG_02705	100.000	102	0	0	1	102	1	102	8.36e-74	207	100.00
VDAG_02709	VDAG_02709	100.000	326	0	0	1	326	1	326	0.0	671	100.00
VDAG_02709	VDAG_04718	35.494	324	164	13	1	289	1	314	8.46e-30	109	50.93
VDAG_02709	VDAG_07759	30.838	334	179	14	1	299	1	317	8.73e-20	81.6	49.10
VDAG_02709	VDAG_08067	27.519	258	150	9	47	286	45	283	1.80e-19	80.1	46.51
VDAG_02709	VDAG_07566	32.210	267	152	11	1	247	1	258	7.21e-16	70.1	49.44
VDAG_02709	VDAG_08734	26.804	194	114	5	80	252	121	307	2.45e-11	57.0	40.72
VDAG_02709	VDAG_03656	28.507	221	99	9	1	172	1	211	1.54e-09	51.2	42.08
VDAG_02709	VDAG_07144	27.869	183	116	8	84	252	122	302	5.36e-07	43.1	42.08
VDAG_02734	VDAG_02734	100.000	399	0	0	1	399	1	399	0.0	790	100.00
VDAG_02745	VDAG_02745	100.000	212	0	0	1	212	1	212	1.70e-160	435	100.00
VDAG_02751	VDAG_02751	100.000	231	0	0	1	231	1	231	5.57e-175	473	100.00
VDAG_02751	VDAG_02909	36.842	228	105	6	6	231	3	193	3.40e-40	130	54.39
VDAG_02770	VDAG_02770	100.000	214	0	0	1	214	1	214	1.02e-161	438	100.00
VDAG_02770	VDAG_05717	60.656	183	64	2	33	214	23	198	1.06e-79	230	74.32
VDAG_02788	VDAG_02788	100.000	319	0	0	1	319	1	319	0.0	649	100.00
VDAG_02829	VDAG_02829	100.000	297	0	0	1	297	1	297	0.0	612	100.00
VDAG_02835	VDAG_02835	100.000	298	0	0	1	298	1	298	0.0	602	100.00
VDAG_02843	VDAG_02843	100.000	221	0	0	1	221	1	221	1.63e-167	454	100.00
VDAG_02891	VDAG_02891	100.000	189	0	0	1	189	1	189	3.05e-135	369	100.00
VDAG_02908	VDAG_02908	100.000	211	0	0	1	211	1	211	9.00e-160	433	100.00
VDAG_02908	VDAG_04019	47.059	119	58	2	45	163	35	148	3.84e-34	114	58.82
VDAG_02909	VDAG_02909	100.000	193	0	0	1	193	1	193	1.65e-145	395	100.00
VDAG_02909	VDAG_02751	37.500	224	101	6	7	193	10	231	1.21e-43	139	54.46
VDAG_02909	VDAG_09319	29.730	37	26	0	151	187	131	167	0.038	26.6	45.95
VDAG_02980	VDAG_02980	100.000	193	0	0	1	193	1	193	1.83e-142	388	100.00
VDAG_02988	VDAG_02988	100.000	503	0	0	1	503	1	503	0.0	1040	100.00
VDAG_02988	VDAG_08573	29.167	48	34	0	261	308	76	123	0.008	31.2	39.58
VDAG_02989	VDAG_02989	100.000	128	0	0	1	128	1	128	2.25e-97	269	100.00
VDAG_02989	VDAG_06147	34.783	115	67	3	1	113	4	112	1.27e-18	68.9	51.30
VDAG_02989	VDAG_01231	30.769	26	18	0	74	99	26	51	0.037	25.4	65.38
VDAG_03128	VDAG_03128	100.000	181	0	0	1	181	1	181	3.99e-134	366	100.00
VDAG_03190	VDAG_03190	100.000	260	0	0	1	260	1	260	0.0	542	100.00
VDAG_03221	VDAG_03221	100.000	164	0	0	1	164	1	164	4.52e-126	344	100.00
VDAG_03287	VDAG_03287	100.000	195	0	0	1	195	1	195	8.05e-149	404	100.00
VDAG_03287	VDAG_03488	61.194	201	72	2	1	195	1	201	1.83e-88	252	74.13
VDAG_03312	VDAG_03312	100.000	142	0	0	1	142	1	142	6.16e-102	281	100.00
VDAG_03321	VDAG_03321	100.000	204	0	0	1	204	1	204	1.47e-148	404	100.00
VDAG_03354	VDAG_03354	100.000	339	0	0	1	339	1	339	0.0	687	100.00
VDAG_03354	VDAG_00063	61.009	218	85	0	120	337	274	491	1.58e-95	286	76.15
VDAG_03354	VDAG_06155	50.704	213	100	5	120	331	40	248	1.49e-67	206	64.79
VDAG_03354	VDAG_08685	49.138	232	110	6	107	333	44	272	1.87e-65	201	60.34
VDAG_03354	VDAG_07768	51.208	207	95	5	115	318	21	224	1.05e-63	196	65.22
VDAG_03354	VDAG_08236	46.919	211	97	4	115	321	25	224	2.53e-56	176	59.24
VDAG_03354	VDAG_06523	39.423	208	114	4	115	321	28	224	2.62e-39	132	56.25
VDAG_03375	VDAG_03375	100.000	194	0	0	1	194	1	194	1.08e-131	361	100.00
VDAG_03377	VDAG_03377	100.000	233	0	0	1	233	1	233	3.50e-172	466	100.00
VDAG_03377	VDAG_08734	32.432	74	44	3	126	193	381	454	0.013	28.9	40.54
VDAG_03377	VDAG_00902	45.161	31	17	0	5	35	3	33	0.037	27.3	54.84
VDAG_03386	VDAG_03386	100.000	169	0	0	1	169	1	169	2.05e-124	340	100.00
VDAG_03407	VDAG_03407	100.000	131	0	0	1	131	1	131	6.21e-98	270	100.00
VDAG_03414	VDAG_03414	100.000	231	0	0	1	231	1	231	2.67e-169	459	100.00
VDAG_03483	VDAG_03483	100.000	542	0	0	1	542	1	542	0.0	1106	100.00
VDAG_03483	VDAG_02091	57.692	546	206	7	1	542	1	525	0.0	620	71.25
VDAG_03483	VDAG_00752	56.909	550	212	9	1	542	1	533	0.0	580	69.09
VDAG_03483	VDAG_06166	55.172	87	29	3	456	542	289	365	8.37e-16	71.6	60.92
VDAG_03483	VDAG_08734	42.400	125	58	5	421	542	344	457	1.26e-14	68.6	49.60
VDAG_03483	VDAG_06165	77.143	35	7	1	508	542	254	287	5.09e-12	59.3	80.00
VDAG_03483	VDAG_07784	65.789	38	12	1	505	542	259	295	9.11e-10	52.8	73.68
VDAG_03483	VDAG_00063	59.459	37	15	0	506	542	19	55	5.17e-09	51.2	70.27
VDAG_03483	VDAG_07400	47.222	36	18	1	507	541	278	313	2.07e-04	36.2	69.44
VDAG_03488	VDAG_03488	100.000	201	0	0	1	201	1	201	5.80e-154	418	100.00
VDAG_03488	VDAG_03287	61.194	201	72	2	1	201	1	195	6.37e-82	235	74.13
VDAG_03513	VDAG_03513	100.000	233	0	0	1	233	1	233	5.36e-172	466	100.00
VDAG_03656	VDAG_03656	100.000	385	0	0	1	385	1	385	0.0	795	100.00
VDAG_03656	VDAG_07144	51.862	349	160	7	20	365	21	364	5.30e-116	337	67.05
VDAG_03656	VDAG_08734	48.837	387	184	12	6	383	7	388	1.15e-109	323	64.60
VDAG_03656	VDAG_02709	39.785	93	54	2	119	211	82	172	3.12e-09	50.4	53.76
VDAG_03656	VDAG_08067	38.028	71	38	4	121	191	77	141	3.84e-07	43.9	60.56
VDAG_03656	VDAG_07759	24.272	206	123	10	114	307	89	273	1.63e-06	42.0	43.69
VDAG_03656	VDAG_04718	26.633	199	116	13	114	300	89	269	6.12e-05	37.0	44.72
VDAG_03704	VDAG_03704	100.000	115	0	0	1	115	1	115	3.89e-85	237	100.00
VDAG_03709	VDAG_03709	100.000	115	0	0	1	115	1	115	5.97e-85	236	100.00
VDAG_03790	VDAG_03790	100.000	244	0	0	1	244	1	244	0.0	493	100.00
VDAG_03790	VDAG_06165	60.435	230	79	1	1	230	1	218	4.72e-97	279	69.57
VDAG_03790	VDAG_05294	52.564	234	94	2	1	232	1	219	6.03e-85	246	64.10
VDAG_03790	VDAG_05042	54.741	232	95	4	1	231	1	223	7.85e-84	243	68.10
VDAG_03790	VDAG_05043	48.241	199	99	2	33	230	22	217	2.53e-60	183	60.80
VDAG_03799	VDAG_03799	100.000	163	0	0	1	163	1	163	1.83e-113	312	100.00
VDAG_03804	VDAG_03804	100.000	191	0	0	1	191	1	191	9.64e-141	384	100.00
VDAG_03804	VDAG_06146	55.172	29	10	1	36	64	263	288	0.016	28.1	65.52
VDAG_03886	VDAG_03886	100.000	295	0	0	1	295	1	295	0.0	608	100.00
VDAG_03991	VDAG_03991	100.000	280	0	0	1	280	1	280	0.0	535	100.00
VDAG_03991	VDAG_05439	29.927	137	88	2	3	133	27	161	3.84e-07	43.5	37.23
VDAG_04007	VDAG_04007	100.000	293	0	0	1	293	1	293	0.0	604	100.00
VDAG_04019	VDAG_04019	100.000	187	0	0	1	187	1	187	2.46e-143	390	100.00
VDAG_04019	VDAG_02908	40.373	161	79	4	3	148	5	163	4.97e-35	116	54.04
VDAG_04030	VDAG_04030	100.000	117	0	0	1	117	1	117	1.28e-88	246	100.00
VDAG_04046	VDAG_04046	100.000	347	0	0	1	347	1	347	0.0	648	100.00
VDAG_04046	VDAG_05640	28.037	107	71	4	1	106	1	102	6.13e-05	34.7	42.99
VDAG_04083	VDAG_04083	100.000	318	0	0	1	318	1	318	0.0	668	100.00
VDAG_04127	VDAG_04127	100.000	566	0	0	1	566	1	566	0.0	1140	100.00
VDAG_04155	VDAG_04155	100.000	281	0	0	1	281	1	281	0.0	568	100.00
VDAG_04228	VDAG_04228	100.000	155	0	0	1	155	1	155	5.10e-115	315	100.00
VDAG_04228	VDAG_08558	37.500	56	29	3	55	107	38	90	0.005	29.3	53.57
VDAG_04306	VDAG_04306	100.000	254	0	0	1	254	1	254	1.51e-180	489	100.00
VDAG_04306	VDAG_08653	44.186	43	19	1	212	254	110	147	0.029	27.3	53.49
VDAG_04336	VDAG_04336	100.000	509	0	0	1	509	1	509	0.0	1040	100.00
VDAG_04342	VDAG_04342	100.000	316	0	0	1	316	1	316	0.0	654	100.00
VDAG_04366	VDAG_04366	100.000	203	0	0	1	203	1	203	6.51e-157	425	100.00
VDAG_04366	VDAG_08365	27.053	207	129	5	11	201	6	206	7.54e-18	71.6	44.44
VDAG_04404	VDAG_04404	100.000	261	0	0	1	261	1	261	0.0	536	100.00
VDAG_04404	VDAG_07400	32.794	247	132	9	4	234	1	229	3.53e-26	97.8	44.53
VDAG_04404	VDAG_08091	30.493	223	116	7	22	222	17	222	4.67e-23	87.8	44.39
VDAG_04404	VDAG_08227	30.702	228	93	8	22	237	18	192	4.92e-23	88.6	40.35
VDAG_04404	VDAG_01959	37.931	145	78	5	95	237	107	241	1.57e-17	72.8	46.90
VDAG_04404	VDAG_04756	31.325	83	55	2	153	234	167	248	1.55e-06	40.8	48.19
VDAG_04407	VDAG_04407	100.000	196	0	0	1	196	1	196	1.56e-139	381	100.00
VDAG_04434	VDAG_04434	100.000	191	0	0	1	191	1	191	1.23e-139	380	100.00
VDAG_04530	VDAG_04530	100.000	188	0	0	1	188	1	188	1.10e-135	370	100.00
VDAG_04530	VDAG_06236	32.961	179	108	6	1	176	1	170	6.87e-18	70.9	47.49
VDAG_04530	VDAG_05122	28.000	100	69	3	66	163	61	159	1.72e-06	39.3	52.00
VDAG_04550	VDAG_04550	100.000	256	0	0	1	256	1	256	0.0	531	100.00
VDAG_04550	VDAG_06993	30.583	206	121	6	44	243	49	238	8.64e-22	84.3	41.75
VDAG_04553	VDAG_04553	100.000	203	0	0	1	203	1	203	1.06e-141	387	100.00
VDAG_04624	VDAG_04624	100.000	288	0	0	1	288	1	288	0.0	532	100.00
VDAG_04705	VDAG_04705	100.000	153	0	0	1	153	1	153	9.49e-113	310	100.00
VDAG_04718	VDAG_04718	100.000	333	0	0	1	333	1	333	0.0	673	100.00
VDAG_04718	VDAG_07566	55.589	331	138	3	1	331	1	322	1.01e-115	331	69.18
VDAG_04718	VDAG_07759	50.000	336	158	7	1	333	1	329	2.82e-96	282	67.26
VDAG_04718	VDAG_08067	40.000	270	145	7	62	328	45	300	1.54e-55	177	59.63
VDAG_04718	VDAG_02709	35.802	324	163	14	1	314	1	289	1.63e-30	111	51.23
VDAG_04718	VDAG_07144	29.648	199	111	10	96	278	122	307	1.27e-10	54.7	45.23
VDAG_04718	VDAG_08734	23.923	209	125	10	77	264	104	299	1.47e-07	45.1	44.50
VDAG_04756	VDAG_04756	100.000	254	0	0	1	254	1	254	0.0	529	100.00
VDAG_04756	VDAG_01959	33.858	254	138	9	10	254	12	244	3.46e-35	119	49.21
VDAG_04756	VDAG_08091	34.682	173	94	6	58	218	44	209	3.55e-21	82.8	46.82
VDAG_04756	VDAG_07400	28.462	260	153	12	1	253	1	234	4.70e-15	66.6	41.54
VDAG_04756	VDAG_04404	31.325	83	55	2	167	248	153	234	1.51e-06	40.8	48.19
VDAG_04756	VDAG_08227	29.885	87	41	3	167	253	128	194	7.10e-06	38.9	43.68
VDAG_04828	VDAG_04828	100.000	198	0	0	1	198	1	198	9.23e-152	412	100.00
VDAG_04830	VDAG_04830	100.000	162	0	0	1	162	1	162	4.33e-121	332	100.00
VDAG_04874	VDAG_04874	100.000	203	0	0	1	203	1	203	2.29e-153	416	100.00
VDAG_04977	VDAG_04977	100.000	370	0	0	1	370	1	370	0.0	734	100.00
VDAG_04977	VDAG_08097	31.164	292	173	10	2	282	5	279	4.45e-25	98.2	45.21
VDAG_04977	VDAG_08098	27.059	340	213	13	51	363	99	430	1.80e-24	97.1	45.88
VDAG_04977	VDAG_09366	28.365	208	135	7	112	312	123	323	6.54e-13	62.0	44.23
VDAG_04990	VDAG_04990	100.000	120	0	0	1	120	1	120	2.36e-91	253	100.00
VDAG_05027	VDAG_05027	100.000	616	0	0	1	616	1	616	0.0	1265	100.00
VDAG_05042	VDAG_05042	100.000	223	0	0	1	223	1	223	1.95e-164	446	100.00
VDAG_05042	VDAG_06165	60.000	225	82	3	1	223	1	219	4.52e-93	268	74.67
VDAG_05042	VDAG_03790	54.741	232	95	4	1	223	1	231	7.18e-84	243	68.10
VDAG_05042	VDAG_05294	50.877	228	97	4	1	223	1	218	1.77e-78	228	67.98
VDAG_05042	VDAG_05043	46.575	219	106	5	12	223	4	218	2.48e-62	187	63.93
VDAG_05043	VDAG_05043	100.000	224	0	0	1	224	1	224	6.24e-171	462	100.00
VDAG_05043	VDAG_06165	50.691	217	99	4	5	218	8	219	1.22e-67	203	63.59
VDAG_05043	VDAG_05294	48.624	218	97	5	14	217	1	217	3.48e-66	197	62.84
VDAG_05043	VDAG_05042	46.575	219	106	5	4	218	12	223	2.49e-62	187	63.93
VDAG_05043	VDAG_03790	48.241	199	99	2	22	217	33	230	2.32e-60	183	60.80
VDAG_05096	VDAG_05096	100.000	198	0	0	1	198	1	198	1.85e-149	406	100.00
VDAG_05117	VDAG_05117	100.000	146	0	0	1	146	1	146	3.06e-108	298	100.00
VDAG_05122	VDAG_05122	100.000	179	0	0	1	179	1	179	2.13e-130	356	100.00
VDAG_05122	VDAG_06236	31.056	161	105	4	1	159	1	157	7.56e-25	88.6	55.90
VDAG_05122	VDAG_04530	28.000	100	69	3	61	159	66	163	1.64e-06	39.3	52.00
VDAG_05294	VDAG_05294	100.000	221	0	0	1	221	1	221	2.50e-166	451	100.00
VDAG_05294	VDAG_06165	61.086	221	79	3	1	217	1	218	1.37e-96	276	74.21
VDAG_05294	VDAG_03790	52.564	234	94	2	1	219	1	232	5.47e-85	246	64.10
VDAG_05294	VDAG_05042	50.877	228	97	4	1	218	1	223	1.75e-78	228	67.98
VDAG_05294	VDAG_05043	48.624	218	97	5	1	217	14	217	3.43e-66	197	62.84
VDAG_05398	VDAG_05398	100.000	371	0	0	1	371	1	371	0.0	775	100.00
VDAG_05416	VDAG_05416	100.000	138	0	0	1	138	1	138	3.66e-102	281	100.00
VDAG_05416	VDAG_00107	52.985	134	51	2	1	133	1	123	7.56e-47	144	64.18
VDAG_05416	VDAG_08227	31.915	47	31	1	58	103	152	198	0.010	27.7	51.06
VDAG_05421	VDAG_05421	100.000	213	0	0	1	213	1	213	2.04e-148	405	100.00
VDAG_05439	VDAG_05439	100.000	402	0	0	1	402	1	402	0.0	757	100.00
VDAG_05439	VDAG_03991	31.405	121	75	2	43	161	19	133	1.71e-07	45.1	38.84
VDAG_05439	VDAG_03991	33.333	102	55	4	196	294	49	140	2.08e-05	38.5	45.10
VDAG_05458	VDAG_05458	100.000	233	0	0	1	233	1	233	9.27e-173	468	100.00
VDAG_05458	VDAG_07784	67.943	209	67	0	24	232	21	229	8.56e-106	301	82.30
VDAG_05639	VDAG_05639	100.000	151	0	0	1	151	1	151	3.64e-111	305	100.00
VDAG_05640	VDAG_05640	100.000	102	0	0	1	102	1	102	1.07e-71	202	100.00
VDAG_05640	VDAG_04046	28.846	104	68	4	1	99	1	103	8.87e-05	32.7	44.23
VDAG_05647	VDAG_05647	100.000	129	0	0	1	129	1	129	1.52e-95	264	100.00
VDAG_05650	VDAG_05650	100.000	256	0	0	1	256	1	256	0.0	508	100.00
VDAG_05715	VDAG_05715	100.000	234	0	0	1	234	1	234	1.19e-179	485	100.00
VDAG_05717	VDAG_05717	100.000	198	0	0	1	198	1	198	7.17e-152	412	100.00
VDAG_05717	VDAG_02770	57.868	197	74	3	9	198	20	214	1.42e-75	220	71.57
VDAG_05791	VDAG_05791	100.000	272	0	0	1	272	1	272	0.0	528	100.00
VDAG_05799	VDAG_05799	100.000	330	0	0	1	330	1	330	0.0	659	100.00
VDAG_05927	VDAG_05927	100.000	215	0	0	1	215	1	215	1.57e-155	423	100.00
VDAG_05970	VDAG_05970	100.000	238	0	0	1	238	1	238	3.63e-178	482	100.00
VDAG_05976	VDAG_05976	100.000	462	0	0	1	462	1	462	0.0	951	100.00
VDAG_06027	VDAG_06027	100.000	194	0	0	1	194	1	194	5.67e-143	389	100.00
VDAG_06087	VDAG_06087	100.000	279	0	0	1	279	1	279	0.0	549	100.00
VDAG_06134	VDAG_06134	100.000	263	0	0	1	263	1	263	0.0	532	100.00
VDAG_06144	VDAG_06144	100.000	191	0	0	1	191	1	191	4.06e-146	397	100.00
VDAG_06146	VDAG_06146	100.000	328	0	0	1	328	1	328	0.0	678	100.00
VDAG_06146	VDAG_03804	55.172	29	10	1	263	288	36	64	0.027	28.1	65.52
VDAG_06147	VDAG_06147	100.000	113	0	0	1	113	1	113	1.64e-82	230	100.00
VDAG_06147	VDAG_02989	34.783	115	67	3	4	112	1	113	1.12e-18	68.9	51.30
VDAG_06155	VDAG_06155	100.000	255	0	0	1	255	1	255	0.0	513	100.00
VDAG_06155	VDAG_07768	52.153	209	90	4	40	240	26	232	1.99e-68	204	66.99
VDAG_06155	VDAG_08685	48.276	232	103	3	14	242	46	263	3.36e-67	203	58.19
VDAG_06155	VDAG_03354	52.261	199	90	5	54	248	134	331	2.92e-65	200	65.83
VDAG_06155	VDAG_00063	45.565	248	117	7	25	255	246	492	4.83e-61	193	58.87
VDAG_06155	VDAG_06523	39.442	251	129	5	1	248	1	231	4.14e-55	171	58.17
VDAG_06155	VDAG_08236	46.524	187	85	4	58	240	50	225	5.27e-50	157	58.82
VDAG_06165	VDAG_06165	100.000	287	0	0	1	287	1	287	0.0	578	100.00
VDAG_06165	VDAG_03790	60.435	230	79	1	1	218	1	230	6.98e-97	278	69.57
VDAG_06165	VDAG_05294	61.086	221	79	3	1	218	1	217	1.77e-95	274	74.21
VDAG_06165	VDAG_05042	60.000	225	82	3	1	219	1	223	2.11e-92	266	75.11
VDAG_06165	VDAG_05043	50.691	217	99	4	8	219	5	218	5.05e-67	202	63.59
VDAG_06165	VDAG_08734	50.633	79	35	2	210	287	382	457	2.26e-18	77.4	63.29
VDAG_06165	VDAG_07784	83.784	37	6	0	251	287	259	295	2.51e-16	70.5	89.19
VDAG_06165	VDAG_03483	73.171	41	10	1	248	287	502	542	4.18e-13	62.0	78.05
VDAG_06165	VDAG_06166	71.795	39	10	1	250	287	327	365	6.74e-13	60.8	79.49
VDAG_06165	VDAG_00752	77.143	35	7	1	254	287	499	533	1.89e-12	60.1	82.86
VDAG_06165	VDAG_02091	61.538	39	14	1	250	287	487	525	2.54e-09	50.4	69.23
VDAG_06165	VDAG_00063	60.000	30	11	1	259	287	26	55	3.92e-06	40.4	70.00
VDAG_06165	VDAG_07400	45.455	33	16	2	256	286	281	313	0.020	28.5	69.70
VDAG_06166	VDAG_06166	100.000	365	0	0	1	365	1	365	0.0	743	100.00
VDAG_06166	VDAG_08734	42.593	108	50	4	263	365	357	457	5.53e-16	71.6	54.63
VDAG_06166	VDAG_03483	51.807	83	19	2	303	365	461	542	5.22e-15	68.9	57.83
VDAG_06166	VDAG_00752	80.000	35	7	0	331	365	499	533	1.13e-13	64.7	88.57
VDAG_06166	VDAG_06165	74.286	35	8	1	331	365	254	287	4.06e-12	58.9	82.86
VDAG_06166	VDAG_02091	62.500	40	15	0	326	365	486	525	6.58e-11	56.2	67.50
VDAG_06166	VDAG_07400	43.396	106	49	4	264	364	214	313	8.91e-11	55.1	56.60
VDAG_06166	VDAG_07784	71.053	38	10	1	328	365	259	295	1.12e-10	54.7	73.68
VDAG_06166	VDAG_00063	53.333	30	14	0	336	365	26	55	4.50e-06	40.8	66.67
VDAG_06199	VDAG_06199	100.000	138	0	0	1	138	1	138	2.26e-102	282	100.00
VDAG_06199	VDAG_02042	36.486	74	40	3	70	136	55	128	4.28e-06	37.4	54.05
VDAG_06204	VDAG_06204	100.000	362	0	0	1	362	1	362	0.0	754	100.00
VDAG_06236	VDAG_06236	100.000	177	0	0	1	177	1	177	1.36e-129	354	100.00
VDAG_06236	VDAG_05122	31.056	161	105	4	1	157	1	159	7.48e-25	88.6	55.90
VDAG_06236	VDAG_04530	32.961	179	108	6	1	170	1	176	6.47e-18	70.9	47.49
VDAG_06254	VDAG_06254	100.000	236	0	0	1	236	1	236	1.64e-179	485	100.00
VDAG_06523	VDAG_06523	100.000	243	0	0	1	243	1	243	1.17e-180	489	100.00
VDAG_06523	VDAG_06155	44.395	223	118	5	12	231	29	248	3.49e-58	179	63.23
VDAG_06523	VDAG_07768	38.710	217	122	4	23	237	26	233	1.09e-43	141	53.46
VDAG_06523	VDAG_03354	41.489	188	107	3	39	224	135	321	1.47e-43	143	59.57
VDAG_06523	VDAG_08685	38.426	216	123	6	8	217	42	253	7.59e-39	129	50.93
VDAG_06523	VDAG_00063	40.291	206	117	5	22	224	273	475	5.93e-38	131	55.34
VDAG_06523	VDAG_08236	38.333	180	95	5	49	224	57	224	3.33e-28	100	49.44
VDAG_06718	VDAG_06718	100.000	270	0	0	1	270	1	270	0.0	551	100.00
VDAG_06720	VDAG_06720	100.000	311	0	0	1	311	1	311	0.0	633	100.00
VDAG_06933	VDAG_06933	100.000	159	0	0	1	159	1	159	1.55e-121	332	100.00
VDAG_06993	VDAG_06993	100.000	239	0	0	1	239	1	239	0.0	493	100.00
VDAG_06993	VDAG_04550	30.583	206	121	6	49	238	44	243	8.07e-22	84.3	41.75
VDAG_06998	VDAG_06998	100.000	513	0	0	1	513	1	513	0.0	1039	100.00
VDAG_06998	VDAG_08171	36.730	471	255	8	44	513	87	515	5.33e-110	330	52.65
VDAG_06998	VDAG_08171	36.869	396	229	5	118	513	63	437	4.05e-90	279	52.27
VDAG_06998	VDAG_08171	36.132	393	210	6	44	436	165	516	6.67e-81	254	50.64
VDAG_06998	VDAG_08171	39.024	246	121	3	23	268	300	516	1.28e-51	177	51.63
VDAG_06998	VDAG_08171	36.245	229	139	1	283	511	62	283	5.88e-49	169	52.84
VDAG_06998	VDAG_00902	48.387	372	163	4	3	351	1	366	1.46e-107	318	61.02
VDAG_06998	VDAG_00902	49.051	316	143	4	139	436	51	366	1.33e-88	270	62.66
VDAG_06998	VDAG_00902	45.593	329	155	5	208	513	38	365	6.06e-88	268	62.01
VDAG_07135	VDAG_07135	100.000	388	0	0	1	388	1	388	0.0	794	100.00
VDAG_07144	VDAG_07144	100.000	394	0	0	1	394	1	394	0.0	802	100.00
VDAG_07144	VDAG_03656	48.837	387	189	8	1	382	1	383	1.51e-122	353	64.60
VDAG_07144	VDAG_08734	47.570	391	188	13	5	384	6	390	4.01e-104	309	63.43
VDAG_07144	VDAG_04718	29.648	199	111	10	122	307	96	278	9.71e-11	55.1	45.23
VDAG_07144	VDAG_07759	29.897	194	105	11	122	303	96	270	7.54e-10	52.4	42.78
VDAG_07144	VDAG_07566	25.654	191	100	10	124	295	89	256	2.67e-08	47.8	42.41
VDAG_07144	VDAG_02709	26.512	215	137	9	122	329	84	284	5.58e-07	43.5	39.53
VDAG_07144	VDAG_08067	32.530	83	49	5	120	201	75	151	0.001	33.1	55.42
VDAG_07157	VDAG_07157	100.000	225	0	0	1	225	1	225	2.29e-167	454	100.00
VDAG_07165	VDAG_07165	100.000	445	0	0	1	445	1	445	0.0	904	100.00
VDAG_07165	VDAG_08502	32.418	364	198	14	15	360	25	358	4.59e-24	95.9	45.33
VDAG_07349	VDAG_07349	100.000	880	0	0	1	880	1	880	0.0	1766	100.00
VDAG_07350	VDAG_07350	100.000	399	0	0	1	399	1	399	0.0	811	100.00
VDAG_07371	VDAG_07371	100.000	332	0	0	1	332	1	332	0.0	617	100.00
VDAG_07384	VDAG_07384	100.000	200	0	0	1	200	1	200	1.08e-144	394	100.00
VDAG_07400	VDAG_07400	100.000	314	0	0	1	314	1	314	0.0	640	100.00
VDAG_07400	VDAG_08091	35.025	197	116	5	29	221	37	225	4.90e-29	105	49.75
VDAG_07400	VDAG_04404	32.794	247	132	9	1	229	4	234	7.83e-26	97.1	44.53
VDAG_07400	VDAG_01959	31.937	191	107	7	42	231	72	240	1.43e-18	76.6	46.60
VDAG_07400	VDAG_04756	28.462	260	153	12	1	234	1	253	8.76e-15	65.9	41.54
VDAG_07400	VDAG_06166	43.396	106	49	4	214	313	264	364	1.23e-10	54.3	56.60
VDAG_07400	VDAG_08227	33.696	92	42	2	146	237	125	197	2.24e-10	53.1	45.65
VDAG_07400	VDAG_08734	40.789	76	41	3	240	313	383	456	7.33e-06	39.7	47.37
VDAG_07400	VDAG_00752	55.882	34	14	1	280	313	500	532	1.20e-05	39.3	76.47
VDAG_07400	VDAG_02091	39.189	74	27	3	255	313	454	524	1.23e-05	39.3	45.95
VDAG_07400	VDAG_03483	47.222	36	18	1	278	313	507	541	1.48e-04	35.8	69.44
VDAG_07400	VDAG_07784	56.250	32	12	2	282	313	265	294	0.003	31.6	68.75
VDAG_07400	VDAG_06165	45.455	33	16	2	281	313	256	286	0.009	29.6	69.70
VDAG_07537	VDAG_07537	100.000	225	0	0	1	225	1	225	5.85e-164	445	100.00
VDAG_07537	VDAG_07668	37.984	129	63	7	32	156	46	161	1.08e-19	76.6	53.49
VDAG_07537	VDAG_04046	31.633	98	59	3	129	225	257	347	0.003	30.8	45.92
VDAG_07566	VDAG_07566	100.000	322	0	0	1	322	1	322	0.0	649	100.00
VDAG_07566	VDAG_04718	55.589	331	138	3	1	322	1	331	1.04e-115	331	69.18
VDAG_07566	VDAG_07759	49.164	299	146	4	26	322	33	327	6.99e-83	247	63.55
VDAG_07566	VDAG_08067	37.891	256	142	8	53	304	45	287	9.37e-43	143	55.08
VDAG_07566	VDAG_02709	32.210	267	152	11	1	258	1	247	3.29e-16	70.9	49.44
VDAG_07566	VDAG_07144	25.789	190	101	10	89	256	124	295	3.79e-08	47.0	42.63
VDAG_07566	VDAG_08734	26.027	73	50	2	80	148	118	190	3.68e-04	34.7	52.05
VDAG_07566	VDAG_02273	42.857	35	18	1	1	33	1	35	0.029	26.9	54.29
VDAG_07668	VDAG_07668	100.000	189	0	0	1	189	1	189	1.04e-143	391	100.00
VDAG_07668	VDAG_07537	40.000	115	53	6	41	143	27	137	1.59e-19	76.3	54.78
VDAG_07677	VDAG_07677	100.000	246	0	0	1	246	1	246	2.12e-180	488	100.00
VDAG_07682	VDAG_07682	100.000	100	0	0	1	100	1	100	1.04e-70	199	100.00
VDAG_07701	VDAG_07701	100.000	143	0	0	1	143	1	143	3.91e-103	285	100.00
VDAG_07724	VDAG_07724	100.000	372	0	0	1	372	1	372	0.0	756	100.00
VDAG_07742	VDAG_07742	100.000	539	0	0	1	539	1	539	0.0	1087	100.00
VDAG_07759	VDAG_07759	100.000	329	0	0	1	329	1	329	0.0	672	100.00
VDAG_07759	VDAG_04718	50.000	336	158	7	1	329	1	333	1.48e-95	280	67.26
VDAG_07759	VDAG_07566	49.164	299	146	4	33	327	26	322	3.36e-82	246	63.55
VDAG_07759	VDAG_08067	40.590	271	136	10	62	324	47	300	5.16e-55	175	58.30
VDAG_07759	VDAG_02709	28.909	339	189	14	1	322	1	304	2.46e-20	83.2	47.79
VDAG_07759	VDAG_08734	30.233	215	115	12	81	273	110	311	4.23e-12	59.3	45.12
VDAG_07759	VDAG_07144	29.897	194	105	11	96	270	122	303	1.40e-09	51.2	42.78
VDAG_07759	VDAG_03656	24.272	206	123	10	89	273	114	307	1.39e-06	42.0	43.69
VDAG_07768	VDAG_07768	100.000	234	0	0	1	234	1	234	2.75e-178	482	100.00
VDAG_07768	VDAG_08236	50.442	226	91	6	14	234	18	227	4.45e-70	208	62.39
VDAG_07768	VDAG_06155	52.657	207	88	4	26	230	40	238	4.60e-68	204	67.15
VDAG_07768	VDAG_00063	48.498	233	102	7	9	230	249	474	2.26e-62	196	62.66
VDAG_07768	VDAG_03354	54.011	187	82	4	41	224	133	318	8.54e-61	187	66.31
VDAG_07768	VDAG_08685	49.246	199	93	4	27	220	58	253	3.00e-58	179	60.80
VDAG_07768	VDAG_06523	38.710	217	122	4	26	233	23	237	1.85e-43	140	53.46
VDAG_07772	VDAG_07772	100.000	211	0	0	1	211	1	211	1.70e-159	432	100.00
VDAG_07784	VDAG_07784	100.000	295	0	0	1	295	1	295	0.0	583	100.00
VDAG_07784	VDAG_05458	65.778	225	76	1	6	229	8	232	1.44e-101	290	80.00
VDAG_07784	VDAG_08734	52.113	71	31	2	228	295	387	457	3.94e-16	70.9	61.97
VDAG_07784	VDAG_06165	83.333	36	6	0	260	295	252	287	4.33e-16	69.7	88.89
VDAG_07784	VDAG_06166	49.367	79	26	3	229	295	289	365	3.48e-11	55.8	53.16
VDAG_07784	VDAG_02091	42.045	88	38	3	219	295	440	525	1.23e-10	54.3	46.59
VDAG_07784	VDAG_00752	68.571	35	10	1	262	295	499	533	8.76e-10	52.0	77.14
VDAG_07784	VDAG_03483	65.789	38	12	1	259	295	505	542	1.00e-09	51.6	73.68
VDAG_07784	VDAG_00063	51.429	35	16	1	262	295	21	55	5.79e-06	40.0	60.00
VDAG_07784	VDAG_07400	56.250	32	12	2	265	294	282	313	0.007	30.0	68.75
VDAG_07838	VDAG_07838	100.000	98	0	0	1	98	1	98	4.80e-70	197	100.00
VDAG_07838	VDAG_01586	55.208	96	41	2	1	96	1	94	2.45e-33	104	69.79
VDAG_07838	VDAG_08956	48.315	89	45	1	4	91	3	91	3.41e-25	84.3	62.92
VDAG_07838	VDAG_07851	53.521	71	32	1	27	96	186	256	3.13e-20	75.1	66.20
VDAG_07838	VDAG_02273	38.614	101	53	4	1	95	1	98	1.46e-18	67.4	56.44
VDAG_07839	VDAG_07839	100.000	540	0	0	1	540	1	540	0.0	1093	100.00
VDAG_07851	VDAG_07851	100.000	258	0	0	1	258	1	258	3.56e-152	418	100.00
VDAG_07851	VDAG_07838	53.846	65	29	1	186	250	27	90	7.35e-17	67.4	67.69
VDAG_07851	VDAG_08956	50.794	63	30	1	189	250	28	90	1.41e-14	61.2	68.25
VDAG_07851	VDAG_01586	51.667	60	28	1	197	256	36	94	4.08e-11	51.6	68.33
VDAG_07851	VDAG_02273	41.270	63	28	3	196	255	42	98	1.87e-08	44.3	60.32
VDAG_07851	VDAG_09230	34.711	121	74	3	60	176	621	740	0.001	32.7	39.67
VDAG_07851	VDAG_00063	27.344	128	90	1	71	198	138	262	0.004	30.8	45.31
VDAG_07851	VDAG_00063	43.548	62	31	3	120	180	132	190	0.019	28.5	67.74
VDAG_07904	VDAG_07904	100.000	301	0	0	1	301	1	301	0.0	600	100.00
VDAG_07958	VDAG_07958	100.000	296	0	0	1	296	1	296	0.0	593	100.00
VDAG_07991	VDAG_07991	100.000	166	0	0	1	166	1	166	5.04e-114	314	100.00
VDAG_08067	VDAG_08067	100.000	305	0	0	1	305	1	305	0.0	621	100.00
VDAG_08067	VDAG_04718	40.299	268	143	7	47	300	64	328	3.46e-55	176	60.07
VDAG_08067	VDAG_07759	40.590	271	136	10	47	300	62	324	8.61e-55	174	58.30
VDAG_08067	VDAG_07566	37.795	254	141	8	47	287	55	304	5.99e-42	140	55.12
VDAG_08067	VDAG_02709	27.239	268	157	9	55	302	59	308	2.41e-19	79.7	45.52
VDAG_08067	VDAG_08734	37.333	75	43	2	71	141	119	193	3.37e-09	50.1	58.67
VDAG_08067	VDAG_03656	38.028	71	38	4	77	141	121	191	3.21e-07	43.9	60.56
VDAG_08067	VDAG_07144	32.530	83	49	5	75	151	120	201	0.001	32.3	55.42
VDAG_08091	VDAG_08091	100.000	245	0	0	1	245	1	245	0.0	504	100.00
VDAG_08091	VDAG_07400	33.190	232	132	7	3	225	4	221	1.01e-29	106	47.84
VDAG_08091	VDAG_04404	30.493	223	116	7	17	222	22	222	2.65e-23	88.6	44.39
VDAG_08091	VDAG_04756	34.682	173	94	6	44	209	58	218	3.16e-21	82.8	46.82
VDAG_08091	VDAG_01959	30.058	173	104	3	50	222	72	227	3.68e-20	79.7	45.66
VDAG_08091	VDAG_08227	27.778	72	33	1	152	223	127	179	0.001	32.0	40.28
VDAG_08097	VDAG_08097	100.000	379	0	0	1	379	1	379	0.0	763	100.00
VDAG_08097	VDAG_08098	35.052	291	174	6	97	374	152	440	2.43e-46	157	50.52
VDAG_08097	VDAG_04977	31.164	292	173	10	5	279	2	282	4.56e-25	98.2	45.21
VDAG_08097	VDAG_09366	25.000	288	188	9	45	326	80	345	7.46e-11	55.8	39.58
VDAG_08098	VDAG_08098	100.000	440	0	0	1	440	1	440	0.0	897	100.00
VDAG_08098	VDAG_08097	35.052	291	174	6	152	440	97	374	2.83e-46	157	50.52
VDAG_08098	VDAG_04977	27.059	340	213	13	99	430	51	363	2.15e-24	97.1	45.88
VDAG_08098	VDAG_09366	24.709	429	253	14	53	439	19	419	6.11e-23	93.2	40.56
VDAG_08152	VDAG_08152	100.000	311	0	0	1	311	1	311	0.0	642	100.00
VDAG_08171	VDAG_08171	100.000	516	0	0	1	516	1	516	0.0	1048	100.00
VDAG_08171	VDAG_06998	34.874	476	267	6	82	515	39	513	4.47e-100	305	51.05
VDAG_08171	VDAG_06998	36.111	396	232	4	63	437	118	513	1.24e-80	254	51.52
VDAG_08171	VDAG_06998	34.422	398	220	5	160	516	39	436	2.07e-70	227	49.50
VDAG_08171	VDAG_06998	36.245	229	139	1	62	283	283	511	1.77e-45	160	52.40
VDAG_08171	VDAG_06998	39.024	246	121	3	300	516	23	268	2.96e-44	156	51.63
VDAG_08171	VDAG_00902	35.562	329	174	3	226	516	38	366	7.78e-65	208	48.02
VDAG_08171	VDAG_00902	33.435	329	183	3	70	362	38	366	9.94e-58	189	45.59
VDAG_08171	VDAG_00902	41.322	242	121	2	63	283	122	363	8.36e-54	179	51.65
VDAG_08171	VDAG_00902	36.869	198	114	1	22	208	169	366	1.80e-33	123	49.49
VDAG_08227	VDAG_08227	100.000	282	0	0	1	282	1	282	0.0	579	100.00
VDAG_08227	VDAG_04404	32.231	242	97	9	6	192	8	237	1.24e-25	95.5	41.74
VDAG_08227	VDAG_07400	28.667	150	55	5	100	197	88	237	1.80e-10	53.1	38.67
VDAG_08227	VDAG_01959	25.311	241	122	9	8	196	11	245	1.12e-07	44.7	36.10
VDAG_08227	VDAG_04756	29.885	87	41	3	128	194	167	253	1.25e-05	38.5	43.68
VDAG_08227	VDAG_08091	27.778	72	33	1	127	179	152	223	0.002	32.0	40.28
VDAG_08227	VDAG_05416	31.915	47	31	1	152	198	58	103	0.027	27.3	51.06
VDAG_08236	VDAG_08236	100.000	229	0	0	1	229	1	229	1.82e-173	469	100.00
VDAG_08236	VDAG_07768	50.213	235	96	6	9	227	5	234	1.17e-73	217	62.55
VDAG_08236	VDAG_03354	46.919	211	97	4	25	224	115	321	1.44e-54	171	59.24
VDAG_08236	VDAG_06155	46.524	187	85	4	50	225	58	240	3.62e-50	157	58.82
VDAG_08236	VDAG_08685	44.928	207	95	6	31	224	60	260	8.42e-49	155	57.00
VDAG_08236	VDAG_00063	41.453	234	120	5	2	224	248	475	1.51e-47	157	53.42
VDAG_08236	VDAG_06523	31.760	233	134	6	8	224	1	224	2.02e-26	95.9	44.64
VDAG_08365	VDAG_08365	100.000	210	0	0	1	210	1	210	1.34e-158	430	100.00
VDAG_08365	VDAG_04366	27.053	207	129	5	6	206	11	201	7.80e-18	71.6	44.44
VDAG_08502	VDAG_08502	100.000	371	0	0	1	371	1	371	0.0	765	100.00
VDAG_08502	VDAG_07165	32.110	218	121	8	25	226	15	221	1.30e-20	85.5	46.33
VDAG_08558	VDAG_08558	100.000	395	0	0	1	395	1	395	0.0	763	100.00
VDAG_08558	VDAG_04228	27.193	114	52	5	1	90	1	107	0.001	32.3	42.98
VDAG_08573	VDAG_08573	100.000	417	0	0	1	417	1	417	0.0	844	100.00
VDAG_08573	VDAG_02988	29.167	48	34	0	76	123	261	308	0.008	30.8	39.58
VDAG_08653	VDAG_08653	100.000	154	0	0	1	154	1	154	4.75e-107	295	100.00
VDAG_08653	VDAG_00684	52.778	36	16	1	37	71	45	80	1.90e-07	42.0	72.22
VDAG_08653	VDAG_04306	44.186	43	19	1	110	147	212	254	0.015	27.7	53.49
VDAG_08653	VDAG_10377	36.170	47	29	1	86	132	117	162	0.019	27.3	38.30
VDAG_08653	VDAG_10377	36.170	47	29	1	86	132	154	199	0.023	27.3	38.30
VDAG_08681	VDAG_08681	100.000	240	0	0	1	240	1	240	9.87e-177	478	100.00
VDAG_08685	VDAG_08685	100.000	277	0	0	1	277	1	277	0.0	575	100.00
VDAG_08685	VDAG_06155	48.899	227	99	3	51	263	19	242	1.02e-66	202	58.59
VDAG_08685	VDAG_03354	48.444	225	110	5	51	272	112	333	1.37e-62	194	59.56
VDAG_08685	VDAG_07768	49.246	199	93	4	58	253	27	220	8.72e-59	181	60.80
VDAG_08685	VDAG_08236	44.928	207	95	6	60	260	31	224	3.74e-49	156	57.00
VDAG_08685	VDAG_00063	43.304	224	119	7	53	273	270	488	2.95e-48	160	55.80
VDAG_08685	VDAG_06523	37.500	216	125	5	42	253	8	217	4.60e-37	125	49.07
VDAG_08734	VDAG_08734	100.000	457	0	0	1	457	1	457	0.0	932	100.00
VDAG_08734	VDAG_03656	48.837	387	184	12	7	388	6	383	3.13e-117	342	64.60
VDAG_08734	VDAG_07144	47.721	373	180	11	1	368	1	363	4.71e-104	309	62.47
VDAG_08734	VDAG_06165	75.758	33	8	0	425	457	255	287	2.67e-13	63.2	84.85
VDAG_08734	VDAG_07784	72.727	33	9	0	425	457	263	295	6.58e-13	62.0	84.85
VDAG_08734	VDAG_06166	42.593	108	50	4	357	457	263	365	6.85e-13	62.4	54.63
VDAG_08734	VDAG_07759	30.233	215	115	12	110	311	81	273	7.84e-12	58.9	45.12
VDAG_08734	VDAG_02709	26.804	194	114	5	121	307	80	252	3.14e-11	57.0	40.72
VDAG_08734	VDAG_00752	75.000	32	7	1	427	457	502	533	4.41e-11	57.4	81.25
VDAG_08734	VDAG_03483	75.000	32	7	1	427	457	511	542	7.60e-11	56.6	81.25
VDAG_08734	VDAG_02091	45.455	66	32	2	393	457	463	525	2.01e-09	52.0	50.00
VDAG_08734	VDAG_08067	37.500	72	41	2	119	190	71	138	5.99e-09	49.7	59.72
VDAG_08734	VDAG_04718	24.500	200	119	9	113	299	84	264	2.86e-07	44.7	44.00
VDAG_08734	VDAG_00063	51.515	33	15	1	426	457	23	55	7.44e-06	40.4	66.67
VDAG_08734	VDAG_07566	26.027	73	50	2	118	190	80	148	4.92e-04	34.7	52.05
VDAG_08734	VDAG_07400	47.222	36	17	2	423	456	278	313	0.005	31.2	61.11
VDAG_08789	VDAG_08789	100.000	810	0	0	1	810	1	810	0.0	1678	100.00
VDAG_08956	VDAG_08956	100.000	95	0	0	1	95	1	95	3.55e-65	185	100.00
VDAG_08956	VDAG_01586	53.763	93	40	2	3	95	4	93	9.65e-30	95.5	66.67
VDAG_08956	VDAG_07838	40.659	91	54	0	1	91	1	91	2.89e-20	71.6	52.75
VDAG_08956	VDAG_02273	42.157	102	48	5	1	95	1	98	4.07e-18	66.2	57.84
VDAG_08956	VDAG_07851	48.529	68	34	1	28	95	189	255	4.33e-17	66.6	66.18
VDAG_09067	VDAG_09067	100.000	560	0	0	1	560	1	560	0.0	1150	100.00
VDAG_09230	VDAG_09230	100.000	766	0	0	1	766	1	766	0.0	1511	100.00
VDAG_09230	VDAG_02463	55.189	212	88	2	44	254	93	298	3.19e-74	244	66.98
VDAG_09274	VDAG_09274	100.000	281	0	0	1	281	1	281	0.0	568	100.00
VDAG_09275	VDAG_09275	100.000	166	0	0	1	166	1	166	3.03e-117	322	100.00
VDAG_09319	VDAG_09319	100.000	170	0	0	1	170	1	170	5.43e-125	342	100.00
VDAG_09319	VDAG_02909	29.730	37	26	0	131	167	151	187	0.039	26.6	45.95
VDAG_09366	VDAG_09366	100.000	427	0	0	1	427	1	427	0.0	879	100.00
VDAG_09366	VDAG_08098	26.287	369	227	12	11	351	45	396	4.05e-23	94.0	43.90
VDAG_09366	VDAG_04977	28.365	208	135	7	123	323	112	312	6.72e-13	62.4	44.23
VDAG_09366	VDAG_08097	25.000	288	188	9	80	345	45	326	8.19e-11	55.8	39.58
VDAG_09383	VDAG_09383	100.000	188	0	0	1	188	1	188	3.12e-141	384	100.00
VDAG_09774	VDAG_09774	100.000	355	0	0	1	355	1	355	0.0	697	100.00
VDAG_09799	VDAG_09799	100.000	178	0	0	1	178	1	178	9.78e-136	370	100.00
VDAG_09799	VDAG_00063	32.727	55	27	3	108	152	399	453	0.035	26.9	47.27
VDAG_10293	VDAG_10293	100.000	265	0	0	1	265	1	265	3.00e-179	487	100.00
VDAG_10354	VDAG_10354	100.000	412	0	0	1	412	1	412	0.0	843	100.00
VDAG_10354	VDAG_00166	45.455	33	18	0	43	75	24	56	3.99e-05	38.1	69.70
VDAG_10377	VDAG_10377	100.000	529	0	0	1	529	1	529	0.0	1069	100.00
VDAG_10515	VDAG_10515	100.000	127	0	0	1	127	1	127	5.48e-94	260	100.00
VDAG_10525	VDAG_10525	100.000	214	0	0	1	214	1	214	3.16e-163	442	100.00
VDAG_10527	VDAG_10527	100.000	267	0	0	1	267	1	267	0.0	512	100.00
