# Supplementary material for: Deep learning–enhanced clustering and classification of protein molecule tertiary structures using weighted distance matrices
Source: Brief Bioinform. 2025 Jul 8;26(4):bbaf331. doi: 10.1093/bib/bbaf331 (PMC12234446; doi:10.1093/bib/bbaf331)
Supplement: supplementary_files_bbaf331 [file supplementary_files_bbaf331.zip › NHY0K2W9114-Alignment_bbaf331.txt]

RID: NHY0K2W9114	
Job Title: VDAG_00063 				
Program: BLASTP 
			            
Subject #1:VDAG_00063 ID: lcl|Query_2718277 Length: 492
Subject #2:VDAG_00076 ID: lcl|Query_2718278 Length: 167
Subject #3:VDAG_00107 ID: lcl|Query_2718279 Length: 198
Subject #4:VDAG_00166 ID: lcl|Query_2718280 Length: 418
Subject #5:VDAG_00191 ID: lcl|Query_2718281 Length: 211
Subject #6:VDAG_00261 ID: lcl|Query_2718282 Length: 205
Subject #7:VDAG_00274 ID: lcl|Query_2718283 Length: 458
Subject #8:VDAG_00481 ID: lcl|Query_2718284 Length: 171
Subject #9:VDAG_00482 ID: lcl|Query_2718285 Length: 292
Subject #10:VDAG_00493 ID: lcl|Query_2718286 Length: 404
Subject #11:VDAG_00559 ID: lcl|Query_2718287 Length: 179
Subject #12:VDAG_00600 ID: lcl|Query_2718288 Length: 351
Subject #13:VDAG_00621 ID: lcl|Query_2718289 Length: 240
Subject #14:VDAG_00684 ID: lcl|Query_2718290 Length: 414
Subject #15:VDAG_00752 ID: lcl|Query_2718291 Length: 533
Subject #16:VDAG_00900 ID: lcl|Query_2718292 Length: 262
Subject #17:VDAG_00902 ID: lcl|Query_2718293 Length: 366
Subject #18:VDAG_01039 ID: lcl|Query_2718294 Length: 260
Subject #19:VDAG_01155 ID: lcl|Query_2718295 Length: 354
Subject #20:VDAG_01231 ID: lcl|Query_2718296 Length: 100
Subject #21:VDAG_01291 ID: lcl|Query_2718297 Length: 153
Subject #22:VDAG_01316 ID: lcl|Query_2718298 Length: 352
Subject #23:VDAG_01417 ID: lcl|Query_2718299 Length: 281
Subject #24:VDAG_01456 ID: lcl|Query_2718300 Length: 372
Subject #25:VDAG_01586 ID: lcl|Query_2718301 Length: 94
Subject #26:VDAG_01595 ID: lcl|Query_2718302 Length: 84
Subject #27:VDAG_01839 ID: lcl|Query_2718303 Length: 153
Subject #28:VDAG_01865 ID: lcl|Query_2718304 Length: 310
Subject #29:VDAG_01959 ID: lcl|Query_2718305 Length: 245
Subject #30:VDAG_02034 ID: lcl|Query_2718306 Length: 203
Subject #31:VDAG_02042 ID: lcl|Query_2718307 Length: 222
Subject #32:VDAG_02091 ID: lcl|Query_2718308 Length: 525
Subject #33:VDAG_02122 ID: lcl|Query_2718309 Length: 109
Subject #34:VDAG_02273 ID: lcl|Query_2718310 Length: 99
Subject #35:VDAG_02463 ID: lcl|Query_2718311 Length: 559
Subject #36:VDAG_02467 ID: lcl|Query_2718312 Length: 70
Subject #37:VDAG_02501 ID: lcl|Query_2718313 Length: 125
Subject #38:VDAG_02618 ID: lcl|Query_2718314 Length: 279
Subject #39:VDAG_02669 ID: lcl|Query_2718315 Length: 90
Subject #40:VDAG_02705 ID: lcl|Query_2718316 Length: 102
Subject #41:VDAG_02709 ID: lcl|Query_2718317 Length: 326
Subject #42:VDAG_02734 ID: lcl|Query_2718318 Length: 399
Subject #43:VDAG_02745 ID: lcl|Query_2718319 Length: 212
Subject #44:VDAG_02751 ID: lcl|Query_2718320 Length: 231
Subject #45:VDAG_02770 ID: lcl|Query_2718321 Length: 214
Subject #46:VDAG_02788 ID: lcl|Query_2718322 Length: 319
Subject #47:VDAG_02829 ID: lcl|Query_2718323 Length: 297
Subject #48:VDAG_02835 ID: lcl|Query_2718324 Length: 298
Subject #49:VDAG_02843 ID: lcl|Query_2718325 Length: 221
Subject #50:VDAG_02891 ID: lcl|Query_2718326 Length: 189
Subject #51:VDAG_02908 ID: lcl|Query_2718327 Length: 211
Subject #52:VDAG_02909 ID: lcl|Query_2718328 Length: 193
Subject #53:VDAG_02980 ID: lcl|Query_2718329 Length: 193
Subject #54:VDAG_02988 ID: lcl|Query_2718330 Length: 503
Subject #55:VDAG_02989 ID: lcl|Query_2718331 Length: 128
Subject #56:VDAG_03128 ID: lcl|Query_2718332 Length: 181
Subject #57:VDAG_03190 ID: lcl|Query_2718333 Length: 260
Subject #58:VDAG_03221 ID: lcl|Query_2718334 Length: 164
Subject #59:VDAG_03287 ID: lcl|Query_2718335 Length: 195
Subject #60:VDAG_03312 ID: lcl|Query_2718336 Length: 142
Subject #61:VDAG_03321 ID: lcl|Query_2718337 Length: 204
Subject #62:VDAG_03354 ID: lcl|Query_2718338 Length: 339
Subject #63:VDAG_03375 ID: lcl|Query_2718339 Length: 194
Subject #64:VDAG_03377 ID: lcl|Query_2718340 Length: 233
Subject #65:VDAG_03386 ID: lcl|Query_2718341 Length: 169
Subject #66:VDAG_03407 ID: lcl|Query_2718342 Length: 131
Subject #67:VDAG_03414 ID: lcl|Query_2718343 Length: 231
Subject #68:VDAG_03483 ID: lcl|Query_2718344 Length: 542
Subject #69:VDAG_03488 ID: lcl|Query_2718345 Length: 201
Subject #70:VDAG_03513 ID: lcl|Query_2718346 Length: 233
Subject #71:VDAG_03656 ID: lcl|Query_2718347 Length: 385
Subject #72:VDAG_03704 ID: lcl|Query_2718348 Length: 115
Subject #73:VDAG_03709 ID: lcl|Query_2718349 Length: 115
Subject #74:VDAG_03790 ID: lcl|Query_2718350 Length: 244
Subject #75:VDAG_03799 ID: lcl|Query_2718351 Length: 163
Subject #76:VDAG_03804 ID: lcl|Query_2718352 Length: 191
Subject #77:VDAG_03886 ID: lcl|Query_2718353 Length: 295
Subject #78:VDAG_03991 ID: lcl|Query_2718354 Length: 280
Subject #79:VDAG_04007 ID: lcl|Query_2718355 Length: 293
Subject #80:VDAG_04019 ID: lcl|Query_2718356 Length: 187
Subject #81:VDAG_04030 ID: lcl|Query_2718357 Length: 117
Subject #82:VDAG_04046 ID: lcl|Query_2718358 Length: 347
Subject #83:VDAG_04083 ID: lcl|Query_2718359 Length: 318
Subject #84:VDAG_04127 ID: lcl|Query_2718360 Length: 566
Subject #85:VDAG_04155 ID: lcl|Query_2718361 Length: 281
Subject #86:VDAG_04228 ID: lcl|Query_2718362 Length: 155
Subject #87:VDAG_04306 ID: lcl|Query_2718363 Length: 254
Subject #88:VDAG_04336 ID: lcl|Query_2718364 Length: 509
Subject #89:VDAG_04342 ID: lcl|Query_2718365 Length: 316
Subject #90:VDAG_04366 ID: lcl|Query_2718366 Length: 203
Subject #91:VDAG_04404 ID: lcl|Query_2718367 Length: 261
Subject #92:VDAG_04407 ID: lcl|Query_2718368 Length: 196
Subject #93:VDAG_04434 ID: lcl|Query_2718369 Length: 191
Subject #94:VDAG_04530 ID: lcl|Query_2718370 Length: 188
Subject #95:VDAG_04550 ID: lcl|Query_2718371 Length: 256
Subject #96:VDAG_04553 ID: lcl|Query_2718372 Length: 203
Subject #97:VDAG_04624 ID: lcl|Query_2718373 Length: 288
Subject #98:VDAG_04705 ID: lcl|Query_2718374 Length: 153
Subject #99:VDAG_04718 ID: lcl|Query_2718375 Length: 333
Subject #100:VDAG_04756 ID: lcl|Query_2718376 Length: 254
Subject #101:VDAG_04828 ID: lcl|Query_2718377 Length: 198
Subject #102:VDAG_04830 ID: lcl|Query_2718378 Length: 162
Subject #103:VDAG_04874 ID: lcl|Query_2718379 Length: 203
Subject #104:VDAG_04977 ID: lcl|Query_2718380 Length: 370
Subject #105:VDAG_04990 ID: lcl|Query_2718381 Length: 120
Subject #106:VDAG_05027 ID: lcl|Query_2718382 Length: 616
Subject #107:VDAG_05042 ID: lcl|Query_2718383 Length: 223
Subject #108:VDAG_05043 ID: lcl|Query_2718384 Length: 224
Subject #109:VDAG_05096 ID: lcl|Query_2718385 Length: 198
Subject #110:VDAG_05117 ID: lcl|Query_2718386 Length: 146
Subject #111:VDAG_05122 ID: lcl|Query_2718387 Length: 179
Subject #112:VDAG_05294 ID: lcl|Query_2718388 Length: 221
Subject #113:VDAG_05398 ID: lcl|Query_2718389 Length: 371
Subject #114:VDAG_05416 ID: lcl|Query_2718390 Length: 138
Subject #115:VDAG_05421 ID: lcl|Query_2718391 Length: 213
Subject #116:VDAG_05439 ID: lcl|Query_2718392 Length: 402
Subject #117:VDAG_05458 ID: lcl|Query_2718393 Length: 233
Subject #118:VDAG_05639 ID: lcl|Query_2718394 Length: 151
Subject #119:VDAG_05640 ID: lcl|Query_2718395 Length: 102
Subject #120:VDAG_05647 ID: lcl|Query_2718396 Length: 129
Subject #121:VDAG_05650 ID: lcl|Query_2718397 Length: 256
Subject #122:VDAG_05715 ID: lcl|Query_2718398 Length: 234
Subject #123:VDAG_05717 ID: lcl|Query_2718399 Length: 198
Subject #124:VDAG_05791 ID: lcl|Query_2718400 Length: 272
Subject #125:VDAG_05799 ID: lcl|Query_2718401 Length: 330
Subject #126:VDAG_05927 ID: lcl|Query_2718402 Length: 215
Subject #127:VDAG_05970 ID: lcl|Query_2718403 Length: 238
Subject #128:VDAG_05976 ID: lcl|Query_2718404 Length: 462
Subject #129:VDAG_06027 ID: lcl|Query_2718405 Length: 194
Subject #130:VDAG_06087 ID: lcl|Query_2718406 Length: 279
Subject #131:VDAG_06134 ID: lcl|Query_2718407 Length: 263
Subject #132:VDAG_06144 ID: lcl|Query_2718408 Length: 191
Subject #133:VDAG_06146 ID: lcl|Query_2718409 Length: 328
Subject #134:VDAG_06147 ID: lcl|Query_2718410 Length: 113
Subject #135:VDAG_06155 ID: lcl|Query_2718411 Length: 255
Subject #136:VDAG_06165 ID: lcl|Query_2718412 Length: 287
Subject #137:VDAG_06166 ID: lcl|Query_2718413 Length: 365
Subject #138:VDAG_06199 ID: lcl|Query_2718414 Length: 138
Subject #139:VDAG_06204 ID: lcl|Query_2718415 Length: 362
Subject #140:VDAG_06236 ID: lcl|Query_2718416 Length: 177
Subject #141:VDAG_06254 ID: lcl|Query_2718417 Length: 236
Subject #142:VDAG_06523 ID: lcl|Query_2718418 Length: 243
Subject #143:VDAG_06718 ID: lcl|Query_2718419 Length: 270
Subject #144:VDAG_06720 ID: lcl|Query_2718420 Length: 311
Subject #145:VDAG_06933 ID: lcl|Query_2718421 Length: 159
Subject #146:VDAG_06993 ID: lcl|Query_2718422 Length: 239
Subject #147:VDAG_06998 ID: lcl|Query_2718423 Length: 513
Subject #148:VDAG_07135 ID: lcl|Query_2718424 Length: 388
Subject #149:VDAG_07144 ID: lcl|Query_2718425 Length: 394
Subject #150:VDAG_07157 ID: lcl|Query_2718426 Length: 225
Subject #151:VDAG_07165 ID: lcl|Query_2718427 Length: 445
Subject #152:VDAG_07349 ID: lcl|Query_2718428 Length: 880
Subject #153:VDAG_07350 ID: lcl|Query_2718429 Length: 399
Subject #154:VDAG_07371 ID: lcl|Query_2718430 Length: 332
Subject #155:VDAG_07384 ID: lcl|Query_2718431 Length: 200
Subject #156:VDAG_07400 ID: lcl|Query_2718432 Length: 314
Subject #157:VDAG_07537 ID: lcl|Query_2718433 Length: 225
Subject #158:VDAG_07566 ID: lcl|Query_2718434 Length: 322
Subject #159:VDAG_07668 ID: lcl|Query_2718435 Length: 189
Subject #160:VDAG_07677 ID: lcl|Query_2718436 Length: 246
Subject #161:VDAG_07682 ID: lcl|Query_2718437 Length: 100
Subject #162:VDAG_07701 ID: lcl|Query_2718438 Length: 143
Subject #163:VDAG_07724 ID: lcl|Query_2718439 Length: 372
Subject #164:VDAG_07742 ID: lcl|Query_2718440 Length: 539
Subject #165:VDAG_07759 ID: lcl|Query_2718441 Length: 329
Subject #166:VDAG_07768 ID: lcl|Query_2718442 Length: 234
Subject #167:VDAG_07772 ID: lcl|Query_2718443 Length: 211
Subject #168:VDAG_07784 ID: lcl|Query_2718444 Length: 295
Subject #169:VDAG_07838 ID: lcl|Query_2718445 Length: 98
Subject #170:VDAG_07839 ID: lcl|Query_2718446 Length: 540
Subject #171:VDAG_07851 ID: lcl|Query_2718447 Length: 258
Subject #172:VDAG_07904 ID: lcl|Query_2718448 Length: 301
Subject #173:VDAG_07958 ID: lcl|Query_2718449 Length: 296
Subject #174:VDAG_07991 ID: lcl|Query_2718450 Length: 166
Subject #175:VDAG_08067 ID: lcl|Query_2718451 Length: 305
Subject #176:VDAG_08091 ID: lcl|Query_2718452 Length: 245
Subject #177:VDAG_08097 ID: lcl|Query_2718453 Length: 379
Subject #178:VDAG_08098 ID: lcl|Query_2718454 Length: 440
Subject #179:VDAG_08152 ID: lcl|Query_2718455 Length: 311
Subject #180:VDAG_08171 ID: lcl|Query_2718456 Length: 516
Subject #181:VDAG_08227 ID: lcl|Query_2718457 Length: 282
Subject #182:VDAG_08236 ID: lcl|Query_2718458 Length: 229
Subject #183:VDAG_08365 ID: lcl|Query_2718459 Length: 210
Subject #184:VDAG_08502 ID: lcl|Query_2718460 Length: 371
Subject #185:VDAG_08558 ID: lcl|Query_2718461 Length: 395
Subject #186:VDAG_08573 ID: lcl|Query_2718462 Length: 417
Subject #187:VDAG_08653 ID: lcl|Query_2718463 Length: 154
Subject #188:VDAG_08681 ID: lcl|Query_2718464 Length: 240
Subject #189:VDAG_08685 ID: lcl|Query_2718465 Length: 277
Subject #190:VDAG_08734 ID: lcl|Query_2718466 Length: 457
Subject #191:VDAG_08789 ID: lcl|Query_2718467 Length: 810
Subject #192:VDAG_08956 ID: lcl|Query_2718468 Length: 95
Subject #193:VDAG_09067 ID: lcl|Query_2718469 Length: 560
Subject #194:VDAG_09230 ID: lcl|Query_2718470 Length: 766
Subject #195:VDAG_09274 ID: lcl|Query_2718471 Length: 281
Subject #196:VDAG_09275 ID: lcl|Query_2718472 Length: 166
Subject #197:VDAG_09319 ID: lcl|Query_2718473 Length: 170
Subject #198:VDAG_09366 ID: lcl|Query_2718474 Length: 427
Subject #199:VDAG_09383 ID: lcl|Query_2718475 Length: 188
Subject #200:VDAG_09774 ID: lcl|Query_2718476 Length: 355
Subject #201:VDAG_09799 ID: lcl|Query_2718477 Length: 178
Subject #202:VDAG_10293 ID: lcl|Query_2718478 Length: 265
Subject #203:VDAG_10354 ID: lcl|Query_2718479 Length: 412
Subject #204:VDAG_10377 ID: lcl|Query_2718480 Length: 529
Subject #205:VDAG_10515 ID: lcl|Query_2718481 Length: 127
Subject #206:VDAG_10525 ID: lcl|Query_2718482 Length: 214
Subject #207:VDAG_10527 ID: lcl|Query_2718483 Length: 267
	                    			
Query #1: VDAG_00063 Query ID: lcl|Query_2718069 Length: 492

Sequences producing significant alignments:
                                                                  Scientific      Common                     Max    Total Query   E   Per.   Acc.                        
Description                                                       Name            Name            Taxid      Score  Score cover Value Ident  Len        Accession        
VDAG_00063                                                                                        0          957    957   100%  0.0   100.00 492        Query_2718277    
VDAG_03354                                                                                        0          280    280   44%   4e-93 61.01  339        Query_2718338    
VDAG_07768                                                                                        0          196    196   45%   6e-62 48.50  234        Query_2718442    
VDAG_06155                                                                                        0          192    192   50%   2e-60 45.56  255        Query_2718411    
VDAG_08685                                                                                        0          159    159   44%   1e-47 43.30  277        Query_2718465    
VDAG_08236                                                                                        0          155    155   41%   1e-46 43.75  229        Query_2718458    
VDAG_06523                                                                                        0          119    119   41%   3e-33 38.28  243        Query_2718418    
VDAG_03483                                                                                        0          50.8   50.8  7%    5e-09 59.46  542        Query_2718344    
VDAG_00752                                                                                        0          49.3   49.3  7%    2e-08 60.00  533        Query_2718291    
VDAG_02091                                                                                        0          45.4   45.4  7%    2e-07 48.57  525        Query_2718308    
VDAG_06166                                                                                        0          40.8   40.8  6%    6e-06 53.33  365        Query_2718413    
VDAG_08734                                                                                        0          40.8   40.8  6%    7e-06 51.52  457        Query_2718466    
VDAG_06165                                                                                        0          40.0   40.0  6%    8e-06 60.00  287        Query_2718412    
VDAG_07784                                                                                        0          40.0   40.0  7%    9e-06 51.43  295        Query_2718444    


Alignments:

>VDAG_00063
Sequence ID: Query_2718277 Length: 492
Range 1: 1 to 492

Score:957 bits(2474), Expect:0.0, 
Method:Compositional matrix adjust., 
Identities:492/492(100%), Positives:492/492(100%), Gaps:0/492(0%)

Query  1    MKTAVLFSISALSAYVVAAQAPLDAQCGGSGWTGETSCEAGSSCVAVDAWYSHCVRAVAV  60
            MKTAVLFSISALSAYVVAAQAPLDAQCGGSGWTGETSCEAGSSCVAVDAWYSHCVRAVAV
Sbjct  1    MKTAVLFSISALSAYVVAAQAPLDAQCGGSGWTGETSCEAGSSCVAVDAWYSHCVRAVAV  60

Query  61   RQEEEQGGDAEEKKDKKKDKKKEVDAGQDSGSGSGDEETGGDAGNDAGGDAGGDAGGDAG  120
            RQEEEQGGDAEEKKDKKKDKKKEVDAGQDSGSGSGDEETGGDAGNDAGGDAGGDAGGDAG
Sbjct  61   RQEEEQGGDAEEKKDKKKDKKKEVDAGQDSGSGSGDEETGGDAGNDAGGDAGGDAGGDAG  120

Query  121  GDAGGEEAGGDTGNDAGGDTGSDSGNDSGSDTGNDSGNDTGNDTGNDTGNDTGNGSGNDT  180
            GDAGGEEAGGDTGNDAGGDTGSDSGNDSGSDTGNDSGNDTGNDTGNDTGNDTGNGSGNDT
Sbjct  121  GDAGGEEAGGDTGNDAGGDTGSDSGNDSGSDTGNDSGNDTGNDTGNDTGNDTGNGSGNDT  180

Query  181  GSDTGNDTGNDDTPASTLQTVVTSAAPAASSNPDSGSDSGNDSGNDTATPTDAESPSASA  240
            GSDTGNDTGNDDTPASTLQTVVTSAAPAASSNPDSGSDSGNDSGNDTATPTDAESPSASA
Sbjct  181  GSDTGNDTGNDDTPASTLQTVVTSAAPAASSNPDSGSDSGNDSGNDTATPTDAESPSASA  240

Query  241  SLSPGTPNLSGAPPSATSALPVNPGGSGTVNGNIPAPAGTELASAPIKVSGGLDGGMKLY  300
            SLSPGTPNLSGAPPSATSALPVNPGGSGTVNGNIPAPAGTELASAPIKVSGGLDGGMKLY
Sbjct  241  SLSPGTPNLSGAPPSATSALPVNPGGSGTVNGNIPAPAGTELASAPIKVSGGLDGGMKLY  300

Query  301  DRDTVVCAGQAEGGEADAIFVLDDGATLSNVIIGPNQGEGVHCLGTCTLENVWFQAVCED  360
            DRDTVVCAGQAEGGEADAIFVLDDGATLSNVIIGPNQGEGVHCLGTCTLENVWFQAVCED
Sbjct  301  DRDTVVCAGQAEGGEADAIFVLDDGATLSNVIIGPNQGEGVHCLGTCTLENVWFQAVCED  360

Query  361  AITLKQSAGTSRIVGGGAFDASDKIIQFNGFGTVEVTDFYAENYGKLVRSCGNCKGNGGA  420
            AITLKQSAGTSRIVGGGAFDASDKIIQFNGFGTVEVTDFYAENYGKLVRSCGNCKGNGGA
Sbjct  361  AITLKQSAGTSRIVGGGAFDASDKIIQFNGFGTVEVTDFYAENYGKLVRSCGNCKGNGGA  420

Query  421  RNTVIGGVRAVAGGALCGINTNLGDTCSVVDSCQSEGKSCELFEGNNDGGEPAKIGEGPD  480
            RNTVIGGVRAVAGGALCGINTNLGDTCSVVDSCQSEGKSCELFEGNNDGGEPAKIGEGPD
Sbjct  421  RNTVIGGVRAVAGGALCGINTNLGDTCSVVDSCQSEGKSCELFEGNNDGGEPAKIGEGPD  480

Query  481  GSSCTVSGLTTC  492
            GSSCTVSGLTTC
Sbjct  481  GSSCTVSGLTTC  492


>VDAG_03354
Sequence ID: Query_2718338 Length: 339
Range 1: 120 to 337

Score:280 bits(716), Expect:4e-93, 
Method:Compositional matrix adjust., 
Identities:133/218(61%), Positives:166/218(76%), Gaps:0/218(0%)

Query  274  IPAPAGTELASAPIKVSGGLDGGMKLYDRDTVVCAGQAEGGEADAIFVLDDGATLSNVII  333
            +P  +G   +SA I V+   DGGMK YDR   VCA Q+E GE DA+FVL+ GATLSNVII
Sbjct  120  LPQSSGAVSSSAAITVTASFDGGMKNYDRSPRVCADQSETGEKDAMFVLEAGATLSNVII  179

Query  334  GPNQGEGVHCLGTCTLENVWFQAVCEDAITLKQSAGTSRIVGGGAFDASDKIIQFNGFGT  393
            GPNQ EGVHC G CTL NVW+Q VCEDA+T+KQS+GTS ++GGGAF A+DKI QFNGFGT
Sbjct  180  GPNQAEGVHCKGPCTLINVWWQDVCEDALTIKQSSGTSYVIGGGAFKAADKIFQFNGFGT  239

Query  394  VEVTDFYAENYGKLVRSCGNCKGNGGARNTVIGGVRAVAGGALCGINTNLGDTCSVVDSC  453
            +++ +FYA +YGK+VRSCGNC  NGGAR+ ++  V A  GG LCGINTN GDTC++ +SC
Sbjct  240  LDIKNFYANDYGKVVRSCGNCSNNGGARHVIMNNVIAKDGGVLCGINTNYGDTCTINNSC  299

Query  454  QSEGKSCELFEGNNDGGEPAKIGEGPDGSSCTVSGLTT  491
            Q   K+C+ + GNN G EP+KIG GPD + C V+  +T
Sbjct  300  QDGNKTCDKYTGNNSGKEPSKIGSGPDSTYCKVNAFST  337


>VDAG_07768
Sequence ID: Query_2718442 Length: 234
Range 1: 9 to 230

Score:196 bits(497), Expect:6e-62, 
Method:Compositional matrix adjust., 
Identities:113/233(48%), Positives:146/233(62%), Gaps:18/233(7%)

Query  249  LSGAPPSATSALPVNPGGSGTVNGNIPAPAGTELASAPIKVSGG--LDGGMKLYDRDTVV  306
            L  A P+A + L  +        G IP   GT    +   +  G   DG  K YDR  V 
Sbjct  9    LFAALPAAMACLGYS--------GGIPKATGTVSYKSAYVIKKGQTFDGQWKRYDRG-VK  59

Query  307  CAGQAEGGEADAIFVLDDGATLSNVIIGPNQGEGVHCLGTCTLENVWFQAVCEDAITLKQ  366
            C+GQ+EGGE DA+F+L+DGAT+ NVIIG NQ EG+HC G+C +E  WF+ VCEDAI+L  
Sbjct  60   CSGQSEGGEKDAVFILEDGATVRNVIIGANQKEGIHCRGSCNVEFAWFEDVCEDAISLTG  119

Query  367  SAGTSRIVGGGAFDASDKIIQFNGFGTVEVTDFYAENYGKLVRSCGNCKGNGGARNTV-I  425
            S GTS I+GGGA+ A+DK+IQ NG G V + +FYAE+YGK+ RSCGNCKGN   + TV +
Sbjct  120  S-GTSNIIGGGAYHAADKVIQHNGCGRVNIINFYAEDYGKVYRSCGNCKGNSNCKRTVHM  178

Query  426  GGVRAVAGGALCGINTNLGDTCSVVDSCQSEGKSCELFEG----NNDGGEPAK  474
             GV A  GG L GINTNLGD  +  ++C  + + C+ + G       G EP K
Sbjct  179  EGVTAKKGGELIGINTNLGDRATYSNNCFPKTQ-CQGYNGCDKAKTPGCEPKK  230


>VDAG_06155
Sequence ID: Query_2718411 Length: 255
Range 1: 25 to 255

Score:192 bits(489), Expect:2e-60, 
Method:Compositional matrix adjust., 
Identities:113/248(46%), Positives:146/248(58%), Gaps:18/248(7%)

Query  246  TPNLSGAPPSATSALPVNPGGSGTVNGNIPAPAGTELASAPIKVSGGLDGGMKLYDRDTV  305
            TPN  GA     +A P            IPA  G+        + G  DGG+K Y R  V
Sbjct  25   TPNTVGALER-RAAFP------------IPASKGSVTYKKVQTIKGVFDGGLKTYGRG-V  70

Query  306  VCAGQAEGGEADAIFVLDDGATLSNVIIGPNQGEGVHCLGTCTLENVWFQAVCEDAITLK  365
             C GQ EGG+ADA+F+L++GATL N IIG +Q EGVHC G CT+ENVW++ VCEDA+++K
Sbjct  71   KCTGQKEGGDADAVFILENGATLKNAIIGADQIEGVHCKGACTIENVWWKDVCEDALSIK  130

Query  366  QSAGTSRIVGGGAFDASDKIIQFNGFGTVEVTDFYAENYGKLVRSCGNCKGNGGARNTVI  425
               G + + GGGA  ASDK+IQ NG GTV +  F   ++GKL R+CGNCK   G RN VI
Sbjct  131  GD-GNAIVRGGGAQSASDKVIQHNGLGTVTIDGFTVVDFGKLYRACGNCK-KMGRRNVVI  188

Query  426  GGVRAVAGGALCGINTNLGDTCSVVDSCQ-SEGKSCELFEGNNDGGEPAKIGEGPDGSSC  484
              V+A  G  L GIN+N GD  ++ ++C  S  K C  F G   G EP +I  GP  +SC
Sbjct  189  KNVKAYNGKLLAGINSNKGDVATITNTCSTSVKKVCTEFNGTTPGKEPKEIRSGPS-ASC  247

Query  485  TVSGLTTC  492
              + +  C
Sbjct  248  KYTTVKAC  255


>VDAG_08685
Sequence ID: Query_2718465 Length: 277
Range 1: 53 to 273

Score:159 bits(403), Expect:1e-47, 
Method:Compositional matrix adjust., 
Identities:97/224(43%), Positives:125/224(55%), Gaps:8/224(3%)

Query  270  VNGNIPAPAG-TELASAPIKVSGG-LDGGMKLYDRDTVV--CAGQAEGGEADAIFVLDDG  325
            VN   P P G T   +A +  +G   DG M L+DR      C+GQ E  EA A+F+L+ G
Sbjct  53   VNTVWPTPTGSTSYPTASVIPAGAVFDGRMALFDRKGSPGDCSGQKEQDEAAAVFILEPG  112

Query  326  ATLSNVIIGPNQGEGVHCLGTCTLENVWFQAVCEDAITLKQSAGTSRIVGGGAFDASDKI  385
            ATL N IIGP Q EGVHC G CT+ENVW+  VCEDA T K  AG   + GGGA +ASDK+
Sbjct  113  ATLRNAIIGPAQAEGVHCRGPCTIENVWWDDVCEDAATFK-GAGPRYVRGGGAREASDKV  171

Query  386  IQFNGFGTVEVTDFYAENYGKLVRSCGNCKGNGGARNTVIGGVRAVAGGALCGINTNLGD  445
             Q NG G + +  FYA  YGK  RSCGNC      R+  I     + G  + G+N N GD
Sbjct  172  FQHNGEGWLHIDGFYANKYGKFYRSCGNCS-QQFQRHVNITNFVGIQGTVV-GVNQNYGD  229

Query  446  TCSVVDSCQSE-GKSCELFEGNNDGGEPAKIGEGPDGSSCTVSG  488
            T  + + C ++ G  C  + G     E  ++GEG     C ++G
Sbjct  230  TAELSNYCLAKVGVVCTRYNGCVKPCEAGEVGEGELEPFCKING  273


>VDAG_08236
Sequence ID: Query_2718458 Length: 229
Range 1: 28 to 224

Score:155 bits(391), Expect:1e-46, 
Method:Compositional matrix adjust., 
Identities:91/208(44%), Positives:117/208(56%), Gaps:15/208(7%)

Query  272  GNIPAPAGTELASAPIKVSGG--LDGGMKLYDRDTVVCAGQAEGGEADAIFVLDDGATLS  329
            G +P+       S  I+V  G   DG    YDR +  C  Q EG   DA+F L  GATL 
Sbjct  28   GGLPSHTDHYSNSQVIEVPAGEVYDGKWAKYDRGSGACNEQNEGDWRDAVFYLRRGATLK  87

Query  330  NVIIGPNQGEGVHCLGTCTLENVWFQAVCEDAITLK--QSAGTSRIVGGGAFDASDKIIQ  387
            NVIIG +Q EGVHC G CTLE VWF+ VCED I++K  +    + I+GGGAF A DKII 
Sbjct  88   NVIIGKDQAEGVHCDGPCTLEFVWFEDVCEDGISVKNDRPGDETWIIGGGAFKAQDKII-  146

Query  388  FNGFGTVEVTDFYAENYGKLVRSCGNCKGNGGARNTVIGGVRAVAGGALCGINTNLGDTC  447
                      +FYAE+YGK+ RSCGNC      RN  + GV A  GG + GIN   GDT 
Sbjct  147  ---------INFYAEDYGKVYRSCGNCSSQ-CKRNVYVEGVTAYNGGEIVGINEAFGDTA  196

Query  448  SVVDSCQSEGKSCELFEGNNDGGEPAKI  475
            ++ + C    ++C +++G   G  P K+
Sbjct  197  TLRNVCTDAKEACWIYDGCAGGCSPEKV  224


>VDAG_06523
Sequence ID: Query_2718418 Length: 243
Range 1: 22 to 224

Score:119 bits(299), Expect:3e-33, 
Method:Compositional matrix adjust., 
Identities:80/209(38%), Positives:112/209(53%), Gaps:12/209(5%)

Query  273  NIPAPAGTELA-SAPIKVSGGLDGGMKLYDRDTVVCAGQAEGGEADAIFVLDDGATLSNV  331
            NIP   G  ++   P  +SG  D   + +DR    C    + G  + +F+L++GA++SNV
Sbjct  22   NIPTRTGNIISLPRPSYISGAKDFNNQEFDRGRS-CEFGLDLGVNEPVFILENGASISNV  80

Query  332  IIGPNQGEGVHCLGTCTLENVWFQAVCEDAITLKQSAGTSRIVGGGAFDASDKIIQFNGF  391
            IIG  Q  GV C G+CTL NVWF+ VCEDAI      G   + GGGA + +  II+ NG 
Sbjct  81   IIGARQVYGVSCKGSCTLTNVWFRDVCEDAIA-ALGTGDVLVKGGGARNGAGDIIRHNGR  139

Query  392  GTVEVTDFYAENYGKLVRSCGNCKGNGGAR-----NTVIGGVRAVAGGALCGINTNLGDT  446
            GTV V  F   +  +L RSCG+C  NGG R     N  + G+++     L GIN+N  D 
Sbjct  140  GTVTVDSFTVVDSARLYRSCGDCSNNGGPRNVVVKNVKVSGLKS----ELVGINSNFNDV  195

Query  447  CSVVDSCQSEGKSCELFEGNNDGGEPAKI  475
             +V  SC +  K C+ + G   G    K+
Sbjct  196  ATVSGSCGTSSKVCQEYRGVAKGSSSYKV  224


>VDAG_03483
Sequence ID: Query_2718344 Length: 542
Range 1: 506 to 542

Score:50.8 bits(120), Expect:5e-09, 
Method:Compositional matrix adjust., 
Identities:22/37(59%), Positives:26/37(70%), Gaps:0/37(0%)

Query  19   AQAPLDAQCGGSGWTGETSCEAGSSCVAVDAWYSHCV  55
            A AP   QCGG GWTG T+C AGS+C A + WYS C+
Sbjct  506  AAAPKWGQCGGQGWTGPTTCVAGSTCQAQNQWYSQCL  542


>VDAG_00752
Sequence ID: Query_2718291 Length: 533
Range 1: 499 to 533

Score:49.3 bits(116), Expect:2e-08, 
Method:Compositional matrix adjust., 
Identities:21/35(60%), Positives:24/35(68%), Gaps:0/35(0%)

Query  21   APLDAQCGGSGWTGETSCEAGSSCVAVDAWYSHCV  55
            AP   QCGG GWTG T C AGS+C A + WYS C+
Sbjct  499  APKWGQCGGQGWTGPTVCAAGSTCQAQNQWYSQCL  533


>VDAG_02091
Sequence ID: Query_2718308 Length: 525
Range 1: 491 to 525

Score:45.4 bits(106), Expect:2e-07, 
Method:Compositional matrix adjust., 
Identities:17/35(49%), Positives:24/35(68%), Gaps:0/35(0%)

Query  21   APLDAQCGGSGWTGETSCEAGSSCVAVDAWYSHCV  55
            AP   QCGG GW+G T+C +G++C  V+ WY  C+
Sbjct  491  APQWGQCGGQGWSGATTCVSGTTCTVVNDWYHQCL  525


>VDAG_06166
Sequence ID: Query_2718413 Length: 365
Range 1: 336 to 365

Score:40.8 bits(94), Expect:6e-06, 
Method:Compositional matrix adjust., 
Identities:16/30(53%), Positives:20/30(66%), Gaps:0/30(0%)

Query  26   QCGGSGWTGETSCEAGSSCVAVDAWYSHCV  55
            QCGG GWTG T C +  +C A + WYS C+
Sbjct  336  QCGGQGWTGCTVCASPYTCRAQNQWYSQCL  365


>VDAG_08734
Sequence ID: Query_2718466 Length: 457
Range 1: 426 to 457

Score:40.8 bits(94), Expect:7e-06, 
Method:Compositional matrix adjust., 
Identities:17/33(52%), Positives:22/33(66%), Gaps:1/33(3%)

Query  23   LDAQCGGSGWTGETSCEAGSSCVAVDAWYSHCV  55
            L  QCGGSGWTG T+C  G +C   + W+S C+
Sbjct  426  LWGQCGGSGWTGATTCAQG-TCKVQNQWFSQCL  457


>VDAG_06165
Sequence ID: Query_2718412 Length: 287
Range 1: 259 to 287

Score:40.0 bits(92), Expect:8e-06, 
Method:Compositional matrix adjust., 
Identities:18/30(60%), Positives:21/30(70%), Gaps:1/30(3%)

Query  26   QCGGSGWTGETSCEAGSSCVAVDAWYSHCV  55
            QCGGSGW G T C AG +C A + WYS C+
Sbjct  259  QCGGSGWNGATCCSAG-TCQAQNQWYSQCL  287


>VDAG_07784
Sequence ID: Query_2718444 Length: 295
Range 1: 262 to 295

Score:40.0 bits(92), Expect:9e-06, 
Method:Compositional matrix adjust., 
Identities:18/35(51%), Positives:21/35(60%), Gaps:1/35(2%)

Query  21   APLDAQCGGSGWTGETSCEAGSSCVAVDAWYSHCV  55
            A L  QCGG GW G T C  G +C A + WYS C+
Sbjct  262  AALYGQCGGQGWNGATCCSQG-TCRASNQWYSQCL  295


Query #2: VDAG_00076 Query ID: lcl|Query_2718070 Length: 167

Sequences producing significant alignments:
                                                                  Scientific      Common                     Max    Total Query   E    Per.   Acc.                        
Description                                                       Name            Name            Taxid      Score  Score cover Value  Ident  Len        Accession        
VDAG_00076                                                                                        0          337    337   100%  3e-123 100.00 167        Query_2718278    


Alignments:

>VDAG_00076
Sequence ID: Query_2718278 Length: 167
Range 1: 1 to 167

Score:337 bits(864), Expect:3e-123, 
Method:Compositional matrix adjust., 
Identities:167/167(100%), Positives:167/167(100%), Gaps:0/167(0%)

Query  1    MKFFIPFVLLAATAVTAQDPNCEANYIVDTCLGSEMKKLEACTALDYECMCAASEAISTC  60
            MKFFIPFVLLAATAVTAQDPNCEANYIVDTCLGSEMKKLEACTALDYECMCAASEAISTC
Sbjct  1    MKFFIPFVLLAATAVTAQDPNCEANYIVDTCLGSEMKKLEACTALDYECMCAASEAISTC  60

Query  61   FNNCPKDTRGATYRSQVTVNCQNASLYGTAARHAATATDKTTTATRTPSATTADATDSPA  120
            FNNCPKDTRGATYRSQVTVNCQNASLYGTAARHAATATDKTTTATRTPSATTADATDSPA
Sbjct  61   FNNCPKDTRGATYRSQVTVNCQNASLYGTAARHAATATDKTTTATRTPSATTADATDSPA  120

Query  121  TTGGQSATGTFVQNTDETGSPNVGVAQLARHTGGLLLAVAGVVAAVL  167
            TTGGQSATGTFVQNTDETGSPNVGVAQLARHTGGLLLAVAGVVAAVL
Sbjct  121  TTGGQSATGTFVQNTDETGSPNVGVAQLARHTGGLLLAVAGVVAAVL  167


Query #3: VDAG_00107 Query ID: lcl|Query_2718071 Length: 198

Sequences producing significant alignments:
                                                                  Scientific      Common                     Max    Total Query   E    Per.   Acc.                        
Description                                                       Name            Name            Taxid      Score  Score cover Value  Ident  Len        Accession        
VDAG_00107                                                                                        0          399    399   100%  2e-146 100.00 198        Query_2718279    
VDAG_05416                                                                                        0          131    131   62%   8e-42  52.99  138        Query_2718390    


Alignments:

>VDAG_00107
Sequence ID: Query_2718279 Length: 198
Range 1: 1 to 198

Score:399 bits(1024), Expect:2e-146, 
Method:Compositional matrix adjust., 
Identities:198/198(100%), Positives:198/198(100%), Gaps:0/198(0%)

Query  1    MHFSALILTTLALSARVIAQSAVSCGSNVYTDEQIQEAADEACRLFESGRQLGRNNYPHR  60
            MHFSALILTTLALSARVIAQSAVSCGSNVYTDEQIQEAADEACRLFESGRQLGRNNYPHR
Sbjct  1    MHFSALILTTLALSARVIAQSAVSCGSNVYTDEQIQEAADEACRLFESGRQLGRNNYPHR  60

Query  61   YNNFEGFTFDNIRGPFQEFPLLRRGVYTGNSPGPDRVIITENCELAGQITHTGASRNGFV  120
            YNNFEGFTFDNIRGPFQEFPLLRRGVYTGNSPGPDRVIITENCELAGQITHTGASRNGFV
Sbjct  61   YNNFEGFTFDNIRGPFQEFPLLRRGVYTGNSPGPDRVIITENCELAGQITHTGASRNGFV  120

Query  121  DCDNAISVRTQGNNSSGNDTSSDDSSDSSSSSNNNSNNNNNGGSSNSSDDDDSSGIRLGS  180
            DCDNAISVRTQGNNSSGNDTSSDDSSDSSSSSNNNSNNNNNGGSSNSSDDDDSSGIRLGS
Sbjct  121  DCDNAISVRTQGNNSSGNDTSSDDSSDSSSSSNNNSNNNNNGGSSNSSDDDDSSGIRLGS  180

Query  181  GFGPMLAAAGTVVLALFA  198
            GFGPMLAAAGTVVLALFA
Sbjct  181  GFGPMLAAAGTVVLALFA  198


>VDAG_05416
Sequence ID: Query_2718390 Length: 138
Range 1: 1 to 133

Score:131 bits(330), Expect:8e-42, 
Method:Compositional matrix adjust., 
Identities:71/134(53%), Positives:86/134(64%), Gaps:12/134(8%)

Query  1    MHFSALILTTLALSAR-----------VIAQSAVSCGSNVYTDEQIQEAADEACRLFESG  49
            M F ALI++ LA++A+            I + A +CGS  YT  Q+  AA+ AC+   +G
Sbjct  1    MQFKALIVSLLAVAAQAAPASPNEERSAIEKRATTCGSTYYTTAQVNAAANAACQHVRAG  60

Query  50   RQLGRNNYPHRYNNFEGFTFDNIRGPFQEFPLLRRGVYTGNSPGPDRVIITENCELAGQI  109
             Q G +NYPHRYNN+EGF F    GP+QEFPL   GVYTG SPG DRVII  NC +AGQI
Sbjct  61   TQAGSSNYPHRYNNYEGFNFK-ASGPWQEFPLRSSGVYTGGSPGADRVIINGNCAIAGQI  119

Query  110  THTGASRNGFVDCD  123
            THTGAS N FV C 
Sbjct  120  THTGASGNAFVGCS  133


Query #4: VDAG_00166 Query ID: lcl|Query_2718072 Length: 418

Sequences producing significant alignments:
                                                                  Scientific      Common                     Max    Total Query   E   Per.   Acc.                        
Description                                                       Name            Name            Taxid      Score  Score cover Value Ident  Len        Accession        
VDAG_00166                                                                                        0          868    868   100%  0.0   100.00 418        Query_2718280    
VDAG_10354                                                                                        0          38.1   38.1  11%   3e-05 32.86  412        Query_2718479    


Alignments:

>VDAG_00166
Sequence ID: Query_2718280 Length: 418
Range 1: 1 to 418

Score:868 bits(2244), Expect:0.0, 
Method:Compositional matrix adjust., 
Identities:418/418(100%), Positives:418/418(100%), Gaps:0/418(0%)

Query  1    MVFRGAALLLLLLLSLVTIALCAEDYYNLLGIDKQASDREIKSAYRKLSKKYHPDKNPGD  60
            MVFRGAALLLLLLLSLVTIALCAEDYYNLLGIDKQASDREIKSAYRKLSKKYHPDKNPGD
Sbjct  1    MVFRGAALLLLLLLSLVTIALCAEDYYNLLGIDKQASDREIKSAYRKLSKKYHPDKNPGD  60

Query  61   ETAKEKFVQVSEAYEALIDPEQRRIYDRYGLDGLKQHQQQGGGGQHHDPFDVFSRFFGGG  120
            ETAKEKFVQVSEAYEALIDPEQRRIYDRYGLDGLKQHQQQGGGGQHHDPFDVFSRFFGGG
Sbjct  61   ETAKEKFVQVSEAYEALIDPEQRRIYDRYGLDGLKQHQQQGGGGQHHDPFDVFSRFFGGG  120

Query  121  GHYGHQPGVRTGPDVNVKVGIALRDFYNGRTTEFQWDKQHICEDCEGTGSADGTVDTCQH  180
            GHYGHQPGVRTGPDVNVKVGIALRDFYNGRTTEFQWDKQHICEDCEGTGSADGTVDTCQH
Sbjct  121  GHYGHQPGVRTGPDVNVKVGIALRDFYNGRTTEFQWDKQHICEDCEGTGSADGTVDTCQH  180

Query  181  CQGRGIRIVKHQLAPGMYQQVQMQCDACGGRGQSIRHKCPTCHGARVERKPTTVQIKIDP  240
            CQGRGIRIVKHQLAPGMYQQVQMQCDACGGRGQSIRHKCPTCHGARVERKPTTVQIKIDP
Sbjct  181  CQGRGIRIVKHQLAPGMYQQVQMQCDACGGRGQSIRHKCPTCHGARVERKPTTVQIKIDP  240

Query  241  GAARDSQIVYENEADASPDFVAGNLVVTLAEKEPELDGTDNPDRVDGVFFRRKGDDLYWR  300
            GAARDSQIVYENEADASPDFVAGNLVVTLAEKEPELDGTDNPDRVDGVFFRRKGDDLYWR
Sbjct  241  GAARDSQIVYENEADASPDFVAGNLVVTLAEKEPELDGTDNPDRVDGVFFRRKGDDLYWR  300

Query  301  EVLSLREAWMGDWTRNLTHMDGHIVRLGRPRGEVVQPNFVETVKDEGMPKWHEDIDSVYH  360
            EVLSLREAWMGDWTRNLTHMDGHIVRLGRPRGEVVQPNFVETVKDEGMPKWHEDIDSVYH
Sbjct  301  EVLSLREAWMGDWTRNLTHMDGHIVRLGRPRGEVVQPNFVETVKDEGMPKWHEDIDSVYH  360

Query  361  QKEFGNLYVEYVIVLPDQMESGMEKEFWSVWQKWRGKIGVDLHQDSGRPEKPTVHDEL  418
            QKEFGNLYVEYVIVLPDQMESGMEKEFWSVWQKWRGKIGVDLHQDSGRPEKPTVHDEL
Sbjct  361  QKEFGNLYVEYVIVLPDQMESGMEKEFWSVWQKWRGKIGVDLHQDSGRPEKPTVHDEL  418


>VDAG_10354
Sequence ID: Query_2718479 Length: 412
Range 1: 6 to 75

Score:38.1 bits(87), Expect:3e-05, 
Method:Compositional matrix adjust., 
Identities:23/70(33%), Positives:32/70(45%), Gaps:22/70(31%)

Query  9   LLLLLLSLVTIALC----------------------AEDYYNLLGIDKQASDREIKSAYR  46
           LL  LL LVT+A                         + +Y+LLGI   AS  +I  A+R
Sbjct  6   LLFGLLGLVTMAAAWSKEDREIFRIRDELRAHMEDPDQSFYDLLGIKPSASIEDISKAFR  65

Query  47  KLSKKYHPDK  56
           K+++  HPDK
Sbjct  66  KITRSLHPDK  75


Query #5: VDAG_00191 Query ID: lcl|Query_2718073 Length: 211

Sequences producing significant alignments:
                                                                  Scientific      Common                     Max    Total Query   E    Per.   Acc.                        
Description                                                       Name            Name            Taxid      Score  Score cover Value  Ident  Len        Accession        
VDAG_00191                                                                                        0          436    436   100%  5e-161 100.00 211        Query_2718281    


Alignments:

>VDAG_00191
Sequence ID: Query_2718281 Length: 211
Range 1: 1 to 211

Score:436 bits(1122), Expect:5e-161, 
Method:Compositional matrix adjust., 
Identities:211/211(100%), Positives:211/211(100%), Gaps:0/211(0%)

Query  1    MSASILFTAALLGVAQAYTVISAPGPFMLKNIDSIVFPGQYDKSHLHCFFGSDAVTVNTK  60
            MSASILFTAALLGVAQAYTVISAPGPFMLKNIDSIVFPGQYDKSHLHCFFGSDAVTVNTK
Sbjct  1    MSASILFTAALLGVAQAYTVISAPGPFMLKNIDSIVFPGQYDKSHLHCFFGSDAVTVNTK  60

Query  61   TSAELQKGCTNLENPNDLAYYNLGEAPAEVAIPQNLKMVAGDAQAKTKAQLPAESKAEWF  120
            TSAELQKGCTNLENPNDLAYYNLGEAPAEVAIPQNLKMVAGDAQAKTKAQLPAESKAEWF
Sbjct  61   TSAELQKGCTNLENPNDLAYYNLGEAPAEVAIPQNLKMVAGDAQAKTKAQLPAESKAEWF  120

Query  121  CEGGGGGALDANGFPSATCGTHLQQLLYFPSCGMKSMPQLRFSIRYNLRKVLPNGWSGAA  180
            CEGGGGGALDANGFPSATCGTHLQQLLYFPSCGMKSMPQLRFSIRYNLRKVLPNGWSGAA
Sbjct  121  CEGGGGGALDANGFPSATCGTHLQQLLYFPSCGMKSMPQLRFSIRYNLRKVLPNGWSGAA  180

Query  181  APFKLSCGPASCVPNRLQVIFFVSYFGCVYL  211
            APFKLSCGPASCVPNRLQVIFFVSYFGCVYL
Sbjct  181  APFKLSCGPASCVPNRLQVIFFVSYFGCVYL  211


Query #6: VDAG_00261 Query ID: lcl|Query_2718074 Length: 205

Sequences producing significant alignments:
                                                                  Scientific      Common                     Max    Total Query   E    Per.   Acc.                        
Description                                                       Name            Name            Taxid      Score  Score cover Value  Ident  Len        Accession        
VDAG_00261                                                                                        0          422    422   100%  1e-155 100.00 205        Query_2718282    


Alignments:

>VDAG_00261
Sequence ID: Query_2718282 Length: 205
Range 1: 1 to 205

Score:422 bits(1086), Expect:1e-155, 
Method:Compositional matrix adjust., 
Identities:205/205(100%), Positives:205/205(100%), Gaps:0/205(0%)

Query  1    MLSYAIVALTVAAGSVLGAPLEARYPYSNSTSPGHSTPTPDPTPSGYFQPSSVSTYDVSN  60
            MLSYAIVALTVAAGSVLGAPLEARYPYSNSTSPGHSTPTPDPTPSGYFQPSSVSTYDVSN
Sbjct  1    MLSYAIVALTVAAGSVLGAPLEARYPYSNSTSPGHSTPTPDPTPSGYFQPSSVSTYDVSN  60

Query  61   GAIQCEVSYGLVDKATDNKGRDFTTLMTFTYPEGVTGKQCLFEFFLDEGASLYGSKKVDL  120
            GAIQCEVSYGLVDKATDNKGRDFTTLMTFTYPEGVTGKQCLFEFFLDEGASLYGSKKVDL
Sbjct  61   GAIQCEVSYGLVDKATDNKGRDFTTLMTFTYPEGVTGKQCLFEFFLDEGASLYGSKKVDL  120

Query  121  YTSLAPAPDCTSGWAPGNQRNVNLGRMSVQRGGLATWDATYSAYLTKRTPCKAPGTVEAF  180
            YTSLAPAPDCTSGWAPGNQRNVNLGRMSVQRGGLATWDATYSAYLTKRTPCKAPGTVEAF
Sbjct  121  YTSLAPAPDCTSGWAPGNQRNVNLGRMSVQRGGLATWDATYSAYLTKRTPCKAPGTVEAF  180

Query  181  ELVGVYDNDHVSWNIAVAGARISYI  205
            ELVGVYDNDHVSWNIAVAGARISYI
Sbjct  181  ELVGVYDNDHVSWNIAVAGARISYI  205


Query #7: VDAG_00274 Query ID: lcl|Query_2718075 Length: 458

Sequences producing significant alignments:
                                                                  Scientific      Common                     Max    Total Query   E   Per.   Acc.                        
Description                                                       Name            Name            Taxid      Score  Score cover Value Ident  Len        Accession        
VDAG_00274                                                                                        0          936    936   100%  0.0   100.00 458        Query_2718283    


Alignments:

>VDAG_00274
Sequence ID: Query_2718283 Length: 458
Range 1: 1 to 458

Score:936 bits(2418), Expect:0.0, 
Method:Compositional matrix adjust., 
Identities:458/458(100%), Positives:458/458(100%), Gaps:0/458(0%)

Query  1    MHLSQLCLLGASLGACLLAEAKPLEDLPQQHVMAEPDSTQAAQGPRETGVGHFSKWSRET  60
            MHLSQLCLLGASLGACLLAEAKPLEDLPQQHVMAEPDSTQAAQGPRETGVGHFSKWSRET
Sbjct  1    MHLSQLCLLGASLGACLLAEAKPLEDLPQQHVMAEPDSTQAAQGPRETGVGHFSKWSRET  60

Query  61   KRRFLIDWQAGRSSEWTIVQGNEGGDLDSMTAALTWAYHLQHSTFNTSNPIKAIALLQTP  120
            KRRFLIDWQAGRSSEWTIVQGNEGGDLDSMTAALTWAYHLQHSTFNTSNPIKAIALLQTP
Sbjct  61   KRRFLIDWQAGRSSEWTIVQGNEGGDLDSMTAALTWAYHLQHSTFNTSNPIKAIALLQTP  120

Query  121  TDALDLRPENKMALNNSQMSSGHSDLLTIEELPEDPETLANDIKGIVIVDHPVPLRKWHD  180
            TDALDLRPENKMALNNSQMSSGHSDLLTIEELPEDPETLANDIKGIVIVDHPVPLRKWHD
Sbjct  121  TDALDLRPENKMALNNSQMSSGHSDLLTIEELPEDPETLANDIKGIVIVDHPVPLRKWHD  180

Query  181  AKLLSIFDHHKDNGAGPHAEPRIFETVASCTTIVARQMLDELEALPEEYHMPHELLELIL  240
            AKLLSIFDHHKDNGAGPHAEPRIFETVASCTTIVARQMLDELEALPEEYHMPHELLELIL
Sbjct  181  AKLLSIFDHHKDNGAGPHAEPRIFETVASCTTIVARQMLDELEALPEEYHMPHELLELIL  240

Query  241  SAIAIDAGGLRDATEEDRKTAQRVLDRSDWRGADLEDKMSELDDELSAAKKDLDHLGVRD  300
            SAIAIDAGGLRDATEEDRKTAQRVLDRSDWRGADLEDKMSELDDELSAAKKDLDHLGVRD
Sbjct  241  SAIAIDAGGLRDATEEDRKTAQRVLDRSDWRGADLEDKMSELDDELSAAKKDLDHLGVRD  300

Query  301  LLRRDWKGDLVDTPSPRTPTVSLGFGSIPYSLEEQIKKTEFGELFDWFAIEAAWTAQVGA  360
            LLRRDWKGDLVDTPSPRTPTVSLGFGSIPYSLEEQIKKTEFGELFDWFAIEAAWTAQVGA
Sbjct  301  LLRRDWKGDLVDTPSPRTPTVSLGFGSIPYSLEEQIKKTEFGELFDWFAIEAAWTAQVGA  360

Query  361  DISVALNKYKTKDASGKKRKIREIVLVVRTDVRINATQADSLFETVVKAVEADESLNVKP  420
            DISVALNKYKTKDASGKKRKIREIVLVVRTDVRINATQADSLFETVVKAVEADESLNVKP
Sbjct  361  DISVALNKYKTKDASGKKRKIREIVLVVRTDVRINATQADSLFETVVKAVEADESLNVKP  420

Query  421  WHRADELGKRQMVWTHEREDAGRKVIRPLIEGAVEAWD  458
            WHRADELGKRQMVWTHEREDAGRKVIRPLIEGAVEAWD
Sbjct  421  WHRADELGKRQMVWTHEREDAGRKVIRPLIEGAVEAWD  458


Query #8: VDAG_00481 Query ID: lcl|Query_2718076 Length: 171

Sequences producing significant alignments:
                                                                  Scientific      Common                     Max    Total Query   E    Per.   Acc.                        
Description                                                       Name            Name            Taxid      Score  Score cover Value  Ident  Len        Accession        
VDAG_00481                                                                                        0          322    322   100%  4e-117 100.00 171        Query_2718284    


Alignments:

>VDAG_00481
Sequence ID: Query_2718284 Length: 171
Range 1: 1 to 171

Score:322 bits(825), Expect:4e-117, 
Method:Compositional matrix adjust., 
Identities:171/171(100%), Positives:171/171(100%), Gaps:0/171(0%)

Query  1    MKFSTIIAAAMATFAAAAPVADSNAAASTTSLQSLESRAVFDLSQLNGLQGFQNVDLNYL  60
            MKFSTIIAAAMATFAAAAPVADSNAAASTTSLQSLESRAVFDLSQLNGLQGFQNVDLNYL
Sbjct  1    MKFSTIIAAAMATFAAAAPVADSNAAASTTSLQSLESRAVFDLSQLNGLQGFQNVDLNYL  60

Query  61   LRLNSVDLNLFAQLGQVQNFNLLNFQHLFNVQQFDVLALLQLQQLQTLLALHGQGVFNGL  120
            LRLNSVDLNLFAQLGQVQNFNLLNFQHLFNVQQFDVLALLQLQQLQTLLALHGQGVFNGL
Sbjct  61   LRLNSVDLNLFAQLGQVQNFNLLNFQHLFNVQQFDVLALLQLQQLQTLLALHGQGVFNGL  120

Query  121  NLVDLRLGVLNLGLVGGIQGVNLAQFIAGDVIPQVAQIAQQPTNFVVVAKN  171
            NLVDLRLGVLNLGLVGGIQGVNLAQFIAGDVIPQVAQIAQQPTNFVVVAKN
Sbjct  121  NLVDLRLGVLNLGLVGGIQGVNLAQFIAGDVIPQVAQIAQQPTNFVVVAKN  171


Query #9: VDAG_00482 Query ID: lcl|Query_2718077 Length: 292

Sequences producing significant alignments:
                                                                  Scientific      Common                     Max    Total Query   E   Per.   Acc.                        
Description                                                       Name            Name            Taxid      Score  Score cover Value Ident  Len        Accession        
VDAG_00482                                                                                        0          557    557   100%  0.0   100.00 292        Query_2718285    


Alignments:

>VDAG_00482
Sequence ID: Query_2718285 Length: 292
Range 1: 1 to 292

Score:557 bits(1436), Expect:0.0, 
Method:Compositional matrix adjust., 
Identities:292/292(100%), Positives:292/292(100%), Gaps:0/292(0%)

Query  1    MKSWTIVLVATGLASALSIPRPIDARADFSIAIQQAGAAQPAAGKAIAPAAGQAGEEAAV  60
            MKSWTIVLVATGLASALSIPRPIDARADFSIAIQQAGAAQPAAGKAIAPAAGQAGEEAAV
Sbjct  1    MKSWTIVLVATGLASALSIPRPIDARADFSIAIQQAGAAQPAAGKAIAPAAGQAGEEAAV  60

Query  61   GEGEGEAPAVDEGQDEAAAEEGAEAPPAESSSPVEEAAPEVTAPPAEGEAPAEGDAAASE  120
            GEGEGEAPAVDEGQDEAAAEEGAEAPPAESSSPVEEAAPEVTAPPAEGEAPAEGDAAASE
Sbjct  61   GEGEGEAPAVDEGQDEAAAEEGAEAPPAESSSPVEEAAPEVTAPPAEGEAPAEGDAAASE  120

Query  121  SLAESTTTTEEAAQETAPPGEGQDEQNNDDDNNNNDNNDENNNDGENGQGGRGGKNNDDD  180
            SLAESTTTTEEAAQETAPPGEGQDEQNNDDDNNNNDNNDENNNDGENGQGGRGGKNNDDD
Sbjct  121  SLAESTTTTEEAAQETAPPGEGQDEQNNDDDNNNNDNNDENNNDGENGQGGRGGKNNDDD  180

Query  181  NNNNNNDIIDEILGGGGQGRGDRKGQQAALTQAIVQLTQAMGLGGILNLNGLANIGVGQE  240
            NNNNNNDIIDEILGGGGQGRGDRKGQQAALTQAIVQLTQAMGLGGILNLNGLANIGVGQE
Sbjct  181  NNNNNNDIIDEILGGGGQGRGDRKGQQAALTQAIVQLTQAMGLGGILNLNGLANIGVGQE  240

Query  241  LQLLLQLQQIAQIQSAGFITQVDIVGLLQQNQLFGGRGGIFKRQEEVLVSKA  292
            LQLLLQLQQIAQIQSAGFITQVDIVGLLQQNQLFGGRGGIFKRQEEVLVSKA
Sbjct  241  LQLLLQLQQIAQIQSAGFITQVDIVGLLQQNQLFGGRGGIFKRQEEVLVSKA  292


Query #10: VDAG_00493 Query ID: lcl|Query_2718078 Length: 404

Sequences producing significant alignments:
                                                                  Scientific      Common                     Max    Total Query   E   Per.   Acc.                        
Description                                                       Name            Name            Taxid      Score  Score cover Value Ident  Len        Accession        
VDAG_00493                                                                                        0          842    842   100%  0.0   100.00 404        Query_2718286    


Alignments:

>VDAG_00493
Sequence ID: Query_2718286 Length: 404
Range 1: 1 to 404

Score:842 bits(2176), Expect:0.0, 
Method:Compositional matrix adjust., 
Identities:404/404(100%), Positives:404/404(100%), Gaps:0/404(0%)

Query  1    MKFSKASALALMLPAASARHILKEETDNVVLYPNEIEQQTYLIELAPGNTRWVTEEEKWE  60
            MKFSKASALALMLPAASARHILKEETDNVVLYPNEIEQQTYLIELAPGNTRWVTEEEKWE
Sbjct  1    MKFSKASALALMLPAASARHILKEETDNVVLYPNEIEQQTYLIELAPGNTRWVTEEEKWE  60

Query  61   LRRNGERFFDITDNQDLGTTRAHADSKKAVFPEKCTQQDNVKPILDNLDKSNIKKRLEKF  120
            LRRNGERFFDITDNQDLGTTRAHADSKKAVFPEKCTQQDNVKPILDNLDKSNIKKRLEKF
Sbjct  61   LRRNGERFFDITDNQDLGTTRAHADSKKAVFPEKCTQQDNVKPILDNLDKSNIKKRLEKF  120

Query  121  TSFHTRYYKSDYGRQSSEWLLSEINSIIKVAGGDKHGIYAQHFPHTWQQSSIIATIPGKT  180
            TSFHTRYYKSDYGRQSSEWLLSEINSIIKVAGGDKHGIYAQHFPHTWQQSSIIATIPGKT
Sbjct  121  TSFHTRYYKSDYGRQSSEWLLSEINSIIKVAGGDKHGIYAQHFPHTWQQSSIIATIPGKT  180

Query  181  NSTVVIGAHQDSINLFLPSILAAPGADDDGSGSMTILEVFRVFLGVKDVLKGKSENTIEF  240
            NSTVVIGAHQDSINLFLPSILAAPGADDDGSGSMTILEVFRVFLGVKDVLKGKSENTIEF
Sbjct  181  NSTVVIGAHQDSINLFLPSILAAPGADDDGSGSMTILEVFRVFLGVKDVLKGKSENTIEF  240

Query  241  HWYSAEEGGLLGSQAIFSQYEKDERDVKAMLQQDMTGFVQRTIDAGRPESVGIITDYVNT  300
            HWYSAEEGGLLGSQAIFSQYEKDERDVKAMLQQDMTGFVQRTIDAGRPESVGIITDYVNT
Sbjct  241  HWYSAEEGGLLGSQAIFSQYEKDERDVKAMLQQDMTGFVQRTIDAGRPESVGIITDYVNT  300

Query  301  GLTDFIKKVIVEYCDIPYVETKCGYACSDHASASKAGYPSAFVIESSFEDSDNHIHSTDD  360
            GLTDFIKKVIVEYCDIPYVETKCGYACSDHASASKAGYPSAFVIESSFEDSDNHIHSTDD
Sbjct  301  GLTDFIKKVIVEYCDIPYVETKCGYACSDHASASKAGYPSAFVIESSFEDSDNHIHSTDD  360

Query  361  LIKYLSFDHMLQHAKMTLGLVYELGFTDFAALEHKSDEVVFDDL  404
            LIKYLSFDHMLQHAKMTLGLVYELGFTDFAALEHKSDEVVFDDL
Sbjct  361  LIKYLSFDHMLQHAKMTLGLVYELGFTDFAALEHKSDEVVFDDL  404


Query #11: VDAG_00559 Query ID: lcl|Query_2718079 Length: 179

Sequences producing significant alignments:
                                                                  Scientific      Common                     Max    Total Query   E    Per.   Acc.                        
Description                                                       Name            Name            Taxid      Score  Score cover Value  Ident  Len        Accession        
VDAG_00559                                                                                        0          356    356   100%  3e-130 100.00 179        Query_2718287    


Alignments:

>VDAG_00559
Sequence ID: Query_2718287 Length: 179
Range 1: 1 to 179

Score:356 bits(914), Expect:3e-130, 
Method:Compositional matrix adjust., 
Identities:179/179(100%), Positives:179/179(100%), Gaps:0/179(0%)

Query  1    MRFTSAILAVLSVGLVPASARSVLVERDQSIITGDDRKIPGDSPLELCDKDHGKDIVHIK  60
            MRFTSAILAVLSVGLVPASARSVLVERDQSIITGDDRKIPGDSPLELCDKDHGKDIVHIK
Sbjct  1    MRFTSAILAVLSVGLVPASARSVLVERDQSIITGDDRKIPGDSPLELCDKDHGKDIVHIK  60

Query  61   KVDLSPNPPKAGEDLVITASGTVDEDIEEGAYVLLQVKYGLIRLISTKADFCEQVGEVDL  120
            KVDLSPNPPKAGEDLVITASGTVDEDIEEGAYVLLQVKYGLIRLISTKADFCEQVGEVDL
Sbjct  61   KVDLSPNPPKAGEDLVITASGTVDEDIEEGAYVLLQVKYGLIRLISTKADFCEQVGEVDL  120

Query  121  ECPIKKGDLALTKTVKLPAEIPPGKYTVFADLYTKDDEPITCLTASVAFSRGSLLGFEL  179
            ECPIKKGDLALTKTVKLPAEIPPGKYTVFADLYTKDDEPITCLTASVAFSRGSLLGFEL
Sbjct  121  ECPIKKGDLALTKTVKLPAEIPPGKYTVFADLYTKDDEPITCLTASVAFSRGSLLGFEL  179


Query #12: VDAG_00600 Query ID: lcl|Query_2718080 Length: 351

Sequences producing significant alignments:
                                                                  Scientific      Common                     Max    Total Query   E   Per.   Acc.                        
Description                                                       Name            Name            Taxid      Score  Score cover Value Ident  Len        Accession        
VDAG_00600                                                                                        0          731    731   100%  0.0   100.00 351        Query_2718288    


Alignments:

>VDAG_00600
Sequence ID: Query_2718288 Length: 351
Range 1: 1 to 351

Score:731 bits(1887), Expect:0.0, 
Method:Compositional matrix adjust., 
Identities:351/351(100%), Positives:351/351(100%), Gaps:0/351(0%)

Query  1    MHTLSVLTLATVAAAASSCGLRKFENLVTFGDSWTDTGRLGYFINNDGKAPPAGESLPES  60
            MHTLSVLTLATVAAAASSCGLRKFENLVTFGDSWTDTGRLGYFINNDGKAPPAGESLPES
Sbjct  1    MHTLSVLTLATVAAAASSCGLRKFENLVTFGDSWTDTGRLGYFINNDGKAPPAGESLPES  60

Query  61   SKTATGGLAWGQFVANETGAKYFNYAVSGACSSDDIIKRQFDLIKRPFPSVLDYEIPAFE  120
            SKTATGGLAWGQFVANETGAKYFNYAVSGACSSDDIIKRQFDLIKRPFPSVLDYEIPAFE
Sbjct  61   SKTATGGLAWGQFVANETGAKYFNYAVSGACSSDDIIKRQFDLIKRPFPSVLDYEIPAFE  120

Query  121  ADVASGKLYDNRKADNTLYALWIGTNDLGYGAFLSDSQAAGTTISTFVESIWTIFDRLYK  180
            ADVASGKLYDNRKADNTLYALWIGTNDLGYGAFLSDSQAAGTTISTFVESIWTIFDRLYK
Sbjct  121  ADVASGKLYDNRKADNTLYALWIGTNDLGYGAFLSDSQAAGTTISTFVESIWTIFDRLYK  180

Query  181  TGGRHFVLFNEAPLEISPLYAPSDQGGFQDSNFWTNKTAYNTTAYSFKMLQYTTNVNTLF  240
            TGGRHFVLFNEAPLEISPLYAPSDQGGFQDSNFWTNKTAYNTTAYSFKMLQYTTNVNTLF
Sbjct  181  TGGRHFVLFNEAPLEISPLYAPSDQGGFQDSNFWTNKTAYNTTAYSFKMLQYTTNVNTLF  240

Query  241  DYGVPFKLLVQKRWPGATFGIYDVHSLMRDIHAEPEKYLTAPANVQGVYHECNPATGQCV  300
            DYGVPFKLLVQKRWPGATFGIYDVHSLMRDIHAEPEKYLTAPANVQGVYHECNPATGQCV
Sbjct  241  DYGVPFKLLVQKRWPGATFGIYDVHSLMRDIHAEPEKYLTAPANVQGVYHECNPATGQCV  300

Query  301  DSSNPLSSFMWYDELHHSERTAEIIAEHFVDVVHGKSTYGTYYGSASRGGN  351
            DSSNPLSSFMWYDELHHSERTAEIIAEHFVDVVHGKSTYGTYYGSASRGGN
Sbjct  301  DSSNPLSSFMWYDELHHSERTAEIIAEHFVDVVHGKSTYGTYYGSASRGGN  351


Query #13: VDAG_00621 Query ID: lcl|Query_2718081 Length: 240

Sequences producing significant alignments:
                                                                  Scientific      Common                     Max    Total Query   E    Per.   Acc.                        
Description                                                       Name            Name            Taxid      Score  Score cover Value  Ident  Len        Accession        
VDAG_00621                                                                                        0          436    436   100%  5e-160 100.00 240        Query_2718289    


Alignments:

>VDAG_00621
Sequence ID: Query_2718289 Length: 240
Range 1: 1 to 240

Score:436 bits(1122), Expect:5e-160, 
Method:Compositional matrix adjust., 
Identities:240/240(100%), Positives:240/240(100%), Gaps:0/240(0%)

Query  1    MRYSLTLIAFAVTALALPTAKPADDGSWAPGKYEGPGTPYDDGKWYPGKYPGAKDKRADD  60
            MRYSLTLIAFAVTALALPTAKPADDGSWAPGKYEGPGTPYDDGKWYPGKYPGAKDKRADD
Sbjct  1    MRYSLTLIAFAVTALALPTAKPADDGSWAPGKYEGPGTPYDDGKWYPGKYPGAKDKRADD  60

Query  61   GSWAPGKYEGAGTPYDDGKWAPGKYEGAGTPYDDGKWYPGKYPGAKAKRADDGKWAPGKY  120
            GSWAPGKYEGAGTPYDDGKWAPGKYEGAGTPYDDGKWYPGKYPGAKAKRADDGKWAPGKY
Sbjct  61   GSWAPGKYEGAGTPYDDGKWAPGKYEGAGTPYDDGKWYPGKYPGAKAKRADDGKWAPGKY  120

Query  121  EGAGTPYDDGKWYPGKYPGAKEKREDDGSWYPGKYEGAGTPYDDGKWHEGKYEGPGTPYD  180
            EGAGTPYDDGKWYPGKYPGAKEKREDDGSWYPGKYEGAGTPYDDGKWHEGKYEGPGTPYD
Sbjct  121  EGAGTPYDDGKWYPGKYPGAKEKREDDGSWYPGKYEGAGTPYDDGKWHEGKYEGPGTPYD  180

Query  181  DGKWYPGKYPGAKEKREDDGSWYPGKYEGAGTPYDDGKWHEGKYEGKGTPYDDGKWHPEQ  240
            DGKWYPGKYPGAKEKREDDGSWYPGKYEGAGTPYDDGKWHEGKYEGKGTPYDDGKWHPEQ
Sbjct  181  DGKWYPGKYPGAKEKREDDGSWYPGKYEGAGTPYDDGKWHEGKYEGKGTPYDDGKWHPEQ  240


Query #14: VDAG_00684 Query ID: lcl|Query_2718082 Length: 414

Sequences producing significant alignments:
                                                                  Scientific      Common                     Max    Total Query   E   Per.   Acc.                        
Description                                                       Name            Name            Taxid      Score  Score cover Value Ident  Len        Accession        
VDAG_00684                                                                                        0          815    815   100%  0.0   100.00 414        Query_2718290    
VDAG_08653                                                                                        0          46.6   46.6  10%   2e-08 52.27  154        Query_2718463    


Alignments:

>VDAG_00684
Sequence ID: Query_2718290 Length: 414
Range 1: 1 to 414

Score:815 bits(2105), Expect:0.0, 
Method:Compositional matrix adjust., 
Identities:414/414(100%), Positives:414/414(100%), Gaps:0/414(0%)

Query  1    MYTNTVLSTLAAAGMASAYIPARRQETNGTVTTTTVTEVVSELATWCPEPTNYVTWEEKV  60
            MYTNTVLSTLAAAGMASAYIPARRQETNGTVTTTTVTEVVSELATWCPEPTNYVTWEEKV
Sbjct  1    MYTNTVLSTLAAAGMASAYIPARRQETNGTVTTTTVTEVVSELATWCPEPTNYVTWEEKV  60

Query  61   YTVEGPTWFTITDCPCTVTRTTECAGKPTPHPWTPEHPGHGGHGECHDGHYPDGKPCHDG  120
            YTVEGPTWFTITDCPCTVTRTTECAGKPTPHPWTPEHPGHGGHGECHDGHYPDGKPCHDG
Sbjct  61   YTVEGPTWFTITDCPCTVTRTTECAGKPTPHPWTPEHPGHGGHGECHDGHYPDGKPCHDG  120

Query  121  HYPHGECHDGHYPDGQPCHGHVKPVHPHYPGHHEQCHGGKYPDGSPCHDGHYPHGECHDG  180
            HYPHGECHDGHYPDGQPCHGHVKPVHPHYPGHHEQCHGGKYPDGSPCHDGHYPHGECHDG
Sbjct  121  HYPHGECHDGHYPDGQPCHGHVKPVHPHYPGHHEQCHGGKYPDGSPCHDGHYPHGECHDG  180

Query  181  HYPDGKPCHDNMKPVHPEYPAGPGKYPGQCHGGKYPDGNTCHGEPRYPDGCVDSKYPDGR  240
            HYPDGKPCHDNMKPVHPEYPAGPGKYPGQCHGGKYPDGNTCHGEPRYPDGCVDSKYPDGR
Sbjct  181  HYPDGKPCHDNMKPVHPEYPAGPGKYPGQCHGGKYPDGNTCHGEPRYPDGCVDSKYPDGR  240

Query  241  ECHPLYPVYPADCHEGKYADGRECHSAYPEYPAECKYALYPDGKPCEPIHPEYPAECHGG  300
            ECHPLYPVYPADCHEGKYADGRECHSAYPEYPAECKYALYPDGKPCEPIHPEYPAECHGG
Sbjct  241  ECHPLYPVYPADCHEGKYADGRECHSAYPEYPAECKYALYPDGKPCEPIHPEYPAECHGG  300

Query  301  KYPDGRDCLPVYPNVPPHGPEVPEKPVCDGPDCGKPQPPPYNNKPVCDGPHCENDGNKPA  360
            KYPDGRDCLPVYPNVPPHGPEVPEKPVCDGPDCGKPQPPPYNNKPVCDGPHCENDGNKPA
Sbjct  301  KYPDGRDCLPVYPNVPPHGPEVPEKPVCDGPDCGKPQPPPYNNKPVCDGPHCENDGNKPA  360

Query  361  CYGPACEASATLPHVPYPTGDHVEVNGAASLQQGLLCAGMAIAAVATVFGAAGW  414
            CYGPACEASATLPHVPYPTGDHVEVNGAASLQQGLLCAGMAIAAVATVFGAAGW
Sbjct  361  CYGPACEASATLPHVPYPTGDHVEVNGAASLQQGLLCAGMAIAAVATVFGAAGW  414


>VDAG_08653
Sequence ID: Query_2718463 Length: 154
Range 1: 29 to 71

Score:46.6 bits(109), Expect:2e-08, 
Method:Compositional matrix adjust., 
Identities:23/44(52%), Positives:30/44(68%), Gaps:1/44(2%)

Query  37  TEVVSELATWCPEPTNYVTWEEKVYTVEGPTWFTITDCPCTVTR  80
           TEVV    T+CPEPT  +T  +K YT+   T  TITDCPCT+++
Sbjct  29  TEVVEVYTTYCPEPTT-LTHGDKTYTITSATTLTITDCPCTISK  71


Query #15: VDAG_00752 Query ID: lcl|Query_2718083 Length: 533

Sequences producing significant alignments:
                                                                  Scientific      Common                     Max    Total Query   E    Per.   Acc.                        
Description                                                       Name            Name            Taxid      Score  Score cover Value  Ident  Len        Accession        
VDAG_00752                                                                                        0          1105   1105  100%  0.0    100.00 533        Query_2718291    
VDAG_03483                                                                                        0          576    576   96%   0.0    57.47  542        Query_2718344    
VDAG_02091                                                                                        0          497    497   96%   7e-175 48.86  525        Query_2718308    
VDAG_06166                                                                                        0          75.1   75.1  15%   7e-17  58.54  365        Query_2718413    
VDAG_08734                                                                                        0          69.3   69.3  13%   8e-15  52.78  457        Query_2718466    
VDAG_06165                                                                                        0          61.6   61.6  6%    1e-12  77.14  287        Query_2718412    
VDAG_07784                                                                                        0          53.9   53.9  7%    4e-10  65.79  295        Query_2718444    
VDAG_00063                                                                                        0          49.7   49.7  6%    1e-08  60.00  492        Query_2718277    
VDAG_07400                                                                                        0          39.7   39.7  6%    1e-05  52.78  314        Query_2718432    


Alignments:

>VDAG_00752
Sequence ID: Query_2718291 Length: 533
Range 1: 1 to 533

Score:1105 bits(2857), Expect:0.0, 
Method:Compositional matrix adjust., 
Identities:533/533(100%), Positives:533/533(100%), Gaps:0/533(0%)

Query  1    MKTAILSGLSLLAVAMAQQVGTEEPEVHPKITWKRCTGTNGSNCATVNGEIVIDANWRWA  60
            MKTAILSGLSLLAVAMAQQVGTEEPEVHPKITWKRCTGTNGSNCATVNGEIVIDANWRWA
Sbjct  1    MKTAILSGLSLLAVAMAQQVGTEEPEVHPKITWKRCTGTNGSNCATVNGEIVIDANWRWA  60

Query  61   HNVGGYENCFDGNDWTGLCTGAEDCAKNCAVEGANYGATYGVSTSGDALTLKFVTQHNFG  120
            HNVGGYENCFDGNDWTGLCTGAEDCAKNCAVEGANYGATYGVSTSGDALTLKFVTQHNFG
Sbjct  61   HNVGGYENCFDGNDWTGLCTGAEDCAKNCAVEGANYGATYGVSTSGDALTLKFVTQHNFG  120

Query  121  TNIGSRTYLMENESKYQMFTLNNNELAFDVDLSTIPCGMNSALYLVPMKPDGGLSDEPNN  180
            TNIGSRTYLMENESKYQMFTLNNNELAFDVDLSTIPCGMNSALYLVPMKPDGGLSDEPNN
Sbjct  121  TNIGSRTYLMENESKYQMFTLNNNELAFDVDLSTIPCGMNSALYLVPMKPDGGLSDEPNN  180

Query  181  KAGAKYGTGYCDAQCARDLKFINGKGNIVGWEPSPTDDNAGVGAMGSCCAEIDIWESNRE  240
            KAGAKYGTGYCDAQCARDLKFINGKGNIVGWEPSPTDDNAGVGAMGSCCAEIDIWESNRE
Sbjct  181  KAGAKYGTGYCDAQCARDLKFINGKGNIVGWEPSPTDDNAGVGAMGSCCAEIDIWESNRE  240

Query  241  SFAFTPHACKNNSYHVCTDTTCGGTYSEDRYGGGCDANGCDYNPYRLGNTEFYGQGKTVD  300
            SFAFTPHACKNNSYHVCTDTTCGGTYSEDRYGGGCDANGCDYNPYRLGNTEFYGQGKTVD
Sbjct  241  SFAFTPHACKNNSYHVCTDTTCGGTYSEDRYGGGCDANGCDYNPYRLGNTEFYGQGKTVD  300

Query  301  TRSKFTVISRFRDNVSEQVFIQNGNVIIPPKPTLAGLTQFNAAITPEFCTAYPTIFGDRN  360
            TRSKFTVISRFRDNVSEQVFIQNGNVIIPPKPTLAGLTQFNAAITPEFCTAYPTIFGDRN
Sbjct  301  TRSKFTVISRFRDNVSEQVFIQNGNVIIPPKPTLAGLTQFNAAITPEFCTAYPTIFGDRN  360

Query  361  RHDEIGGHTQLNAAYRLPMVLVLSVWADHFANMLWLDSIYPPERRGEPGVARGRCPETGR  420
            RHDEIGGHTQLNAAYRLPMVLVLSVWADHFANMLWLDSIYPPERRGEPGVARGRCPETGR
Sbjct  361  RHDEIGGHTQLNAAYRLPMVLVLSVWADHFANMLWLDSIYPPERRGEPGVARGRCPETGR  420

Query  421  TPADVIRNHPNASVTWSNIRFGPIGSTHNTSGAVSPPVTPPSSTTRPVTPPTTTTRAATT  480
            TPADVIRNHPNASVTWSNIRFGPIGSTHNTSGAVSPPVTPPSSTTRPVTPPTTTTRAATT
Sbjct  421  TPADVIRNHPNASVTWSNIRFGPIGSTHNTSGAVSPPVTPPSSTTRPVTPPTTTTRAATT  480

Query  481  TTRVAPPTTTTASTGGPTAPKWGQCGGQGWTGPTVCAAGSTCQAQNQWYSQCL  533
            TTRVAPPTTTTASTGGPTAPKWGQCGGQGWTGPTVCAAGSTCQAQNQWYSQCL
Sbjct  481  TTRVAPPTTTTASTGGPTAPKWGQCGGQGWTGPTVCAAGSTCQAQNQWYSQCL  533


>VDAG_03483
Sequence ID: Query_2718344 Length: 542
Range 1: 22 to 542

Score:576 bits(1485), Expect:0.0, 
Method:Compositional matrix adjust., 
Identities:304/529(57%), Positives:368/529(69%), Gaps:25/529(4%)

Query  22   TEEPEVHPKITWKRCTGTNGSNCATVNGEIVIDANWRWAHNVGGYENCFDGNDWTGLC-T  80
            T + E HP +TW++CTGT GS+C  V+G +V+D+NWRW H V G  NC+DGN WT  C T
Sbjct  22   TSQAETHPPLTWQKCTGTGGSSCTNVSGSVVLDSNWRWTHTVSGSTNCYDGNKWTASCGT  81

Query  81   GAEDCAKNCAVEGANYGATYGVSTSGDALTLKFVTQHNFGTNIGSRTYLMENESKYQMFT  140
                CA+ C V+GA+Y  TYGV+TSG+ALTLKFVT+H +GTNIGSR YLMEN++KYQ F 
Sbjct  82   DGTTCAQQCCVDGADYANTYGVTTSGNALTLKFVTKHQYGTNIGSRVYLMENDTKYQAFN  141

Query  141  LNNNELAFDVDLSTIPCGMNSALYLVPMKPDGGLSDEPNNKAGAKYGTGYCDAQCARDLK  200
            L  NE  FDVD+S   CG+N ALY V M  DGG+S    NKAGAKYGTGYCD+QC RD+K
Sbjct  142  LLGNEFTFDVDVSKTGCGLNGALYFVSMDLDGGVSKYSTNKAGAKYGTGYCDSQCPRDVK  201

Query  201  FINGKGNIVGWEPSPTDDNAGVGAMGSCCAEIDIWESNRESFAFTPHACKNNSYHVCTDT  260
            FI G  N+ GW P+  D N+GVG +G+CCAE+DIWE+N+ S A+TPH C+NN+YH C   
Sbjct  202  FIGGVANVAGWVPAADDPNSGVGNLGACCAEMDIWEANKISTAYTPHPCQNNAYHTCQGD  261

Query  261  TCGGTYSEDRYGGGCDANGCDYNPYRLGNTEFYGQGKT--VDTRSKFTVISRF------R  312
             CGGTYS DRYGG CD +GCD+N YR G+  FYG+G    ++T  K TV+++F       
Sbjct  262  KCGGTYSADRYGGDCDPDGCDFNSYRQGDKTFYGEGTAFKLNTAQKLTVVTQFLRSGGST  321

Query  313  DNVSE--QVFIQNGNVIIPPKPTLAGLTQFNAAITPEFCTAYPTIFGDRNRHDEIGGHTQ  370
             ++SE  + ++QNG V    + T+AG      ++TP FC A  T FGD+N  D+ GG  Q
Sbjct  322  GDLSEIKRFYVQNGVVFANSQSTVAG--NPGNSLTPAFCKAQKTAFGDQNIFDQRGGFAQ  379

Query  371  LNAAYRLPMVLVLSVWADHFANMLWLDSIYPPERRGEPGVARGRCPETGRTPADVIRNHP  430
             + A   PMVLV+S+W DH+ANMLWLDS +P    G PG  RG CP T  TPAD   N  
Sbjct  380  TSDAVSKPMVLVMSLWNDHYANMLWLDSTFPTTSTG-PGAERGSCPTTSGTPADTEANQA  438

Query  431  NASVTWSNIRFGPIGSTHNTSGAVSPPVTPPSSTTRPVTPPTTTT------RAATTTTRV  484
            NA+V +SNI+FGPIGST N  GAVS    PPS  T  V PP  TT       A TTTTR 
Sbjct  439  NATVQFSNIKFGPIGSTFN-QGAVS----PPSGGTTVVAPPPATTLATSTRAAVTTTTRA  493

Query  485  APPTTTTASTGGPTAPKWGQCGGQGWTGPTVCAAGSTCQAQNQWYSQCL  533
            APPTTTTAS+GG  APKWGQCGGQGWTGPT C AGSTCQAQNQWYSQCL
Sbjct  494  APPTTTTASSGGAAAPKWGQCGGQGWTGPTTCVAGSTCQAQNQWYSQCL  542


>VDAG_02091
Sequence ID: Query_2718308 Length: 525
Range 1: 20 to 525

Score:497 bits(1280), Expect:7e-175, 
Method:Compositional matrix adjust., 
Identities:258/528(49%), Positives:342/528(64%), Gaps:34/528(6%)

Query  18   QQVGTEEPEVHPKITWKRCTGTNGSNCATVNGEIVIDANWRWAHNVGGYENCFDGNDW-T  76
            QQ  +   EV P +TW +C+   G +CA   G +VIDANWRW H V GY+NC++GN W +
Sbjct  20   QQACSVTEEVAPSLTWSKCSA--GGSCAAQTGSLVIDANWRWTHTVEGYDNCYEGNSWDS  77

Query  77   GLCTGAEDCAKNCAVEGANYGATYGVSTSGDALTLKFVTQHNFGTNIGSRTYLMENESKY  136
             LC   + CA+NC V+GA+Y  TYGV+++ D++T+K VT++  G N+G+R YL +  SKY
Sbjct  78   TLCPDGDTCAQNCCVDGADYEGTYGVTSTADSVTIKLVTENEHGRNVGARLYLTDGGSKY  137

Query  137  QMFTLNNNELAFDVDLSTIPCGMNSALYLVPMKPDGGLSDEPNNKAGAKYGTGYCDAQCA  196
            Q+F L  NE  FDVD S + CG+N ALY + M  DGG    P N+AGAKYGTGYCDAQCA
Sbjct  138  QLFNLLGNEFTFDVDSSNVDCGLNGALYFISMDADGGQGKFPGNQAGAKYGTGYCDAQCA  197

Query  197  RDLKFINGKGNIVGWEP-SPTDDNAGVGAMGSCCAEIDIWESNRESFAFTPHACKNNSYH  255
            RDLK+I+G GN+ GW+P      + G G MG+CCAE+D+WE+N+ + ++TPH C NN+YH
Sbjct  198  RDLKWIDGTGNVEGWQPVGEYAPDVGTGDMGACCAEMDMWEANKAATSYTPHPCVNNAYH  257

Query  256  VCTDTTCGGTYSEDRYGGGCDANGCDYNPYRLGNTEFYGQGK--TVDTRSKFTVISRFRD  313
             C+  +CGGT+S DRYGG CDA+GCD+NP+R GN EFYG+G   T+D+ SK TV+++F +
Sbjct  258  SCSGDSCGGTFSADRYGGTCDADGCDFNPFRQGNREFYGEGSGFTIDSTSKITVVTQFIN  317

Query  314  -----NVSE--QVFIQNGNVIIPPKPTLAGLTQFNAAITPEFCTAYPTIFG-DRNRHDEI  365
                 ++S+  ++++QNG VI   + T         AIT EFC A    FG ++++  E 
Sbjct  318  EGPGGDLSQIRRLYVQNGEVIGNSESTAP--NNPGNAITDEFCAAQKAAFGEEQDQFTEF  375

Query  366  GGHTQLNAAYRLPMVLVLSVWADHFANMLWLDSIYPPERRGEPGVARGRCPETGRTPADV  425
            GG + +  A    MVL +S+W D  ANMLWLDS YP    G  G  RG CP   RTP ++
Sbjct  376  GGLSHMGQALDAGMVLAVSLWTDAHANMLWLDSTYPIGESGW-GAERGPCPSENRTPPEI  434

Query  426  IRNHPNASVTWSNIRFGPIGSTHNTSGAVSPPVTPPSSTTRPVTPPTTTTRAATTTTRVA  485
                P+ASVT+SNI+FGPIGST  T G V+PP         P  PP  TT  +T     A
Sbjct  435  EARVPDASVTFSNIKFGPIGSTF-TEGEVTPP--------GPGNPPVATTTPSTPAPTQA  485

Query  486  PPTTTTASTGGPTAPKWGQCGGQGWTGPTVCAAGSTCQAQNQWYSQCL  533
            P        GGP AP+WGQCGGQGW+G T C +G+TC   N WY QCL
Sbjct  486  P--------GGPIAPQWGQCGGQGWSGATTCVSGTTCTVVNDWYHQCL  525


>VDAG_06166
Sequence ID: Query_2718413 Length: 365
Range 1: 292 to 365

Score:75.1 bits(183), Expect:7e-17, 
Method:Compositional matrix adjust., 
Identities:48/82(59%), Positives:54/82(65%), Gaps:8/82(9%)

Query  452  GAVSPPVTPPSSTTRPVTPPTTTTRAATTTTRVAPPTTTTASTGGPTAPKWGQCGGQGWT  511
            G  SPP  P ++T RP  P TTTT  A         TTT A  GG +A +WGQCGGQGWT
Sbjct  292  GGTSPP--PLTTTVRP--PATTTTNVAVPPPA----TTTAAPPGGCSAARWGQCGGQGWT  343

Query  512  GPTVCAAGSTCQAQNQWYSQCL  533
            G TVCA+  TC+AQNQWYSQCL
Sbjct  344  GCTVCASPYTCRAQNQWYSQCL  365


>VDAG_08734
Sequence ID: Query_2718466 Length: 457
Range 1: 392 to 457

Score:69.3 bits(168), Expect:8e-15, 
Method:Compositional matrix adjust., 
Identities:38/72(53%), Positives:44/72(61%), Gaps:6/72(8%)

Query  462  SSTTRPVTPPTTTTRAATTTTRVAPPTTTTASTGGPTAPKWGQCGGQGWTGPTVCAAGST  521
            ++T  P   PTTTT AA       P  TT ++ G  T   WGQCGG GWTG T CA G T
Sbjct  392  TTTPAPAPKPTTTTAAAPK-----PTATTPSTVGSGTVALWGQCGGSGWTGATTCAQG-T  445

Query  522  CQAQNQWYSQCL  533
            C+ QNQW+SQCL
Sbjct  446  CKVQNQWFSQCL  457


>VDAG_06165
Sequence ID: Query_2718412 Length: 287
Range 1: 254 to 287

Score:61.6 bits(148), Expect:1e-12, 
Method:Compositional matrix adjust., 
Identities:27/35(77%), Positives:29/35(82%), Gaps:1/35(2%)

Query  499  APKWGQCGGQGWTGPTVCAAGSTCQAQNQWYSQCL  533
            A +WGQCGG GW G T C+AG TCQAQNQWYSQCL
Sbjct  254  AARWGQCGGSGWNGATCCSAG-TCQAQNQWYSQCL  287


>VDAG_07784
Sequence ID: Query_2718444 Length: 295
Range 1: 259 to 295

Score:53.9 bits(128), Expect:4e-10, 
Method:Compositional matrix adjust., 
Identities:25/38(66%), Positives:28/38(73%), Gaps:1/38(2%)

Query  496  GPTAPKWGQCGGQGWTGPTVCAAGSTCQAQNQWYSQCL  533
            G  A  +GQCGGQGW G T C+ G TC+A NQWYSQCL
Sbjct  259  GSCAALYGQCGGQGWNGATCCSQG-TCRASNQWYSQCL  295


>VDAG_00063
Sequence ID: Query_2718277 Length: 492
Range 1: 21 to 55

Score:49.7 bits(117), Expect:1e-08, 
Method:Compositional matrix adjust., 
Identities:21/35(60%), Positives:24/35(68%), Gaps:0/35(0%)

Query  499  APKWGQCGGQGWTGPTVCAAGSTCQAQNQWYSQCL  533
            AP   QCGG GWTG T C AGS+C A + WYS C+
Sbjct  21   APLDAQCGGSGWTGETSCEAGSSCVAVDAWYSHCV  55


>VDAG_07400
Sequence ID: Query_2718432 Length: 314
Range 1: 278 to 313

Score:39.7 bits(91), Expect:1e-05, 
Method:Compositional matrix adjust., 
Identities:19/36(53%), Positives:27/36(75%), Gaps:1/36(2%)

Query  498  TAPKWGQCGGQGWTGPTVCAAGSTCQAQN-QWYSQC  532
            + P++GQCGGQ + G TVCA+  TC+A +  +YSQC
Sbjct  278  SVPQFGQCGGQDYKGCTVCASPYTCKAVSPPYYSQC  313


Query #16: VDAG_00900 Query ID: lcl|Query_2718084 Length: 262

Sequences producing significant alignments:
                                                                  Scientific      Common                     Max    Total Query   E   Per.   Acc.                        
Description                                                       Name            Name            Taxid      Score  Score cover Value Ident  Len        Accession        
VDAG_00900                                                                                        0          544    544   100%  0.0   100.00 262        Query_2718292    


Alignments:

>VDAG_00900
Sequence ID: Query_2718292 Length: 262
Range 1: 1 to 262

Score:544 bits(1402), Expect:0.0, 
Method:Compositional matrix adjust., 
Identities:262/262(100%), Positives:262/262(100%), Gaps:0/262(0%)

Query  1    MRLFPTVLGLLAAFQTCVAEISALEAARVLHYYVTYDLDVEVNGQGKNTIAQRCKGTGKD  60
            MRLFPTVLGLLAAFQTCVAEISALEAARVLHYYVTYDLDVEVNGQGKNTIAQRCKGTGKD
Sbjct  1    MRLFPTVLGLLAAFQTCVAEISALEAARVLHYYVTYDLDVEVNGQGKNTIAQRCKGTGKD  60

Query  61   GRCNFNEFVNYYETGKPTSEPRYYEISSGFAFYPGDIAAIVDALRRMGKVSEPDQIERLV  120
            GRCNFNEFVNYYETGKPTSEPRYYEISSGFAFYPGDIAAIVDALRRMGKVSEPDQIERLV
Sbjct  61   GRCNFNEFVNYYETGKPTSEPRYYEISSGFAFYPGDIAAIVDALRRMGKVSEPDQIERLV  120

Query  121  KGRKTAVGVFNDLAKISNKNYEKAASNNFSIGRKRANVMETLGSIKHYSLARGEGNMLDR  180
            KGRKTAVGVFNDLAKISNKNYEKAASNNFSIGRKRANVMETLGSIKHYSLARGEGNMLDR
Sbjct  121  KGRKTAVGVFNDLAKISNKNYEKAASNNFSIGRKRANVMETLGSIKHYSLARGEGNMLDR  180

Query  181  LRKIREVQWKIIQRNSAYAKASSERIDWRQTVAANPDLANKDSDLFKTVAAAVKGERNVK  240
            LRKIREVQWKIIQRNSAYAKASSERIDWRQTVAANPDLANKDSDLFKTVAAAVKGERNVK
Sbjct  181  LRKIREVQWKIIQRNSAYAKASSERIDWRQTVAANPDLANKDSDLFKTVAAAVKGERNVK  240

Query  241  GSLADQTIAQRALDHFTACNNS  262
            GSLADQTIAQRALDHFTACNNS
Sbjct  241  GSLADQTIAQRALDHFTACNNS  262


Query #17: VDAG_00902 Query ID: lcl|Query_2718085 Length: 366

Sequences producing significant alignments:
                                                                  Scientific      Common                     Max    Total Query   E    Per.   Acc.                        
Description                                                       Name            Name            Taxid      Score  Score cover Value  Ident  Len        Accession        
VDAG_00902                                                                                        0          751    751   100%  0.0    100.00 366        Query_2718293    
VDAG_06998                                                                                        0          312    859   90%   3e-105 50.74  513        Query_2718423    
VDAG_08171                                                                                        0          236    705   89%   2e-75  37.99  516        Query_2718456    


Alignments:

>VDAG_00902
Sequence ID: Query_2718293 Length: 366
Range 1: 1 to 366

Score:751 bits(1938), Expect:0.0, 
Method:Compositional matrix adjust., 
Identities:366/366(100%), Positives:366/366(100%), Gaps:0/366(0%)

Query  1    MLAGLLLMLVPASSAAPRPQAREDVPMRLLQDAKPAFPYDPNTIAKCSWWWDNEGQIPCA  60
            MLAGLLLMLVPASSAAPRPQAREDVPMRLLQDAKPAFPYDPNTIAKCSWWWDNEGQIPCA
Sbjct  1    MLAGLLLMLVPASSAAPRPQAREDVPMRLLQDAKPAFPYDPNTIAKCSWWWDNEGQIPCA  60

Query  61   NMPAEWGITMQDFLRWNPSITSSCGNFLNGRSYCVEASGEEPPVPGTPTTTTAPATTTKP  120
            NMPAEWGITMQDFLRWNPSITSSCGNFLNGRSYCVEASGEEPPVPGTPTTTTAPATTTKP
Sbjct  61   NMPAEWGITMQDFLRWNPSITSSCGNFLNGRSYCVEASGEEPPVPGTPTTTTAPATTTKP  120

Query  121  SNGITTPQPIQDGMVGNCNKFHYISEGDRCQDILSYQKITLADFFKWNPAVKSDCSGLWS  180
            SNGITTPQPIQDGMVGNCNKFHYISEGDRCQDILSYQKITLADFFKWNPAVKSDCSGLWS
Sbjct  121  SNGITTPQPIQDGMVGNCNKFHYISEGDRCQDILSYQKITLADFFKWNPAVKSDCSGLWS  180

Query  181  KTNACVGVVGQAPAVTTTTTKPATPTTPSNGITTPQPIQAGMVGNCNKFHYISEGDRCQD  240
            KTNACVGVVGQAPAVTTTTTKPATPTTPSNGITTPQPIQAGMVGNCNKFHYISEGDRCQD
Sbjct  181  KTNACVGVVGQAPAVTTTTTKPATPTTPSNGITTPQPIQAGMVGNCNKFHYISEGDRCQD  240

Query  241  ILSYQKITQADFFKWNPAVKSDCSGLWSKTHACVGVIGGQAPPPTPTTTKPTTTKPPGNG  300
            ILSYQKITQADFFKWNPAVKSDCSGLWSKTHACVGVIGGQAPPPTPTTTKPTTTKPPGNG
Sbjct  241  ILSYQKITQADFFKWNPAVKSDCSGLWSKTHACVGVIGGQAPPPTPTTTKPTTTKPPGNG  300

Query  301  VTTPTPTQPGMVTNCNKFHFVSPGNTCQQIVSYQKITMANFVKWNSGAGSGCNNLWGNTH  360
            VTTPTPTQPGMVTNCNKFHFVSPGNTCQQIVSYQKITMANFVKWNSGAGSGCNNLWGNTH
Sbjct  301  VTTPTPTQPGMVTNCNKFHFVSPGNTCQQIVSYQKITMANFVKWNSGAGSGCNNLWGNTH  360

Query  361  ACVGVF  366
            ACVGVF
Sbjct  361  ACVGVF  366


>VDAG_06998
Sequence ID: Query_2718423 Length: 513
Range 1: 24 to 351

Score:312 bits(800), Expect:3e-105, 
Method:Compositional matrix adjust., 
Identities:172/339(51%), Positives:217/339(64%), Gaps:17/339(5%)

Query  34   KPAFPYDPNTIAKCSWWWDNEGQIPCANMPAEWGITMQDFLRWNPSITSSCGNFLNGRSY  93
            +P +P    T + CS+W D EG   C+ +  +  + ++DF RWNP++ + C     G SY
Sbjct  24   EPKYPPAAGTSSYCSYWVDYEGDKSCSRVLEDNVVVLKDFARWNPTVGADCSGIKAGNSY  83

Query  94   CVEASGEEPPVP------GTPTTTTAPATTTKPSNGITTPQPIQDGMVGNCNKFHYISEG  147
            CVEA GE  P+          TTT   ATTT  +NGI TPQP Q GMV NCNKFH+I+EG
Sbjct  84   CVEAFGEPEPIEVTTTTRAATTTTQPTATTTTFANGIATPQPTQSGMVTNCNKFHWIAEG  143

Query  148  DRCQDILSYQKITLADFFKWNPAVKSDCSGLWSKTNACVGVVGQAPAVTTTTTKPATPTT  207
              C  ++S+QKITLADF KWNP+VKSDCSG+W+  N            +T T KP T T 
Sbjct  144  VSCSQVISFQKITLADFVKWNPSVKSDCSGMWAGVNV----CVGVVGSSTDTAKPTT-TA  198

Query  208  PSNGITTPQPIQAGMVGNCNKFHYISEGDRCQDILSYQKITQADFFKWNPAVKSDCSGLW  267
            PSNG+ TPQP Q  MV NCNKFH+I++G  CQ ++SYQKI+ ADF KWNP+V SDCSG+W
Sbjct  199  PSNGVVTPQPTQPSMVTNCNKFHWIAKGVTCQQVISYQKISLADFVKWNPSVLSDCSGMW  258

Query  268  SKTHACVGVIGGQAPPPTPTTTKPTTTKPPGNGVTTPTPTQPGMVTNCNKFHFVSPGNTC  327
            ++   CVGVIG      +  TT  TTT   GNGV+TP PTQPGMVTNC KFH+V+ G TC
Sbjct  259  AEVQVCVGVIG------STPTTLATTTTTAGNGVSTPLPTQPGMVTNCAKFHWVAKGVTC  312

Query  328  QQIVSYQKITMANFVKWNSGAGSGCNNLWGNTHACVGVF  366
             QI S+QKIT+  FV +N    S C+ +      CVG+ 
Sbjct  313  NQIYSFQKITLEQFVSYNPTVKSDCSGMQAEVQVCVGLI  351


Range 2: 208 to 513

Score:273 bits(699), Expect:4e-90, 
Method:Compositional matrix adjust., 
Identities:154/329(47%), Positives:208/329(63%), Gaps:24/329(7%)

Query  38   PYDPNTIAKCS-WWWDNEGQIPCANMPAEWGITMQDFLRWNPSITSSCGNFLNGRSYCVE  96
            P  P+ +  C+ + W  +G + C  + +   I++ DF++WNPS+ S C         CV 
Sbjct  208  PTQPSMVTNCNKFHWIAKG-VTCQQVISYQKISLADFVKWNPSVLSDCSGMWAEVQVCVG  266

Query  97   ASGEEPPVPGTPTTTTAPATTTKPSNGITTPQPIQDGMVGNCNKFHYISEGDRCQDILSY  156
              G         T TT   TTT   NG++TP P Q GMV NC KFH++++G  C  I S+
Sbjct  267  VIGS--------TPTTLATTTTTAGNGVSTPLPTQPGMVTNCAKFHWVAKGVTCNQIYSF  318

Query  157  QKITLADFFKWNPAVKSDCSGLWSKTNACVGVVGQAPAVTTTTTKPATPTTPSNGITTPQ  216
            QKITL  F  +NP VKSDCSG+ ++   CVG++      T TTT+P T T P NG++TPQ
Sbjct  319  QKITLEQFVSYNPTVKSDCSGMQAEVQVCVGLIA---GTTPTTTRPPTTTAPGNGVSTPQ  375

Query  217  PIQAGMVGNCNKFHYISEGDRCQDILSYQKITQADFFKWNPAVKSDCSGLWSKTHACVGV  276
            P Q GMV NC KFH++++G  C  I S+QKIT   F  +NP VKSDC+G+ ++ + CVG+
Sbjct  376  PTQPGMVTNCAKFHWVAKGVTCNQIYSFQKITLEQFVSFNPTVKSDCTGMQAEVNVCVGL  435

Query  277  IGGQAPPPTPTTTKPTTTKPPGNGVTTPTPTQPGMVTNCNKFHFVSPGNTCQQIVSYQKI  336
            IGG    PTPT T        GNG+ TPTP QPGMV+NC KFH+++ G TCQQ++S+QKI
Sbjct  436  IGGN---PTPTQT--------GNGIATPTPIQPGMVSNCKKFHWIAQGVTCQQVISFQKI  484

Query  337  TMANFVKWNSGAGSGCNNLWGNTHACVGV  365
            T+A+FVKWN+G GS C  +W  T+ CVGV
Sbjct  485  TLADFVKWNTGVGSDCRTMWAETNVCVGV  513


Range 3: 139 to 436

Score:272 bits(696), Expect:1e-89, 
Method:Compositional matrix adjust., 
Identities:156/316(49%), Positives:200/316(63%), Gaps:18/316(5%)

Query  51   WDNEGQIPCANMPAEWGITMQDFLRWNPSITSSCGNFLNGRSYCVEASGEEPPVPGTPTT  110
            W  EG + C+ + +   IT+ DF++WNPS+ S C            A           +T
Sbjct  139  WIAEG-VSCSQVISFQKITLADFVKWNPSVKSDCSGMW--------AGVNVCVGVVGSST  189

Query  111  TTAPATTTKPSNGITTPQPIQDGMVGNCNKFHYISEGDRCQDILSYQKITLADFFKWNPA  170
             TA  TTT PSNG+ TPQP Q  MV NCNKFH+I++G  CQ ++SYQKI+LADF KWNP+
Sbjct  190  DTAKPTTTAPSNGVVTPQPTQPSMVTNCNKFHWIAKGVTCQQVISYQKISLADFVKWNPS  249

Query  171  VKSDCSGLWSKTNACVGVVGQAPAVTTTTTKPATPTTPSNGITTPQPIQAGMVGNCNKFH  230
            V SDCSG+W++   CVGV+G     +T TT   T TT  NG++TP P Q GMV NC KFH
Sbjct  250  VLSDCSGMWAEVQVCVGVIG-----STPTTLATTTTTAGNGVSTPLPTQPGMVTNCAKFH  304

Query  231  YISEGDRCQDILSYQKITQADFFKWNPAVKSDCSGLWSKTHACVGVIGGQAPPPTPTTTK  290
            ++++G  C  I S+QKIT   F  +NP VKSDCSG+ ++   CVG+I G      PTTT+
Sbjct  305  WVAKGVTCNQIYSFQKITLEQFVSYNPTVKSDCSGMQAEVQVCVGLIAGTT----PTTTR  360

Query  291  PTTTKPPGNGVTTPTPTQPGMVTNCNKFHFVSPGNTCQQIVSYQKITMANFVKWNSGAGS  350
            P TT  PGNGV+TP PTQPGMVTNC KFH+V+ G TC QI S+QKIT+  FV +N    S
Sbjct  361  PPTTTAPGNGVSTPQPTQPGMVTNCAKFHWVAKGVTCNQIYSFQKITLEQFVSFNPTVKS  420

Query  351  GCNNLWGNTHACVGVF  366
             C  +    + CVG+ 
Sbjct  421  DCTGMQAEVNVCVGLI  436


>VDAG_08171
Sequence ID: Query_2718456 Length: 516
Range 1: 226 to 516

Score:236 bits(601), Expect:2e-75, 
Method:Compositional matrix adjust., 
Identities:125/329(38%), Positives:167/329(50%), Gaps:38/329(11%)

Query  38   PYDPNTIAKCSWWWDNEGQIPCANMPAEWGITMQDFLRWNPSITSSCGNFLNGRSYCVEA  97
            P  P+ ++ C+ +        C+ + A++ I +  FL+WNP   S+C         CV  
Sbjct  226  PTQPDLVSNCNNFHLVVAGERCSTIAAKYSIPVAKFLQWNPKAGSNCAGLRRNAYACVST  285

Query  98   SGEEPPVPGTPTTTTAPATTTKPSNGITTPQPIQDGMVGNCNKFHYISEGDRCQDILSYQ  157
             G  P               T+P NGI TP P Q  M  NC+ F  I   D C D+    
Sbjct  286  WGHTP---------------TQPDNGIATPSPAQPKMADNCDAFVMIEPFDVCGDVAQSA  330

Query  158  KITLADFFKWNPAVKSDCSGLWSKTNACVGVVGQAPAVTTTTTKPATPTTPSNGITTPQP  217
             I+LADF  WNP+V + C+ L     ACV V+G             TPTTP NGITTPQP
Sbjct  331  GISLADFISWNPSVGAGCNFLKPNAYACVSVIGH------------TPTTPGNGITTPQP  378

Query  218  IQAGMVGNCNKFHYISEGDRCQDILSYQKITQADFFKWNPAVKSDCSGLWSKTHACVGVI  277
             Q  +V +CNKFH +  GDRC  + +   +  A+F  WNP   S+C+GL    +ACVG++
Sbjct  379  TQPALVSHCNKFHLVVSGDRCSTVAARYGVPVAEFLAWNPQAGSNCAGLRRDAYACVGIV  438

Query  278  GGQAPPPTPTTTKPTTTKPPGNGVTTPTPTQPGMVTNCNKFHFVSPGNTCQQIVSYQKIT  337
            G     PTPT         PG  V TP P QPGMV  C  FHFV  G  C  I +  K++
Sbjct  439  GFT---PTPTN--------PGERVVTPAPIQPGMVATCRTFHFVEKGQICATIQNRYKVS  487

Query  338  MANFVKWNSGAGSGCNNLWGNTHACVGVF  366
            +A+ VKWN G G+ C  +W +++ CVGV 
Sbjct  488  LADLVKWNPGIGADCTLMWADSYLCVGVL  516


Range 2: 70 to 362

Score:209 bits(532), Expect:2e-65, 
Method:Compositional matrix adjust., 
Identities:115/329(35%), Positives:156/329(47%), Gaps:36/329(10%)

Query  38   PYDPNTIAKCSWWWDNEGQIPCANMPAEWGITMQDFLRWNPSITSSCGNFLNGRSYCVEA  97
            P  P+ ++ C+ +        C+ + A++GI +  FL WNP+  SSC         CV  
Sbjct  70   PVQPSIVSNCAQFHLVVSGDRCSTISAKYGIPVDRFLEWNPAALSSCKGLKTNAYACVSV  129

Query  98   SGEEPPVPGTPTTTTAPATTTKPSNGITTPQPIQDGMVGNCNKFHYISEGDRCQDILSYQ  157
             G  P             + T P+NGI TP P Q  +V NCN+FH +  GDRC  I +  
Sbjct  130  IGWSP-------------SPTNPNNGIQTPLPAQPDVVSNCNQFHLVVSGDRCSTISAKF  176

Query  158  KITLADFFKWNPAVKSDCSGLWSKTNACVGVVGQAPAVTTTTTKPATPTTPSNGITTPQP  217
             I +  F KWNP   S C GL +   ACV  +G  P+             P     TP P
Sbjct  177  GIPVDAFLKWNPGALSSCKGLKTNAYACVSTIGYLPSAAN----------PGTNFQTPAP  226

Query  218  IQAGMVGNCNKFHYISEGDRCQDILSYQKITQADFFKWNPAVKSDCSGLWSKTHACVGVI  277
             Q  +V NCN FH +  G+RC  I +   I  A F +WNP   S+C+GL    +ACV   
Sbjct  227  TQPDLVSNCNNFHLVVAGERCSTIAAKYSIPVAKFLQWNPKAGSNCAGLRRNAYACVSTW  286

Query  278  GGQAPPPTPTTTKPTTTKPPGNGVTTPTPTQPGMVTNCNKFHFVSPGNTCQQIVSYQKIT  337
            G      TPT         P NG+ TP+P QP M  NC+ F  + P + C  +     I+
Sbjct  287  GH-----TPTQ--------PDNGIATPSPAQPKMADNCDAFVMIEPFDVCGDVAQSAGIS  333

Query  338  MANFVKWNSGAGSGCNNLWGNTHACVGVF  366
            +A+F+ WN   G+GCN L  N +ACV V 
Sbjct  334  LADFISWNPSVGAGCNFLKPNAYACVSVI  362


Range 3: 63 to 283

Score:192 bits(489), Expect:4e-59, 
Method:Compositional matrix adjust., 
Identities:102/242(42%), Positives:128/242(52%), Gaps:21/242(8%)

Query  122  NGITTPQPIQDGMVGNCNKFHYISEGDRCQDILSYQKITLADFFKWNPAVKSDCSGLWSK  181
            NGI TP P+Q  +V NC +FH +  GDRC  I +   I +  F +WNPA  S C GL + 
Sbjct  63   NGIQTPSPVQPSIVSNCAQFHLVVSGDRCSTISAKYGIPVDRFLEWNPAALSSCKGLKTN  122

Query  182  TNACVGVVGQAPAVTTTTTKPATPTTPSNGITTPQPIQAGMVGNCNKFHYISEGDRCQDI  241
              ACV V+G +P          +PT P+NGI TP P Q  +V NCN+FH +  GDRC  I
Sbjct  123  AYACVSVIGWSP----------SPTNPNNGIQTPLPAQPDVVSNCNQFHLVVSGDRCSTI  172

Query  242  LSYQKITQADFFKWNPAVKSDCSGLWSKTHACVGVIGGQAPPPTPTTTKPTTTKPPGNGV  301
             +   I    F KWNP   S C GL +  +ACV  IG            P+    PG   
Sbjct  173  SAKFGIPVDAFLKWNPGALSSCKGLKTNAYACVSTIG----------YLPSAAN-PGTNF  221

Query  302  TTPTPTQPGMVTNCNKFHFVSPGNTCQQIVSYQKITMANFVKWNSGAGSGCNNLWGNTHA  361
             TP PTQP +V+NCN FH V  G  C  I +   I +A F++WN  AGS C  L  N +A
Sbjct  222  QTPAPTQPDLVSNCNNFHLVVAGERCSTIAAKYSIPVAKFLQWNPKAGSNCAGLRRNAYA  281

Query  362  CV  363
            CV
Sbjct  282  CV  283


Range 4: 62 to 130

Score:67.0 bits(162), Expect:2e-14, 
Method:Compositional matrix adjust., 
Identities:30/69(43%), Positives:41/69(59%), Gaps:0/69(0%)

Query  298  GNGVTTPTPTQPGMVTNCNKFHFVSPGNTCQQIVSYQKITMANFVKWNSGAGSGCNNLWG  357
            GNG+ TP+P QP +V+NC +FH V  G+ C  I +   I +  F++WN  A S C  L  
Sbjct  62   GNGIQTPSPVQPSIVSNCAQFHLVVSGDRCSTISAKYGIPVDRFLEWNPAALSSCKGLKT  121

Query  358  NTHACVGVF  366
            N +ACV V 
Sbjct  122  NAYACVSVI  130


Query #18: VDAG_01039 Query ID: lcl|Query_2718086 Length: 260

Sequences producing significant alignments:
                                                                  Scientific      Common                     Max    Total Query   E   Per.   Acc.                        
Description                                                       Name            Name            Taxid      Score  Score cover Value Ident  Len        Accession        
VDAG_01039                                                                                        0          535    535   100%  0.0   100.00 260        Query_2718294    


Alignments:

>VDAG_01039
Sequence ID: Query_2718294 Length: 260
Range 1: 1 to 260

Score:535 bits(1377), Expect:0.0, 
Method:Compositional matrix adjust., 
Identities:260/260(100%), Positives:260/260(100%), Gaps:0/260(0%)

Query  1    MRLGRLPITLSAWLALGSVPVAVAADESLHRRQAKPGKYFVESSAHYDGRFATKRIKDEK  60
            MRLGRLPITLSAWLALGSVPVAVAADESLHRRQAKPGKYFVESSAHYDGRFATKRIKDEK
Sbjct  1    MRLGRLPITLSAWLALGSVPVAVAADESLHRRQAKPGKYFVESSAHYDGRFATKRIKDEK  60

Query  61   TRREALRVLIQTYLATFESIGIETWLMHGSLLGWWWNKRVMPWDDDVDVMVSEPSMFLLA  120
            TRREALRVLIQTYLATFESIGIETWLMHGSLLGWWWNKRVMPWDDDVDVMVSEPSMFLLA
Sbjct  61   TRREALRVLIQTYLATFESIGIETWLMHGSLLGWWWNKRVMPWDDDVDVMVSEPSMFLLA  120

Query  121  AYYNMTTYYYEYPAIPEGRSFLLDINPHYLVRDKGKGLNSIDARWIDMDHGLFIDITTAR  180
            AYYNMTTYYYEYPAIPEGRSFLLDINPHYLVRDKGKGLNSIDARWIDMDHGLFIDITTAR
Sbjct  121  AYYNMTTYYYEYPAIPEGRSFLLDINPHYLVRDKGKGLNSIDARWIDMDHGLFIDITTAR  180

Query  181  YNVTYGEGEGVLVGKDGHLFRDTYLLPLLETTFEGVKAKIPYKYKDFLISEYGKESLSDK  240
            YNVTYGEGEGVLVGKDGHLFRDTYLLPLLETTFEGVKAKIPYKYKDFLISEYGKESLSDK
Sbjct  181  YNVTYGEGEGVLVGKDGHLFRDTYLLPLLETTFEGVKAKIPYKYKDFLISEYGKESLSDK  240

Query  241  EINNHHFDDDKMEWVPTGEL  260
            EINNHHFDDDKMEWVPTGEL
Sbjct  241  EINNHHFDDDKMEWVPTGEL  260


Query #19: VDAG_01155 Query ID: lcl|Query_2718087 Length: 354

Sequences producing significant alignments:
                                                                  Scientific      Common                     Max    Total Query   E   Per.   Acc.                        
Description                                                       Name            Name            Taxid      Score  Score cover Value Ident  Len        Accession        
VDAG_01155                                                                                        0          720    720   100%  0.0   100.00 354        Query_2718295    


Alignments:

>VDAG_01155
Sequence ID: Query_2718295 Length: 354
Range 1: 1 to 354

Score:720 bits(1859), Expect:0.0, 
Method:Compositional matrix adjust., 
Identities:354/354(100%), Positives:354/354(100%), Gaps:0/354(0%)

Query  1    MKFTPIILSAALVSAGVIPNDVRTDEGRLAERSVAGDKCLTLECAKKEYVPVWRGKLCEK  60
            MKFTPIILSAALVSAGVIPNDVRTDEGRLAERSVAGDKCLTLECAKKEYVPVWRGKLCEK
Sbjct  1    MKFTPIILSAALVSAGVIPNDVRTDEGRLAERSVAGDKCLTLECAKKEYVPVWRGKLCEK  60

Query  61   PGCEKPKCKEPECKPKTDGYEEYYWIEHIDRKHRHKDNGYKDYYYKDQHDYPRNHTRPRV  120
            PGCEKPKCKEPECKPKTDGYEEYYWIEHIDRKHRHKDNGYKDYYYKDQHDYPRNHTRPRV
Sbjct  61   PGCEKPKCKEPECKPKTDGYEEYYWIEHIDRKHRHKDNGYKDYYYKDQHDYPRNHTRPRV  120

Query  121  NVNRVITKRDVAAADEGDDEVLTKRGESAVGRPYFKPYYEDDPDYESHFEPKPAPVPAPV  180
            NVNRVITKRDVAAADEGDDEVLTKRGESAVGRPYFKPYYEDDPDYESHFEPKPAPVPAPV
Sbjct  121  NVNRVITKRDVAAADEGDDEVLTKRGESAVGRPYFKPYYEDDPDYESHFEPKPAPVPAPV  180

Query  181  PAHPHHHHGPPPPWRHHHEGPPPPWHRGHHGHHHGHHHHGCHPHGHHHHGPPCHRRGPAP  240
            PAHPHHHHGPPPPWRHHHEGPPPPWHRGHHGHHHGHHHHGCHPHGHHHHGPPCHRRGPAP
Sbjct  181  PAHPHHHHGPPPPWRHHHEGPPPPWHRGHHGHHHGHHHHGCHPHGHHHHGPPCHRRGPAP  240

Query  241  TPTPAPTPGKKHDDRDDVQWYREEITHDHEEDRHQGKNSDKCIHCKPVIKAANTTDTSAA  300
            TPTPAPTPGKKHDDRDDVQWYREEITHDHEEDRHQGKNSDKCIHCKPVIKAANTTDTSAA
Sbjct  241  TPTPAPTPGKKHDDRDDVQWYREEITHDHEEDRHQGKNSDKCIHCKPVIKAANTTDTSAA  300

Query  301  ANSAFRNRNGGARTLNNKSGNLIKAGSQKTVEVVPTFVEEDVAEEDNDEQEKEE  354
            ANSAFRNRNGGARTLNNKSGNLIKAGSQKTVEVVPTFVEEDVAEEDNDEQEKEE
Sbjct  301  ANSAFRNRNGGARTLNNKSGNLIKAGSQKTVEVVPTFVEEDVAEEDNDEQEKEE  354


Query #20: VDAG_01231 Query ID: lcl|Query_2718088 Length: 100

Sequences producing significant alignments:
                                                                  Scientific      Common                     Max    Total Query   E   Per.   Acc.                        
Description                                                       Name            Name            Taxid      Score  Score cover Value Ident  Len        Accession        
VDAG_01231                                                                                        0          201    201   100%  1e-71 100.00 100        Query_2718296    
VDAG_02989                                                                                        0          25.4   25.4  26%   0.029 30.77  128        Query_2718331    


Alignments:

>VDAG_01231
Sequence ID: Query_2718296 Length: 100
Range 1: 1 to 100

Score:201 bits(512), Expect:1e-71, 
Method:Compositional matrix adjust., 
Identities:100/100(100%), Positives:100/100(100%), Gaps:0/100(0%)

Query  1   MKPSSFLVAALAIVPGAMAVDQMKNIIVWAQDDTTTDAMIEKAKSAILEAGGKVTHVYST  60
           MKPSSFLVAALAIVPGAMAVDQMKNIIVWAQDDTTTDAMIEKAKSAILEAGGKVTHVYST
Sbjct  1   MKPSSFLVAALAIVPGAMAVDQMKNIIVWAQDDTTTDAMIEKAKSAILEAGGKVTHVYST  60

Query  61  LIRGFDAIAPAKVVEAVSAFDAGLKVEEDQIVTTYQNKDN  100
           LIRGFDAIAPAKVVEAVSAFDAGLKVEEDQIVTTYQNKDN
Sbjct  61  LIRGFDAIAPAKVVEAVSAFDAGLKVEEDQIVTTYQNKDN  100


>VDAG_02989
Sequence ID: Query_2718331 Length: 128
Range 1: 74 to 99

Score:25.4 bits(54), Expect:0.029, 
Method:Compositional matrix adjust., 
Identities:8/26(31%), Positives:17/26(65%), Gaps:0/26(0%)

Query  26  IIVWAQDDTTTDAMIEKAKSAILEAG  51
           ++++A DD   + +I+KA++  L  G
Sbjct  74  VVMFASDDCNPETIIDKAEAGCLRTG  99


Query #21: VDAG_01291 Query ID: lcl|Query_2718089 Length: 153

Sequences producing significant alignments:
                                                                  Scientific      Common                     Max    Total Query   E    Per.   Acc.                        
Description                                                       Name            Name            Taxid      Score  Score cover Value  Ident  Len        Accession        
VDAG_01291                                                                                        0          315    315   100%  8e-115 100.00 153        Query_2718297    


Alignments:

>VDAG_01291
Sequence ID: Query_2718297 Length: 153
Range 1: 1 to 153

Score:315 bits(807), Expect:8e-115, 
Method:Compositional matrix adjust., 
Identities:153/153(100%), Positives:153/153(100%), Gaps:0/153(0%)

Query  1    MKLFLFLSAVLWALCISAQTQLTQYQAAQRFKAAGILSRSTGACTTKSNPRCTSFSGIRA  60
            MKLFLFLSAVLWALCISAQTQLTQYQAAQRFKAAGILSRSTGACTTKSNPRCTSFSGIRA
Sbjct  1    MKLFLFLSAVLWALCISAQTQLTQYQAAQRFKAAGILSRSTGACTTKSNPRCTSFSGIRA  60

Query  61   TTVAGAITLKKACKCSLIITSGTEVGHPTGKYSHSTGYKLDFAKNAALNRYVRGTFTRIS  120
            TTVAGAITLKKACKCSLIITSGTEVGHPTGKYSHSTGYKLDFAKNAALNRYVRGTFTRIS
Sbjct  61   TTVAGAITLKKACKCSLIITSGTEVGHPTGKYSHSTGYKLDFAKNAALNRYVRGTFTRIS  120

Query  121  NRSDGASRYKARSGNIYVDEGNHWDVTFFTDGR  153
            NRSDGASRYKARSGNIYVDEGNHWDVTFFTDGR
Sbjct  121  NRSDGASRYKARSGNIYVDEGNHWDVTFFTDGR  153


Query #22: VDAG_01316 Query ID: lcl|Query_2718090 Length: 352

Sequences producing significant alignments:
                                                                  Scientific      Common                     Max    Total Query   E   Per.   Acc.                        
Description                                                       Name            Name            Taxid      Score  Score cover Value Ident  Len        Accession        
VDAG_01316                                                                                        0          707    707   100%  0.0   100.00 352        Query_2718298    


Alignments:

>VDAG_01316
Sequence ID: Query_2718298 Length: 352
Range 1: 1 to 352

Score:707 bits(1826), Expect:0.0, 
Method:Compositional matrix adjust., 
Identities:352/352(100%), Positives:352/352(100%), Gaps:0/352(0%)

Query  1    MAKFSSISYLFFLFAAVHCAGVEASYGRIPTRVKEGQSIQRAINRAQPGDTILVGKGTYR  60
            MAKFSSISYLFFLFAAVHCAGVEASYGRIPTRVKEGQSIQRAINRAQPGDTILVGKGTYR
Sbjct  1    MAKFSSISYLFFLFAAVHCAGVEASYGRIPTRVKEGQSIQRAINRAQPGDTILVGKGTYR  60

Query  61   EQITISKDGIRLIGDKAILRPPVTAPKKPNGCVGLAGDGTAAGICIIGPKVKLDPFPGQE  120
            EQITISKDGIRLIGDKAILRPPVTAPKKPNGCVGLAGDGTAAGICIIGPKVKLDPFPGQE
Sbjct  61   EQITISKDGIRLIGDKAILRPPVTAPKKPNGCVGLAGDGTAAGICIIGPKVKLDPFPGQE  120

Query  121  HRKVSSVDKAVRDVRVEGFEVRDFQGLNIAIVGAKNTEVKHNTVVDGTAYGILTVGSVAT  180
            HRKVSSVDKAVRDVRVEGFEVRDFQGLNIAIVGAKNTEVKHNTVVDGTAYGILTVGSVAT
Sbjct  121  HRKVSSVDKAVRDVRVEGFEVRDFQGLNIAIVGAKNTEVKHNTVVDGTAYGILTVGSVAT  180

Query  181  RITGNKVSSSSLLFIGICMDDKSDVAVTKNTISDYGIGLCVQTNGARVSHNTVRNCCAGA  240
            RITGNKVSSSSLLFIGICMDDKSDVAVTKNTISDYGIGLCVQTNGARVSHNTVRNCCAGA
Sbjct  181  RITGNKVSSSSLLFIGICMDDKSDVAVTKNTISDYGIGLCVQTNGARVSHNTVRNCCAGA  240

Query  241  FVDPGIDGARVTDNRISDSNPFCPSAGGISIAGATNTKVSGNKISGITDNGKPELISSGI  300
            FVDPGIDGARVTDNRISDSNPFCPSAGGISIAGATNTKVSGNKISGITDNGKPELISSGI
Sbjct  241  FVDPGIDGARVTDNRISDSNPFCPSAGGISIAGATNTKVSGNKISGITDNGKPELISSGI  300

Query  301  AIFDFLGRVASNNVVVNNVLKKNDQDLLVDTTGTNNKVANNKCATPEALCKK  352
            AIFDFLGRVASNNVVVNNVLKKNDQDLLVDTTGTNNKVANNKCATPEALCKK
Sbjct  301  AIFDFLGRVASNNVVVNNVLKKNDQDLLVDTTGTNNKVANNKCATPEALCKK  352


Query #23: VDAG_01417 Query ID: lcl|Query_2718091 Length: 281

Sequences producing significant alignments:
                                                                  Scientific      Common                     Max    Total Query   E   Per.   Acc.                        
Description                                                       Name            Name            Taxid      Score  Score cover Value Ident  Len        Accession        
VDAG_01417                                                                                        0          571    571   100%  0.0   100.00 281        Query_2718299    


Alignments:

>VDAG_01417
Sequence ID: Query_2718299 Length: 281
Range 1: 1 to 281

Score:571 bits(1472), Expect:0.0, 
Method:Compositional matrix adjust., 
Identities:281/281(100%), Positives:281/281(100%), Gaps:0/281(0%)

Query  1    MFNLRRIVLSAALLLGVSMVLFAQTAEATKGPKITHKVYFDITLGDEPLGRVVLGLYGKT  60
            MFNLRRIVLSAALLLGVSMVLFAQTAEATKGPKITHKVYFDITLGDEPLGRVVLGLYGKT
Sbjct  1    MFNLRRIVLSAALLLGVSMVLFAQTAEATKGPKITHKVYFDITLGDEPLGRVVLGLYGKT  60

Query  61   VPKTAENFRALATGEKGFGYEGSSFHRVIKQFMIQGGDFTKGDGTGGKSIYGEKFPDENF  120
            VPKTAENFRALATGEKGFGYEGSSFHRVIKQFMIQGGDFTKGDGTGGKSIYGEKFPDENF
Sbjct  61   VPKTAENFRALATGEKGFGYEGSSFHRVIKQFMIQGGDFTKGDGTGGKSIYGEKFPDENF  120

Query  121  KLKHTKKGLLSMANAGPDTNGSQFFITTVVTSWLDGRHVVFGEVLEGYEIIEKIENAPTQ  180
            KLKHTKKGLLSMANAGPDTNGSQFFITTVVTSWLDGRHVVFGEVLEGYEIIEKIENAPTQ
Sbjct  121  KLKHTKKGLLSMANAGPDTNGSQFFITTVVTSWLDGRHVVFGEVLEGYEIIEKIENAPTQ  180

Query  181  PGDRPTKAVKIAKSGELEVPPEALLPLSRMLMLGVFAADLYGNAQFASGQSTEDTPLQVG  240
            PGDRPTKAVKIAKSGELEVPPEALLPLSRMLMLGVFAADLYGNAQFASGQSTEDTPLQVG
Sbjct  181  PGDRPTKAVKIAKSGELEVPPEALLPLSRMLMLGVFAADLYGNAQFASGQSTEDTPLQVG  240

Query  241  SQAEGWSFIQKGLLFGVVLAVVAIYFRMNKKDDSFHEKSLA  281
            SQAEGWSFIQKGLLFGVVLAVVAIYFRMNKKDDSFHEKSLA
Sbjct  241  SQAEGWSFIQKGLLFGVVLAVVAIYFRMNKKDDSFHEKSLA  281


Query #24: VDAG_01456 Query ID: lcl|Query_2718092 Length: 372

Sequences producing significant alignments:
                                                                  Scientific      Common                     Max    Total Query   E   Per.   Acc.                        
Description                                                       Name            Name            Taxid      Score  Score cover Value Ident  Len        Accession        
VDAG_01456                                                                                        0          749    749   100%  0.0   100.00 372        Query_2718300    


Alignments:

>VDAG_01456
Sequence ID: Query_2718300 Length: 372
Range 1: 1 to 372

Score:749 bits(1935), Expect:0.0, 
Method:Compositional matrix adjust., 
Identities:372/372(100%), Positives:372/372(100%), Gaps:0/372(0%)

Query  1    MVLLKSFVLGALAATAAAKSAVIDLIPSNFDKVVLKSGKPTLVEFFAPWCGHCKTLAPVY  60
            MVLLKSFVLGALAATAAAKSAVIDLIPSNFDKVVLKSGKPTLVEFFAPWCGHCKTLAPVY
Sbjct  1    MVLLKSFVLGALAATAAAKSAVIDLIPSNFDKVVLKSGKPTLVEFFAPWCGHCKTLAPVY  60

Query  61   EELALAFENSKDKVQIAKVDADAQKELGKRFGIQGFPTLKWFDGKSDTPEDYKSGRDLDS  120
            EELALAFENSKDKVQIAKVDADAQKELGKRFGIQGFPTLKWFDGKSDTPEDYKSGRDLDS
Sbjct  61   EELALAFENSKDKVQIAKVDADAQKELGKRFGIQGFPTLKWFDGKSDTPEDYKSGRDLDS  120

Query  121  LSEFITAKTGVKSKKAQKPVSNVALLTDANFKKTIGGDKDALVAFTAPWCGHCKNLAPVW  180
            LSEFITAKTGVKSKKAQKPVSNVALLTDANFKKTIGGDKDALVAFTAPWCGHCKNLAPVW
Sbjct  121  LSEFITAKTGVKSKKAQKPVSNVALLTDANFKKTIGGDKDALVAFTAPWCGHCKNLAPVW  180

Query  181  EEVASDFAAEEGIIIAKVDADSEGSKNTAQAEGVTSYPTIKWFPKNGGPSEVYSSGRSEQ  240
            EEVASDFAAEEGIIIAKVDADSEGSKNTAQAEGVTSYPTIKWFPKNGGPSEVYSSGRSEQ
Sbjct  181  EEVASDFAAEEGIIIAKVDADSEGSKNTAQAEGVTSYPTIKWFPKNGGPSEVYSSGRSEQ  240

Query  241  AFVDWINEKVGTHRTVGGGLDVTAGTIAALDSIVAKFTGGLSLAEASAQVQKEAASLAEQ  300
            AFVDWINEKVGTHRTVGGGLDVTAGTIAALDSIVAKFTGGLSLAEASAQVQKEAASLAEQ
Sbjct  241  AFVDWINEKVGTHRTVGGGLDVTAGTIAALDSIVAKFTGGLSLAEASAQVQKEAASLAEQ  300

Query  301  AQYKYAEYYVKVFSKLNASEGWAAKELARLDGILSKGGLAPAKRDELTSKTNILKRFVEQ  360
            AQYKYAEYYVKVFSKLNASEGWAAKELARLDGILSKGGLAPAKRDELTSKTNILKRFVEQ
Sbjct  301  AQYKYAEYYVKVFSKLNASEGWAAKELARLDGILSKGGLAPAKRDELTSKTNILKRFVEQ  360

Query  361  VVEKVKETKDEL  372
            VVEKVKETKDEL
Sbjct  361  VVEKVKETKDEL  372


Query #25: VDAG_01586 Query ID: lcl|Query_2718093 Length: 94

Sequences producing significant alignments:
                                                                  Scientific      Common                     Max    Total Query   E   Per.   Acc.                        
Description                                                       Name            Name            Taxid      Score  Score cover Value Ident  Len        Accession        
VDAG_01586                                                                                        0          188    188   100%  2e-66 100.00 94         Query_2718301    
VDAG_08956                                                                                        0          95.5   95.5  95%   1e-29 53.76  95         Query_2718468    
VDAG_07838                                                                                        0          89.7   89.7  100%  2e-27 55.21  98         Query_2718445    
VDAG_02273                                                                                        0          88.2   88.2  98%   1e-26 47.00  99         Query_2718310    
VDAG_07851                                                                                        0          64.3   64.3  69%   4e-16 51.52  258        Query_2718447    


Alignments:

>VDAG_01586
Sequence ID: Query_2718301 Length: 94
Range 1: 1 to 94

Score:188 bits(477), Expect:2e-66, 
Method:Compositional matrix adjust., 
Identities:94/94(100%), Positives:94/94(100%), Gaps:0/94(0%)

Query  1   MKSFTAIVALFAGLAMATPATLDTRGSVCSGLYGNPQCCATDVLGVASLDCQNPKSANNA  60
           MKSFTAIVALFAGLAMATPATLDTRGSVCSGLYGNPQCCATDVLGVASLDCQNPKSANNA
Sbjct  1   MKSFTAIVALFAGLAMATPATLDTRGSVCSGLYGNPQCCATDVLGVASLDCQNPKSANNA  60

Query  61  NDFKQSCASTGKSAFCCTLPVAGQAVLCNKPVGV  94
           NDFKQSCASTGKSAFCCTLPVAGQAVLCNKPVGV
Sbjct  61  NDFKQSCASTGKSAFCCTLPVAGQAVLCNKPVGV  94


>VDAG_08956
Sequence ID: Query_2718468 Length: 95
Range 1: 3 to 95

Score:95.5 bits(236), Expect:1e-29, 
Method:Compositional matrix adjust., 
Identities:50/93(54%), Positives:62/93(66%), Gaps:3/93(3%)

Query  4   FTAIVALFAGLAMATPATLDTRGSVCSG--LYGNPQCCATDVLGVASLDCQNPKSA-NNA  60
           FT + ALFA +AMA PATL  R +VC    LYG  QCCAT VLGVA LDC  P S  ++ 
Sbjct  3   FTIVAALFASVAMAAPATLHARATVCPTGLLYGVAQCCATSVLGVADLDCSVPSSTPSDG  62

Query  61  NDFKQSCASTGKSAFCCTLPVAGQAVLCNKPVG  93
            D K+ CA +G +A CC++P+AGQ VLC   +G
Sbjct  63  ADLKRICAESGAAAMCCSIPLAGQGVLCTPVIG  95


>VDAG_07838
Sequence ID: Query_2718445 Length: 98
Range 1: 1 to 96

Score:89.7 bits(221), Expect:2e-27, 
Method:Compositional matrix adjust., 
Identities:53/96(55%), Positives:67/96(69%), Gaps:2/96(2%)

Query  1   MKSFTAIVALFAGLAMATPATLDTRGSV-CSGLYGNPQCCATDVLGVASLDCQNPKSA-N  58
           M+ FT   ALFA LA+A P   D +  + CSGLYG+PQCCATDVLGVA+LDC  P +   
Sbjct  1   MQFFTVTTALFASLALAAPVVEDRQVYIPCSGLYGSPQCCATDVLGVANLDCGEPPAVPT  60

Query  59  NANDFKQSCASTGKSAFCCTLPVAGQAVLCNKPVGV  94
           NA++F+ +CA+ G+ A CC LP+  Q VLCN P GV
Sbjct  61  NASEFQATCATIGQRARCCVLPILDQGVLCNNPAGV  96


>VDAG_02273
Sequence ID: Query_2718310 Length: 99
Range 1: 1 to 98

Score:88.2 bits(217), Expect:1e-26, 
Method:Compositional matrix adjust., 
Identities:47/100(47%), Positives:63/100(63%), Gaps:9/100(9%)

Query  1   MKSFTAIVALFAGLAMATPATLDTR------GSVCSGL-YGNPQCCATDVLGVASLDCQN  53
           M+   A +ALFAG AMA PA L+T        + CSGL +G P CC+T +LG+A LDC  
Sbjct  1   MRFSIATIALFAGAAMAHPANLETSLETRELRTACSGLLHGTPLCCSTSILGLAVLDCST  60

Query  54  PKSANNANDFKQSCASTGKSAFCCTLPVAGQAVLCNKPVG  93
           PKSA N  D +++C   GK   CCTL ++  A+LC +P+G
Sbjct  61  PKSARNGEDMRRNC--NGKQPQCCTLGISEIALLCQRPIG  98


>VDAG_07851
Sequence ID: Query_2718447 Length: 258
Range 1: 191 to 256

Score:64.3 bits(155), Expect:4e-16, 
Method:Compositional matrix adjust., 
Identities:34/66(52%), Positives:44/66(66%), Gaps:1/66(1%)

Query  30   SGLYGNPQCCATDVLGVASLDCQNP-KSANNANDFKQSCASTGKSAFCCTLPVAGQAVLC  88
            SGL   P CCAT+VLG+ +L+C  P K+  +A DF++ CA  G +A CCTL +  Q VLC
Sbjct  191  SGLSMTPVCCATNVLGLLALNCDAPSKTPTSAKDFQKICADAGTAAKCCTLNLLNQGVLC  250

Query  89   NKPVGV  94
              PVGV
Sbjct  251  QVPVGV  256


Query #26: VDAG_01595 Query ID: lcl|Query_2718094 Length: 84

Sequences producing significant alignments:
                                                                  Scientific      Common                     Max    Total Query   E   Per.   Acc.                        
Description                                                       Name            Name            Taxid      Score  Score cover Value Ident  Len        Accession        
VDAG_01595                                                                                        0          170    170   100%  8e-60 100.00 84         Query_2718302    


Alignments:

>VDAG_01595
Sequence ID: Query_2718302 Length: 84
Range 1: 1 to 84

Score:170 bits(431), Expect:8e-60, 
Method:Compositional matrix adjust., 
Identities:84/84(100%), Positives:84/84(100%), Gaps:0/84(0%)

Query  1   MKVATALTQVLCLGTVWALKGKFSFYNAGLDIGTIQAKSRSYVYIGANSLINGEDGTPEV  60
           MKVATALTQVLCLGTVWALKGKFSFYNAGLDIGTIQAKSRSYVYIGANSLINGEDGTPEV
Sbjct  1   MKVATALTQVLCLGTVWALKGKFSFYNAGLDIGTIQAKSRSYVYIGANSLINGEDGTPEV  60

Query  61  GQNVSFTGTRLLDTWIATDVDLLG  84
           GQNVSFTGTRLLDTWIATDVDLLG
Sbjct  61  GQNVSFTGTRLLDTWIATDVDLLG  84


Query #27: VDAG_01839 Query ID: lcl|Query_2718095 Length: 153

Sequences producing significant alignments:
                                                                  Scientific      Common                     Max    Total Query   E    Per.   Acc.                        
Description                                                       Name            Name            Taxid      Score  Score cover Value  Ident  Len        Accession        
VDAG_01839                                                                                        0          306    306   100%  1e-111 100.00 153        Query_2718303    


Alignments:

>VDAG_01839
Sequence ID: Query_2718303 Length: 153
Range 1: 1 to 153

Score:306 bits(785), Expect:1e-111, 
Method:Compositional matrix adjust., 
Identities:153/153(100%), Positives:153/153(100%), Gaps:0/153(0%)

Query  1    MLSQYVTLLAVYLMPVLAAPQAQGLHKRAVSCLSVGATATARWTNAAGQNCTFTGVVGSN  60
            MLSQYVTLLAVYLMPVLAAPQAQGLHKRAVSCLSVGATATARWTNAAGQNCTFTGVVGSN
Sbjct  1    MLSQYVTLLAVYLMPVLAAPQAQGLHKRAVSCLSVGATATARWTNAAGQNCTFTGVVGSN  60

Query  61   YGANGAGAGDYSCNGRCGAGCTGSSVGNAYTQDCFSHDICSYFNNASGGASDPNCGAAYN  120
            YGANGAGAGDYSCNGRCGAGCTGSSVGNAYTQDCFSHDICSYFNNASGGASDPNCGAAYN
Sbjct  61   YGANGAGAGDYSCNGRCGAGCTGSSVGNAYTQDCFSHDICSYFNNASGGASDPNCGAAYN  120

Query  121  AAVDDTAFGTLNGCGRTNPSNAVSKPSTRPVCQ  153
            AAVDDTAFGTLNGCGRTNPSNAVSKPSTRPVCQ
Sbjct  121  AAVDDTAFGTLNGCGRTNPSNAVSKPSTRPVCQ  153


Query #28: VDAG_01865 Query ID: lcl|Query_2718096 Length: 310

Sequences producing significant alignments:
                                                                  Scientific      Common                     Max    Total Query   E   Per.   Acc.                        
Description                                                       Name            Name            Taxid      Score  Score cover Value Ident  Len        Accession        
VDAG_01865                                                                                        0          606    606   100%  0.0   100.00 310        Query_2718304    
VDAG_05647                                                                                        0          37.4   37.4  14%   1e-05 39.58  129        Query_2718396    


Alignments:

>VDAG_01865
Sequence ID: Query_2718304 Length: 310
Range 1: 1 to 310

Score:606 bits(1562), Expect:0.0, 
Method:Compositional matrix adjust., 
Identities:310/310(100%), Positives:310/310(100%), Gaps:0/310(0%)

Query  1    MYAIRLMHLLLATLGFIAVAQGVLPNVEGSNQNDVVRRQDTGGSPSVVPEASTPVVPSAS  60
            MYAIRLMHLLLATLGFIAVAQGVLPNVEGSNQNDVVRRQDTGGSPSVVPEASTPVVPSAS
Sbjct  1    MYAIRLMHLLLATLGFIAVAQGVLPNVEGSNQNDVVRRQDTGGSPSVVPEASTPVVPSAS  60

Query  61   PSTAAQQTTTSAAETTTTPPTTSSSPATTVPSTTPATSTPATSANGGGADTTSTPAPSAS  120
            PSTAAQQTTTSAAETTTTPPTTSSSPATTVPSTTPATSTPATSANGGGADTTSTPAPSAS
Sbjct  61   PSTAAQQTTTSAAETTTTPPTTSSSPATTVPSTTPATSTPATSANGGGADTTSTPAPSAS  120

Query  121  PSSGQSAPTSSAQDNNNNNNDNSNNNDNTTNGSDNETTTAADAQTTAEPVTSTVKTVFVT  180
            PSSGQSAPTSSAQDNNNNNNDNSNNNDNTTNGSDNETTTAADAQTTAEPVTSTVKTVFVT
Sbjct  121  PSSGQSAPTSSAQDNNNNNNDNSNNNDNTTNGSDNETTTAADAQTTAEPVTSTVKTVFVT  180

Query  181  TNAQGETTSMTSESVVVSTPGLSDNDNNGGSGGGMPTKTRNIVIGVVVGVGGAIILGALA  240
            TNAQGETTSMTSESVVVSTPGLSDNDNNGGSGGGMPTKTRNIVIGVVVGVGGAIILGALA
Sbjct  181  TNAQGETTSMTSESVVVSTPGLSDNDNNGGSGGGMPTKTRNIVIGVVVGVGGAIILGALA  240

Query  241  FVGFRIHNRKKRQEENDGLMDYNTAGTSAFNSEPKSDAMSGTTANNNRSPFQTNLESYHQ  300
            FVGFRIHNRKKRQEENDGLMDYNTAGTSAFNSEPKSDAMSGTTANNNRSPFQTNLESYHQ
Sbjct  241  FVGFRIHNRKKRQEENDGLMDYNTAGTSAFNSEPKSDAMSGTTANNNRSPFQTNLESYHQ  300

Query  301  PTQVNASSNF  310
            PTQVNASSNF
Sbjct  301  PTQVNASSNF  310


>VDAG_05647
Sequence ID: Query_2718396 Length: 129
Range 1: 43 to 88

Score:37.4 bits(85), Expect:1e-05, 
Method:Compositional matrix adjust., 
Identities:19/48(40%), Positives:30/48(62%), Gaps:4/48(8%)

Query  218  KTRNIVIGVVVGVG--GAIILGALAFVGFRIHNRKKRQEENDGLMDYN  263
            +T  IVIG +VGVG  G +IL  LAF+  R+  R +++ E+D  ++  
Sbjct  43   RTIAIVIGTIVGVGLVGGLIL--LAFLHRRMQRRDRKEAEDDAHLELE  88


Query #29: VDAG_01959 Query ID: lcl|Query_2718097 Length: 245

Sequences producing significant alignments:
                                                                  Scientific      Common                     Max    Total Query   E   Per.   Acc.                        
Description                                                       Name            Name            Taxid      Score  Score cover Value Ident  Len        Accession        
VDAG_01959                                                                                        0          501    501   100%  0.0   100.00 245        Query_2718305    
VDAG_04756                                                                                        0          119    119   95%   3e-35 33.86  254        Query_2718376    
VDAG_08091                                                                                        0          79.3   79.3  63%   4e-20 30.06  245        Query_2718452    
VDAG_07400                                                                                        0          76.6   76.6  54%   9e-19 36.81  314        Query_2718432    
VDAG_04404                                                                                        0          72.8   72.8  55%   1e-17 37.93  261        Query_2718367    
VDAG_08227                                                                                        0          38.9   38.9  35%   6e-06 31.11  282        Query_2718457    


Alignments:

>VDAG_01959
Sequence ID: Query_2718305 Length: 245
Range 1: 1 to 245

Score:501 bits(1290), Expect:0.0, 
Method:Compositional matrix adjust., 
Identities:245/245(100%), Positives:245/245(100%), Gaps:0/245(0%)

Query  1    MRSFSALLGLAACLPELVSAHGFVRGIRAGGVWTAGSDPVWFYSPAGQGPVTAGWDSRNQ  60
            MRSFSALLGLAACLPELVSAHGFVRGIRAGGVWTAGSDPVWFYSPAGQGPVTAGWDSRNQ
Sbjct  1    MRSFSALLGLAACLPELVSAHGFVRGIRAGGVWTAGSDPVWFYSPAGQGPVTAGWDSRNQ  60

Query  61   DLGFVEPAAFGTNDIACHKSATAGKNFVNVNAGQTIEIYWNTWPDSHKGPIIDYIAPYNG  120
            DLGFVEPAAFGTNDIACHKSATAGKNFVNVNAGQTIEIYWNTWPDSHKGPIIDYIAPYNG
Sbjct  61   DLGFVEPAAFGTNDIACHKSATAGKNFVNVNAGQTIEIYWNTWPDSHKGPIIDYIAPYNG  120

Query  121  ETTAGSLRWSKFAQKSIVSGQTWVTDSLIANNFTTTTTIPRNLAPGNYVLRHEIIALHGA  180
            ETTAGSLRWSKFAQKSIVSGQTWVTDSLIANNFTTTTTIPRNLAPGNYVLRHEIIALHGA
Sbjct  121  ETTAGSLRWSKFAQKSIVSGQTWVTDSLIANNFTTTTTIPRNLAPGNYVLRHEIIALHGA  180

Query  181  GNDNGAQNYPQCLNLKVSGSGTVRPTNGVAGTSLYTRNQPGIIFNLYTSYTSYPYPGPAL  240
            GNDNGAQNYPQCLNLKVSGSGTVRPTNGVAGTSLYTRNQPGIIFNLYTSYTSYPYPGPAL
Sbjct  181  GNDNGAQNYPQCLNLKVSGSGTVRPTNGVAGTSLYTRNQPGIIFNLYTSYTSYPYPGPAL  240

Query  241  WTAAN  245
            WTAAN
Sbjct  241  WTAAN  245


>VDAG_04756
Sequence ID: Query_2718376 Length: 254
Range 1: 10 to 254

Score:119 bits(299), Expect:3e-35, 
Method:Compositional matrix adjust., 
Identities:86/254(34%), Positives:125/254(49%), Gaps:30/254(11%)

Query  12   ACLPELVSAHGFVRGIRAGGVWTAGSDPVWFYSPAGQGPVTAGWDSRNQDLGFVEPAAFG  71
            A L    +AHG++      G    G +    Y    + P   GW    Q+ G        
Sbjct  10   AVLVSQAAAHGYLSTFYLSGNNYEGYN----YWQVDKAPNAIGWSFTTQNEG--PEMDIS  63

Query  72   TNDIACHKSATAGKNFVNVNAGQTIEIYW---------NTWPDSHKGPIIDYIAPYNGET  122
            + D  C + +   KN+  ++AG  IE  W         N W +SH+G +I YIAP NG+ 
Sbjct  64   SPDFVCRRGSQPSKNYAKIDAGSPIEFRWTSDDKVINPNGWAESHRGSVITYIAPCNGDC  123

Query  123  T---AGSLRWSKFAQKSIVSGQT-----WVTDSLIANNFTTTTTIPRNLAPGNYVLRHEI  174
            T     +LRW+K  +  ++SG       W TD L   +  +  TIP ++A G YV+RHE+
Sbjct  124  TRVDKTALRWTKIQEAGLISGPANTQGIWATDLLRTYDGWSLATIPASIASGRYVVRHEL  183

Query  175  IALHGAGNDNGAQNYPQCLNLKVSGSGTVRPT---NGVAGTSLYTRNQPGII-FNLYTSY  230
            IALH A + N  + Y QC N++V+  G  R T    GV  + LY+R+   +  F +Y S 
Sbjct  184  IALHRA-HLNEPEFYMQCGNIEVTNGG--RDTLAGKGVVASQLYSRSDAQLYGFTVYGSA  240

Query  231  TSYPYPGPALWTAA  244
            TS+  PGPAL+T A
Sbjct  241  TSWKTPGPALYTGA  254


>VDAG_08091
Sequence ID: Query_2718452 Length: 245
Range 1: 50 to 222

Score:79.3 bits(194), Expect:4e-20, 
Method:Compositional matrix adjust., 
Identities:52/173(30%), Positives:79/173(45%), Gaps:17/173(9%)

Query  72   TNDIACHKSATAGKNFVNVNAGQTIEIYW--------------NTWPDSHKGPIIDYIAP  117
            +ND+ C        + + V AG  I  ++              N    SHKGPI  ++A 
Sbjct  50   SNDLTCGLVTHTSTDVIEVEAGDEIGAWYQHVLGGEQYPGDVDNPIAASHKGPITAWLAK  109

Query  118  YNGETTA--GSLRWSKFAQKSIVSGQ-TWVTDSLIANNFTTTTTIPRNLAPGNYVLRHEI  174
                 T+   +L W K A+    + +  W  D+L+  +  T   IP  +APG+Y+LR E+
Sbjct  110  VEDAATSSHANLEWFKIAEDGFDNTRGIWGVDNLLQQDGWTYFGIPECIAPGDYILRVEL  169

Query  175  IALHGAGNDNGAQNYPQCLNLKVSGSGTVRPTNGVAGTSLYTRNQPGIIFNLY  227
            +ALH A    G+Q Y  C+NL+V+  G   P    A   +Y  N P I   +Y
Sbjct  170  LALHSAYVPRGSQFYTSCVNLRVTRGGNFAPEETFAIPGVYEANDPAITIMIY  222


>VDAG_07400
Sequence ID: Query_2718432 Length: 314
Range 1: 89 to 231

Score:76.6 bits(187), Expect:9e-19, 
Method:Compositional matrix adjust., 
Identities:53/144(37%), Positives:72/144(50%), Gaps:11/144(7%)

Query  107  HKGPIIDYIAPYNGETTA-GSLRWSKFAQK--SIVSGQT------WVTDSLIANNFTTTT  157
            H GP+I Y++  +  +TA GS  W K  +   S  SG        W    L A       
Sbjct  89   HFGPVIVYLSKVSDASTADGSSGWFKIHEDGWSAKSGSAKADQDNWGVKDLNACCGRMDV  148

Query  158  TIPRNLAPGNYVLRHEIIALHGAGNDNGAQNYPQCLNLKVS-GSGTVRPTNGVAGTSLYT  216
             IP +L  G+Y+LR E++ALH A    GAQ Y  C  + ++ G+G  RP   V     Y 
Sbjct  149  RIPADLENGDYLLRAEVVALHVASQPKGAQFYMTCYQITIAGGTGANRPAT-VRFPGAYA  207

Query  217  RNQPGIIFNLYTSYTSYPYPGPAL  240
               PGI+FN+Y + TSY  PGPA+
Sbjct  208  ATDPGILFNIYQATTSYKIPGPAV  231


>VDAG_04404
Sequence ID: Query_2718367 Length: 261
Range 1: 95 to 237

Score:72.8 bits(177), Expect:1e-17, 
Method:Compositional matrix adjust., 
Identities:55/145(38%), Positives:68/145(46%), Gaps:12/145(8%)

Query  107  HKGPIIDYI--APYNGETTAGSLRWSKFAQKSIV-----SGQTWVT--DSLIANNFTTTT  157
            H GP+  Y+  AP   +   G   WSK    +       +G  W     S+   NFT T 
Sbjct  95   HPGPLSVYLSKAPGAAKDYVGDGDWSKIYALTTRRFDPNTGVDWAPFPASIGIKNFTFT-  153

Query  158  TIPRNLAPGNYVLRHEIIALHGAGNDNGAQNYPQCLNLKVSGSGTVRPTNGVAGTSLYTR  217
             +P    PG Y+LR E + LH A N  GAQ Y  C  +KV GSGT  P   V    +YT 
Sbjct  154  -LPAQTPPGEYLLRAEHVGLHAAQNVGGAQFYIGCAQIKVEGSGTGTPGPTVKIPGVYTG  212

Query  218  NQPGIIFNLY-TSYTSYPYPGPALW  241
             +PG+  NLY    TSY  PGP  W
Sbjct  213  QEPGLKINLYWPPVTSYSAPGPVTW  237


>VDAG_08227
Sequence ID: Query_2718457 Length: 282
Range 1: 128 to 196

Score:38.9 bits(89), Expect:6e-06, 
Method:Compositional matrix adjust., 
Identities:28/90(31%), Positives:39/90(43%), Gaps:23/90(25%)

Query  158  TIPRNLAPGNYVLRHEIIALHGAGNDNGAQNYPQCLNLKVSG--SGTVRPTNGVAGTSLY  215
            TIP++   G Y+ R E I                   +KV+G  +GT  PT    G   Y
Sbjct  128  TIPKDTPDGEYLFRPEHI-------------------VKVTGGRNGTPGPTVKFPGA--Y  166

Query  216  TRNQPGIIFNLYTSYTSYPYPGPALWTAAN  245
             ++     F++Y     YP PGPA+WT  N
Sbjct  167  KKDDSSFNFSIYGGVKDYPMPGPAVWTGGN  196


Query #30: VDAG_02034 Query ID: lcl|Query_2718098 Length: 203

Sequences producing significant alignments:
                                                                  Scientific      Common                     Max    Total Query   E    Per.   Acc.                        
Description                                                       Name            Name            Taxid      Score  Score cover Value  Ident  Len        Accession        
VDAG_02034                                                                                        0          407    407   100%  8e-150 100.00 203        Query_2718306    


Alignments:

>VDAG_02034
Sequence ID: Query_2718306 Length: 203
Range 1: 1 to 203

Score:407 bits(1047), Expect:8e-150, 
Method:Compositional matrix adjust., 
Identities:203/203(100%), Positives:203/203(100%), Gaps:0/203(0%)

Query  1    MHHLRLAAAAAAAALAATALAHGDHASQAPLVAADADWMTRHMAEEHHMNAWDAASFFAL  60
            MHHLRLAAAAAAAALAATALAHGDHASQAPLVAADADWMTRHMAEEHHMNAWDAASFFAL
Sbjct  1    MHHLRLAAAAAAAALAATALAHGDHASQAPLVAADADWMTRHMAEEHHMNAWDAASFFAL  60

Query  61   HDYNGDGLWHADEMQRTYGLMDESNSGLAQSKRDDVARQLLALLDADADGAVTRAEWDAF  120
            HDYNGDGLWHADEMQRTYGLMDESNSGLAQSKRDDVARQLLALLDADADGAVTRAEWDAF
Sbjct  61   HDYNGDGLWHADEMQRTYGLMDESNSGLAQSKRDDVARQLLALLDADADGAVTRAEWDAF  120

Query  121  IHAGKTLPDLGTGPGHHGDAEYEYEIHHWDKYHDENTKLEDLTHPEDIEHFKKHDDMEDE  180
            IHAGKTLPDLGTGPGHHGDAEYEYEIHHWDKYHDENTKLEDLTHPEDIEHFKKHDDMEDE
Sbjct  121  IHAGKTLPDLGTGPGHHGDAEYEYEIHHWDKYHDENTKLEDLTHPEDIEHFKKHDDMEDE  180

Query  181  AERIERLNKMAIVEANIPSKFRR  203
            AERIERLNKMAIVEANIPSKFRR
Sbjct  181  AERIERLNKMAIVEANIPSKFRR  203


Query #31: VDAG_02042 Query ID: lcl|Query_2718099 Length: 222

Sequences producing significant alignments:
                                                                  Scientific      Common                     Max    Total Query   E    Per.   Acc.                        
Description                                                       Name            Name            Taxid      Score  Score cover Value  Ident  Len        Accession        
VDAG_02042                                                                                        0          452    452   100%  9e-167 100.00 222        Query_2718307    
VDAG_06199                                                                                        0          37.0   37.0  33%   1e-05  36.49  138        Query_2718414    


Alignments:

>VDAG_02042
Sequence ID: Query_2718307 Length: 222
Range 1: 1 to 222

Score:452 bits(1162), Expect:9e-167, 
Method:Compositional matrix adjust., 
Identities:222/222(100%), Positives:222/222(100%), Gaps:0/222(0%)

Query  1    MFTTITALLAASATLVSGASIPARRATKGSASITPHDQYSSSIGVLGCKINTNRVAYWPG  60
            MFTTITALLAASATLVSGASIPARRATKGSASITPHDQYSSSIGVLGCKINTNRVAYWPG
Sbjct  1    MFTTITALLAASATLVSGASIPARRATKGSASITPHDQYSSSIGVLGCKINTNRVAYWPG  60

Query  61   APGCDDLCVKVSHGGRSLNLLRIDSSAGAHDISYDAWNYLAFGSSATDAPHMGGGVDMDY  120
            APGCDDLCVKVSHGGRSLNLLRIDSSAGAHDISYDAWNYLAFGSSATDAPHMGGGVDMDY
Sbjct  61   APGCDDLCVKVSHGGRSLNLLRIDSSAGAHDISYDAWNYLAFGSSATDAPHMGGGVDMDY  120

Query  121  EIVSMSECKDLLDDGKLPLTAANSMNYVAACLADTNSWAGKNHVLYNIGNAVCTVGHDEV  180
            EIVSMSECKDLLDDGKLPLTAANSMNYVAACLADTNSWAGKNHVLYNIGNAVCTVGHDEV
Sbjct  121  EIVSMSECKDLLDDGKLPLTAANSMNYVAACLADTNSWAGKNHVLYNIGNAVCTVGHDEV  180

Query  181  CKLDLAVSNQPSCPHTLGAVDALKGNEVKNIAYGTGKVSVAL  222
            CKLDLAVSNQPSCPHTLGAVDALKGNEVKNIAYGTGKVSVAL
Sbjct  181  CKLDLAVSNQPSCPHTLGAVDALKGNEVKNIAYGTGKVSVAL  222


>VDAG_06199
Sequence ID: Query_2718414 Length: 138
Range 1: 70 to 136

Score:37.0 bits(84), Expect:1e-05, 
Method:Compositional matrix adjust., 
Identities:27/74(36%), Positives:40/74(54%), Gaps:7/74(9%)

Query  55   VAYWPGAPGCDDLCVKVSHGGRSLNLLRIDSSAGAHDISYDAWNYLAFGSSATDAPHMGG  114
            VA W  +P C   C ++S+ GR++N+L ID SA   +I+ DA N L  G +        G
Sbjct  70   VAGW-NSPNCGT-CWELSYNGRTINVLAIDHSANGFNIALDAMNALTGGQAVKL-----G  122

Query  115  GVDMDYEIVSMSEC  128
             VD   + V+ S+C
Sbjct  123  RVDASSKQVNKSKC  136


Query #32: VDAG_02091 Query ID: lcl|Query_2718100 Length: 525

Sequences producing significant alignments:
                                                                  Scientific      Common                     Max    Total Query   E    Per.   Acc.                        
Description                                                       Name            Name            Taxid      Score  Score cover Value  Ident  Len        Accession        
VDAG_02091                                                                                        0          1078   1078  100%  0.0    100.00 525        Query_2718308    
VDAG_03483                                                                                        0          616    616   100%  0.0    56.78  542        Query_2718344    
VDAG_00752                                                                                        0          489    489   100%  8e-172 47.91  533        Query_2718291    
VDAG_08734                                                                                        0          58.2   58.2  12%   3e-11  47.76  457        Query_2718466    
VDAG_06166                                                                                        0          54.7   54.7  10%   3e-10  46.48  365        Query_2718413    
VDAG_06165                                                                                        0          48.5   48.5  6%    2e-08  62.86  287        Query_2718412    
VDAG_07784                                                                                        0          47.8   47.8  7%    3e-08  60.53  295        Query_2718444    
VDAG_00063                                                                                        0          45.4   45.4  6%    3e-07  48.57  492        Query_2718277    
VDAG_07400                                                                                        0          38.5   38.5  6%    4e-05  52.94  314        Query_2718432    


Alignments:

>VDAG_02091
Sequence ID: Query_2718308 Length: 525
Range 1: 1 to 525

Score:1078 bits(2788), Expect:0.0, 
Method:Compositional matrix adjust., 
Identities:525/525(100%), Positives:525/525(100%), Gaps:0/525(0%)

Query  1    MKTNFSALLALLAANRALAQQACSVTEEVAPSLTWSKCSAGGSCAAQTGSLVIDANWRWT  60
            MKTNFSALLALLAANRALAQQACSVTEEVAPSLTWSKCSAGGSCAAQTGSLVIDANWRWT
Sbjct  1    MKTNFSALLALLAANRALAQQACSVTEEVAPSLTWSKCSAGGSCAAQTGSLVIDANWRWT  60

Query  61   HTVEGYDNCYEGNSWDSTLCPDGDTCAQNCCVDGADYEGTYGVTSTADSVTIKLVTENEH  120
            HTVEGYDNCYEGNSWDSTLCPDGDTCAQNCCVDGADYEGTYGVTSTADSVTIKLVTENEH
Sbjct  61   HTVEGYDNCYEGNSWDSTLCPDGDTCAQNCCVDGADYEGTYGVTSTADSVTIKLVTENEH  120

Query  121  GRNVGARLYLTDGGSKYQLFNLLGNEFTFDVDSSNVDCGLNGALYFISMDADGGQGKFPG  180
            GRNVGARLYLTDGGSKYQLFNLLGNEFTFDVDSSNVDCGLNGALYFISMDADGGQGKFPG
Sbjct  121  GRNVGARLYLTDGGSKYQLFNLLGNEFTFDVDSSNVDCGLNGALYFISMDADGGQGKFPG  180

Query  181  NQAGAKYGTGYCDAQCARDLKWIDGTGNVEGWQPVGEYAPDVGTGDMGACCAEMDMWEAN  240
            NQAGAKYGTGYCDAQCARDLKWIDGTGNVEGWQPVGEYAPDVGTGDMGACCAEMDMWEAN
Sbjct  181  NQAGAKYGTGYCDAQCARDLKWIDGTGNVEGWQPVGEYAPDVGTGDMGACCAEMDMWEAN  240

Query  241  KAATSYTPHPCVNNAYHSCSGDSCGGTFSADRYGGTCDADGCDFNPFRQGNREFYGEGSG  300
            KAATSYTPHPCVNNAYHSCSGDSCGGTFSADRYGGTCDADGCDFNPFRQGNREFYGEGSG
Sbjct  241  KAATSYTPHPCVNNAYHSCSGDSCGGTFSADRYGGTCDADGCDFNPFRQGNREFYGEGSG  300

Query  301  FTIDSTSKITVVTQFINEGPGGDLSQIRRLYVQNGEVIGNSESTAPNNPGNAITDEFCAA  360
            FTIDSTSKITVVTQFINEGPGGDLSQIRRLYVQNGEVIGNSESTAPNNPGNAITDEFCAA
Sbjct  301  FTIDSTSKITVVTQFINEGPGGDLSQIRRLYVQNGEVIGNSESTAPNNPGNAITDEFCAA  360

Query  361  QKAAFGEEQDQFTEFGGLSHMGQALDAGMVLAVSLWTDAHANMLWLDSTYPIGESGWGAE  420
            QKAAFGEEQDQFTEFGGLSHMGQALDAGMVLAVSLWTDAHANMLWLDSTYPIGESGWGAE
Sbjct  361  QKAAFGEEQDQFTEFGGLSHMGQALDAGMVLAVSLWTDAHANMLWLDSTYPIGESGWGAE  420

Query  421  RGPCPSENRTPPEIEARVPDASVTFSNIKFGPIGSTFTEGEVTPPGPGNPPVATTTPSTP  480
            RGPCPSENRTPPEIEARVPDASVTFSNIKFGPIGSTFTEGEVTPPGPGNPPVATTTPSTP
Sbjct  421  RGPCPSENRTPPEIEARVPDASVTFSNIKFGPIGSTFTEGEVTPPGPGNPPVATTTPSTP  480

Query  481  APTQAPGGPIAPQWGQCGGQGWSGATTCVSGTTCTVVNDWYHQCL  525
            APTQAPGGPIAPQWGQCGGQGWSGATTCVSGTTCTVVNDWYHQCL
Sbjct  481  APTQAPGGPIAPQWGQCGGQGWSGATTCVSGTTCTVVNDWYHQCL  525


>VDAG_03483
Sequence ID: Query_2718344 Length: 542
Range 1: 1 to 542

Score:616 bits(1588), Expect:0.0, 
Method:Compositional matrix adjust., 
Identities:310/546(57%), Positives:385/546(70%), Gaps:25/546(4%)

Query  1    MKTNFSALLALLAANRALAQQACSVTEEVAPSLTWSKCSA--GGSCAAQTGSLVIDANWR  58
            MKTNF   + L     A AQQAC+   E  P LTW KC+   G SC   +GS+V+D+NWR
Sbjct  1    MKTNFG--VLLAFLAAARAQQACTSQAETHPPLTWQKCTGTGGSSCTNVSGSVVLDSNWR  58

Query  59   WTHTVEGYDNCYEGNSWDSTLCPDGDTCAQNCCVDGADYEGTYGVTSTADSVTIKLVTEN  118
            WTHTV G  NCY+GN W ++   DG TCAQ CCVDGADY  TYGVT++ +++T+K VT++
Sbjct  59   WTHTVSGSTNCYDGNKWTASCGTDGTTCAQQCCVDGADYANTYGVTTSGNALTLKFVTKH  118

Query  119  EHGRNVGARLYLTDGGSKYQLFNLLGNEFTFDVDSSNVDCGLNGALYFISMDADGGQGKF  178
            ++G N+G+R+YL +  +KYQ FNLLGNEFTFDVD S   CGLNGALYF+SMD DGG  K+
Sbjct  119  QYGTNIGSRVYLMENDTKYQAFNLLGNEFTFDVDVSKTGCGLNGALYFVSMDLDGGVSKY  178

Query  179  PGNQAGAKYGTGYCDAQCARDLKWIDGTGNVEGWQPVGEYAPDVGTGDMGACCAEMDMWE  238
              N+AGAKYGTGYCD+QC RD+K+I G  NV GW P  +  P+ G G++GACCAEMD+WE
Sbjct  179  STNKAGAKYGTGYCDSQCPRDVKFIGGVANVAGWVPAAD-DPNSGVGNLGACCAEMDIWE  237

Query  239  ANKAATSYTPHPCVNNAYHSCSGDSCGGTFSADRYGGTCDADGCDFNPFRQGNREFYGEG  298
            ANK +T+YTPHPC NNAYH+C GD CGGT+SADRYGG CD DGCDFN +RQG++ FYGEG
Sbjct  238  ANKISTAYTPHPCQNNAYHTCQGDKCGGTYSADRYGGDCDPDGCDFNSYRQGDKTFYGEG  297

Query  299  SGFTIDSTSKITVVTQFINE-GPGGDLSQIRRLYVQNGEVIGNSESTAPNNPGNAITDEF  357
            + F +++  K+TVVTQF+   G  GDLS+I+R YVQNG V  NS+ST   NPGN++T  F
Sbjct  298  TAFKLNTAQKLTVVTQFLRSGGSTGDLSEIKRFYVQNGVVFANSQSTVAGNPGNSLTPAF  357

Query  358  CAAQKAAFGEEQDQFTEFGGLSHMGQALDAGMVLAVSLWTDAHANMLWLDSTYPIGESGW  417
            C AQK AFG +Q+ F + GG +    A+   MVL +SLW D +ANMLWLDST+P   +G 
Sbjct  358  CKAQKTAFG-DQNIFDQRGGFAQTSDAVSKPMVLVMSLWNDHYANMLWLDSTFPTTSTGP  416

Query  418  GAERGPCPSENRTPPEIEARVPDASVTFSNIKFGPIGSTFTEGEVTPPGPGN----PPVA  473
            GAERG CP+ + TP + EA   +A+V FSNIKFGPIGSTF +G V+PP  G     PP A
Sbjct  417  GAERGSCPTTSGTPADTEANQANATVQFSNIKFGPIGSTFNQGAVSPPSGGTTVVAPPPA  476

Query  474  TT--------------TPSTPAPTQAPGGPIAPQWGQCGGQGWSGATTCVSGTTCTVVND  519
            TT                     T + GG  AP+WGQCGGQGW+G TTCV+G+TC   N 
Sbjct  477  TTLATSTRAAVTTTTRAAPPTTTTASSGGAAAPKWGQCGGQGWTGPTTCVAGSTCQAQNQ  536

Query  520  WYHQCL  525
            WY QCL
Sbjct  537  WYSQCL  542


>VDAG_00752
Sequence ID: Query_2718291 Length: 533
Range 1: 1 to 533

Score:489 bits(1260), Expect:8e-172, 
Method:Compositional matrix adjust., 
Identities:263/549(48%), Positives:351/549(63%), Gaps:40/549(7%)

Query  1    MKTNFSALLALLAANRALAQQACSVTEEVAPSLTWSKCSA--GGSCAAQTGSLVIDANWR  58
            MKT   + L+LLA   A+AQQ  +   EV P +TW +C+   G +CA   G +VIDANWR
Sbjct  1    MKTAILSGLSLLAV--AMAQQVGTEEPEVHPKITWKRCTGTNGSNCATVNGEIVIDANWR  58

Query  59   WTHTVEGYDNCYEGNSWDSTLCPDGDTCAQNCCVDGADYEGTYGVTSTADSVTIKLVTEN  118
            W H V GY+NC++GN W + LC   + CA+NC V+GA+Y  TYGV+++ D++T+K VT++
Sbjct  59   WAHNVGGYENCFDGNDW-TGLCTGAEDCAKNCAVEGANYGATYGVSTSGDALTLKFVTQH  117

Query  119  EHGRNVGARLYLTDGGSKYQLFNLLGNEFTFDVDSSNVDCGLNGALYFISMDADGGQGKF  178
              G N+G+R YL +  SKYQ+F L  NE  FDVD S + CG+N ALY + M  DGG    
Sbjct  118  NFGTNIGSRTYLMENESKYQMFTLNNNELAFDVDLSTIPCGMNSALYLVPMKPDGGLSDE  177

Query  179  PGNQAGAKYGTGYCDAQCARDLKWIDGTGNVEGWQPVGEYAPDVGTGDMGACCAEMDMWE  238
            P N+AGAKYGTGYCDAQCARDLK+I+G GN+ GW+P      + G G MG+CCAE+D+WE
Sbjct  178  PNNKAGAKYGTGYCDAQCARDLKFINGKGNIVGWEP-SPTDDNAGVGAMGSCCAEIDIWE  236

Query  239  ANKAATSYTPHPCVNNAYHSCSGDSCGGTFSADRYGGTCDADGCDFNPFRQGNREFYGEG  298
            +N+ + ++TPH C NN+YH C+  +CGGT+S DRYGG CDA+GCD+NP+R GN EFYG+G
Sbjct  237  SNRESFAFTPHACKNNSYHVCTDTTCGGTYSEDRYGGGCDANGCDYNPYRLGNTEFYGQG  296

Query  299  SGFTIDSTSKITVVTQFINEGPGGDLSQIRRLYVQNGEVIGNSESTAP--NNPGNAITDE  356
               T+D+ SK TV+++F +     ++S+  ++++QNG VI   + T         AIT E
Sbjct  297  K--TVDTRSKFTVISRFRD-----NVSE--QVFIQNGNVIIPPKPTLAGLTQFNAAITPE  347

Query  357  FCAAQKAAFGEEQDQFTEFGGLSHMGQALDAGMVLAVSLWTDAHANMLWLDSTYPIGESG  416
            FC A    FG ++++  E GG + +  A    MVL +S+W D  ANMLWLDS YP    G
Sbjct  348  FCTAYPTIFG-DRNRHDEIGGHTQLNAAYRLPMVLVLSVWADHFANMLWLDSIYPPERRG  406

Query  417  W-GAERGPCPSENRTPPEIEARVPDASVTFSNIKFGPIGSTF-TEGEVTPPGPGNPPVA-  473
              G  RG CP   RTP ++    P+ASVT+SNI+FGPIGST  T G V+P  P  PP + 
Sbjct  407  EPGVARGRCPETGRTPADVIRNHPNASVTWSNIRFGPIGSTHNTSGAVSP--PVTPPSST  464

Query  474  -----------------TTTPSTPAPTQAPGGPIAPQWGQCGGQGWSGATTCVSGTTCTV  516
                             T        T + GGP AP+WGQCGGQGW+G T C +G+TC  
Sbjct  465  TRPVTPPTTTTRAATTTTRVAPPTTTTASTGGPTAPKWGQCGGQGWTGPTVCAAGSTCQA  524

Query  517  VNDWYHQCL  525
             N WY QCL
Sbjct  525  QNQWYSQCL  533


>VDAG_08734
Sequence ID: Query_2718466 Length: 457
Range 1: 393 to 457

Score:58.2 bits(139), Expect:3e-11, 
Method:Compositional matrix adjust., 
Identities:32/67(48%), Positives:37/67(55%), Gaps:6/67(8%)

Query  463  TPPGPGNPPVATTT----PSTPAPTQAPGGPIAPQWGQCGGQGWSGATTCVSGTTCTVVN  518
            T P P   P  TT     P+   P+    G +A  WGQCGG GW+GATTC  G TC V N
Sbjct  393  TTPAPAPKPTTTTAAAPKPTATTPSTVGSGTVA-LWGQCGGSGWTGATTCAQG-TCKVQN  450

Query  519  DWYHQCL  525
             W+ QCL
Sbjct  451  QWFSQCL  457


>VDAG_06166
Sequence ID: Query_2718413 Length: 365
Range 1: 295 to 365

Score:54.7 bits(130), Expect:3e-10, 
Method:Compositional matrix adjust., 
Identities:33/71(46%), Positives:36/71(50%), Gaps:14/71(19%)

Query  469  NPPVATTTPSTPAPT--------------QAPGGPIAPQWGQCGGQGWSGATTCVSGTTC  514
            +PP  TTT   PA T                PGG  A +WGQCGGQGW+G T C S  TC
Sbjct  295  SPPPLTTTVRPPATTTTNVAVPPPATTTAAPPGGCSAARWGQCGGQGWTGCTVCASPYTC  354

Query  515  TVVNDWYHQCL  525
               N WY QCL
Sbjct  355  RAQNQWYSQCL  365


>VDAG_06165
Sequence ID: Query_2718412 Length: 287
Range 1: 254 to 287

Score:48.5 bits(114), Expect:2e-08, 
Method:Compositional matrix adjust., 
Identities:22/35(63%), Positives:25/35(71%), Gaps:1/35(2%)

Query  491  APQWGQCGGQGWSGATTCVSGTTCTVVNDWYHQCL  525
            A +WGQCGG GW+GAT C +G TC   N WY QCL
Sbjct  254  AARWGQCGGSGWNGATCCSAG-TCQAQNQWYSQCL  287


>VDAG_07784
Sequence ID: Query_2718444 Length: 295
Range 1: 259 to 295

Score:47.8 bits(112), Expect:3e-08, 
Method:Compositional matrix adjust., 
Identities:23/38(61%), Positives:25/38(65%), Gaps:1/38(2%)

Query  488  GPIAPQWGQCGGQGWSGATTCVSGTTCTVVNDWYHQCL  525
            G  A  +GQCGGQGW+GAT C  G TC   N WY QCL
Sbjct  259  GSCAALYGQCGGQGWNGATCCSQG-TCRASNQWYSQCL  295


>VDAG_00063
Sequence ID: Query_2718277 Length: 492
Range 1: 21 to 55

Score:45.4 bits(106), Expect:3e-07, 
Method:Compositional matrix adjust., 
Identities:17/35(49%), Positives:24/35(68%), Gaps:0/35(0%)

Query  491  APQWGQCGGQGWSGATTCVSGTTCTVVNDWYHQCL  525
            AP   QCGG GW+G T+C +G++C  V+ WY  C+
Sbjct  21   APLDAQCGGSGWTGETSCEAGSSCVAVDAWYSHCV  55


>VDAG_07400
Sequence ID: Query_2718432 Length: 314
Range 1: 280 to 313

Score:38.5 bits(88), Expect:4e-05, 
Method:Compositional matrix adjust., 
Identities:18/34(53%), Positives:22/34(64%), Gaps:1/34(2%)

Query  492  PQWGQCGGQGWSGATTCVSGTTCTVVN-DWYHQC  524
            PQ+GQCGGQ + G T C S  TC  V+  +Y QC
Sbjct  280  PQFGQCGGQDYKGCTVCASPYTCKAVSPPYYSQC  313


Query #33: VDAG_02122 Query ID: lcl|Query_2718101 Length: 109

Sequences producing significant alignments:
                                                                  Scientific      Common                     Max    Total Query   E   Per.   Acc.                        
Description                                                       Name            Name            Taxid      Score  Score cover Value Ident  Len        Accession        
VDAG_02122                                                                                        0          224    224   100%  2e-80 100.00 109        Query_2718309    


Alignments:

>VDAG_02122
Sequence ID: Query_2718309 Length: 109
Range 1: 1 to 109

Score:224 bits(572), Expect:2e-80, 
Method:Compositional matrix adjust., 
Identities:109/109(100%), Positives:109/109(100%), Gaps:0/109(0%)

Query  1    MKTSTVIRGLLLAACALVVTAGPIAPLGKPVCIACARHEERGTEKLARDKRNNGIAVGYP  60
            MKTSTVIRGLLLAACALVVTAGPIAPLGKPVCIACARHEERGTEKLARDKRNNGIAVGYP
Sbjct  1    MKTSTVIRGLLLAACALVVTAGPIAPLGKPVCIACARHEERGTEKLARDKRNNGIAVGYP  60

Query  61   RARETHQVPQDSEHDLPTGKFDDHELKAEVQDDSSEKRSASEGHLGMEP  109
            RARETHQVPQDSEHDLPTGKFDDHELKAEVQDDSSEKRSASEGHLGMEP
Sbjct  61   RARETHQVPQDSEHDLPTGKFDDHELKAEVQDDSSEKRSASEGHLGMEP  109


Query #34: VDAG_02273 Query ID: lcl|Query_2718102 Length: 99

Sequences producing significant alignments:
                                                                  Scientific      Common                     Max    Total Query   E   Per.   Acc.                        
Description                                                       Name            Name            Taxid      Score  Score cover Value Ident  Len        Accession        
VDAG_02273                                                                                        0          199    199   100%  7e-71 100.00 99         Query_2718310    
VDAG_01586                                                                                        0          88.2   88.2  98%   1e-26 47.00  94         Query_2718301    
VDAG_08956                                                                                        0          66.2   66.2  98%   4e-18 42.16  95         Query_2718468    
VDAG_07838                                                                                        0          55.1   55.1  74%   1e-13 37.66  98         Query_2718445    
VDAG_07851                                                                                        0          51.6   51.6  64%   2e-11 38.81  258        Query_2718447    
VDAG_07566                                                                                        0          26.9   26.9  35%   0.009 42.86  322        Query_2718434    


Alignments:

>VDAG_02273
Sequence ID: Query_2718310 Length: 99
Range 1: 1 to 99

Score:199 bits(507), Expect:7e-71, 
Method:Compositional matrix adjust., 
Identities:99/99(100%), Positives:99/99(100%), Gaps:0/99(0%)

Query  1   MRFSIATIALFAGAAMAHPANLETSLETRELRTACSGLLHGTPLCCSTSILGLAVLDCST  60
           MRFSIATIALFAGAAMAHPANLETSLETRELRTACSGLLHGTPLCCSTSILGLAVLDCST
Sbjct  1   MRFSIATIALFAGAAMAHPANLETSLETRELRTACSGLLHGTPLCCSTSILGLAVLDCST  60

Query  61  PKSARNGEDMRRNCNGKQPQCCTLGISEIALLCQRPIGA  99
           PKSARNGEDMRRNCNGKQPQCCTLGISEIALLCQRPIGA
Sbjct  61  PKSARNGEDMRRNCNGKQPQCCTLGISEIALLCQRPIGA  99


>VDAG_01586
Sequence ID: Query_2718301 Length: 94
Range 1: 1 to 93

Score:88.2 bits(217), Expect:1e-26, 
Method:Compositional matrix adjust., 
Identities:47/100(47%), Positives:63/100(63%), Gaps:9/100(9%)

Query  1   MRFSIATIALFAGAAMAHPANLETSLETRELRTACSGLLHGTPLCCSTSILGLAVLDCST  60
           M+   A +ALFAG AMA PA L+T        + CSGL +G P CC+T +LG+A LDC  
Sbjct  1   MKSFTAIVALFAGLAMATPATLDTR------GSVCSGL-YGNPQCCATDVLGVASLDCQN  53

Query  61  PKSARNGEDMRRNC--NGKQPQCCTLGISEIALLCQRPIG  98
           PKSA N  D +++C   GK   CCTL ++  A+LC +P+G
Sbjct  54  PKSANNANDFKQSCASTGKSAFCCTLPVAGQAVLCNKPVG  93


>VDAG_08956
Sequence ID: Query_2718468 Length: 95
Range 1: 1 to 95

Score:66.2 bits(160), Expect:4e-18, 
Method:Compositional matrix adjust., 
Identities:43/102(42%), Positives:59/102(57%), Gaps:11/102(10%)

Query  1   MRFSIATIALFAGAAMAHPANLETSLETRELRTAC-SGLLHGTPLCCSTSILGLAVLDCS  59
           M+F+I   ALFA  AMA PA L          T C +GLL+G   CC+TS+LG+A LDCS
Sbjct  1   MQFTIVA-ALFASVAMAAPATLHAR------ATVCPTGLLYGVAQCCATSVLGVADLDCS  53

Query  60  TPKSA-RNGEDMRRNC--NGKQPQCCTLGISEIALLCQRPIG  98
            P S   +G D++R C  +G    CC++ ++   +LC   IG
Sbjct  54  VPSSTPSDGADLKRICAESGAAAMCCSIPLAGQGVLCTPVIG  95


>VDAG_07838
Sequence ID: Query_2718445 Length: 98
Range 1: 21 to 96

Score:55.1 bits(131), Expect:1e-13, 
Method:Compositional matrix adjust., 
Identities:29/77(38%), Positives:45/77(58%), Gaps:4/77(5%)

Query  26  LETRELRTACSGLLHGTPLCCSTSILGLAVLDCSTPKSA-RNGEDMRRNCN--GKQPQCC  82
           +E R++   CSGL +G+P CC+T +LG+A LDC  P +   N  + +  C   G++ +CC
Sbjct  21  VEDRQVYIPCSGL-YGSPQCCATDVLGVANLDCGEPPAVPTNASEFQATCATIGQRARCC  79

Query  83  TLGISEIALLCQRPIGA  99
            L I +  +LC  P G 
Sbjct  80  VLPILDQGVLCNNPAGV  96


>VDAG_07851
Sequence ID: Query_2718447 Length: 258
Range 1: 189 to 255

Score:51.6 bits(122), Expect:2e-11, 
Method:Compositional matrix adjust., 
Identities:26/67(39%), Positives:40/67(59%), Gaps:3/67(4%)

Query  35   CSGLLHGTPLCCSTSILGLAVLDCSTP-KSARNGEDMRRNC--NGKQPQCCTLGISEIAL  91
            C   L  TP+CC+T++LGL  L+C  P K+  + +D ++ C   G   +CCTL +    +
Sbjct  189  CPSGLSMTPVCCATNVLGLLALNCDAPSKTPTSAKDFQKICADAGTAAKCCTLNLLNQGV  248

Query  92   LCQRPIG  98
            LCQ P+G
Sbjct  249  LCQVPVG  255


>VDAG_07566
Sequence ID: Query_2718434 Length: 322
Range 1: 1 to 33

Score:26.9 bits(58), Expect:0.009, 
Method:Composition-based stats., 
Identities:15/35(43%), Positives:19/35(54%), Gaps:2/35(5%)

Query  1   MRFSIATIALFAGAAMAHPANLETSLETRELRTAC  35
           M+FS   IALFA  A+A P     +L  R+   AC
Sbjct  1   MKFS--PIALFATLAVATPITSRNTLARRQASEAC  33


Query #35: VDAG_02463 Query ID: lcl|Query_2718103 Length: 559

Sequences producing significant alignments:
                                                                  Scientific      Common                     Max    Total Query   E   Per.   Acc.                        
Description                                                       Name            Name            Taxid      Score  Score cover Value Ident  Len        Accession        
VDAG_02463                                                                                        0          1042   1042  100%  0.0   100.00 559        Query_2718311    
VDAG_09230                                                                                        0          250    250   36%   2e-76 56.13  766        Query_2718470    


Alignments:

>VDAG_02463
Sequence ID: Query_2718311 Length: 559
Range 1: 1 to 559

Score:1042 bits(2694), Expect:0.0, 
Method:Compositional matrix adjust., 
Identities:559/559(100%), Positives:559/559(100%), Gaps:0/559(0%)

Query  1    MQIKSVLIAVAGLAALSEASVIPGASPFSRTLARRQFRGGQGGNNGGNNGGNNGGNNNGG  60
            MQIKSVLIAVAGLAALSEASVIPGASPFSRTLARRQFRGGQGGNNGGNNGGNNGGNNNGG
Sbjct  1    MQIKSVLIAVAGLAALSEASVIPGASPFSRTLARRQFRGGQGGNNGGNNGGNNGGNNNGG  60

Query  61   NNGGNNNNNNGGNNNGGNNNNNGGGNAGATQVCLVDGVLQEGSNQAGQPADGAVASATDD  120
            NNGGNNNNNNGGNNNGGNNNNNGGGNAGATQVCLVDGVLQEGSNQAGQPADGAVASATDD
Sbjct  61   NNGGNNNNNNGGNNNGGNNNNNGGGNAGATQVCLVDGVLQEGSNQAGQPADGAVASATDD  120

Query  121  SNFINFCQGEELTNGEQKTGGSCNGIPMGKIPAQNNMVSSILVNPAHNDNLEANTDFDIQ  180
            SNFINFCQGEELTNGEQKTGGSCNGIPMGKIPAQNNMVSSILVNPAHNDNLEANTDFDIQ
Sbjct  121  SNFINFCQGEELTNGEQKTGGSCNGIPMGKIPAQNNMVSSILVNPAHNDNLEANTDFDIQ  180

Query  181  VQVDNFAPGAFTDAQSTYYSAPQDLDGQGRIIGHTHVTVQTLGGNLTPDQPPDASTFVFF  240
            VQVDNFAPGAFTDAQSTYYSAPQDLDGQGRIIGHTHVTVQTLGGNLTPDQPPDASTFVFF
Sbjct  181  VQVDNFAPGAFTDAQSTYYSAPQDLDGQGRIIGHTHVTVQTLGGNLTPDQPPDASTFVFF  240

Query  241  KGINDAGNNNGLLSATVTGGLPPGNYRVCTMFAAANHQPVIMPVAQRGCQDDCNKFTVGG  300
            KGINDAGNNNGLLSATVTGGLPPGNYRVCTMFAAANHQPVIMPVAQRGCQDDCNKFTVGG
Sbjct  241  KGINDAGNNNGLLSATVTGGLPPGNYRVCTMFAAANHQPVIMPVAQRGCQDDCNKFTVGG  300

Query  301  NGGNNNNNNNNNGGNNNNNGGNGQDQNAGNGQDQNGGDGQGQNGGNDQGQNAGNGQGQNG  360
            NGGNNNNNNNNNGGNNNNNGGNGQDQNAGNGQDQNGGDGQGQNGGNDQGQNAGNGQGQNG
Sbjct  301  NGGNNNNNNNNNGGNNNNNGGNGQDQNAGNGQDQNGGDGQGQNGGNDQGQNAGNGQGQNG  360

Query  361  GNGQGQNGGNGAGQGAGAGQGQGGGNGAGQGAGQGQGQGGGFGGGFGGGFGGGFGGGRGQ  420
            GNGQGQNGGNGAGQGAGAGQGQGGGNGAGQGAGQGQGQGGGFGGGFGGGFGGGFGGGRGQ
Sbjct  361  GNGQGQNGGNGAGQGAGAGQGQGGGNGAGQGAGQGQGQGGGFGGGFGGGFGGGFGGGRGQ  420

Query  421  GGQNQGGNQGGVDQTVDPAVDATAAPSADATADPAAGETEAADGANAGADGGQGAGGAGG  480
            GGQNQGGNQGGVDQTVDPAVDATAAPSADATADPAAGETEAADGANAGADGGQGAGGAGG
Sbjct  421  GGQNQGGNQGGVDQTVDPAVDATAAPSADATADPAAGETEAADGANAGADGGQGAGGAGG  480

Query  481  ATAANAVGGFAAPEISDSGNADRPFEVNGNTFTNRQTAAQRACDIQKNQCADAVNGGGGA  540
            ATAANAVGGFAAPEISDSGNADRPFEVNGNTFTNRQTAAQRACDIQKNQCADAVNGGGGA
Sbjct  481  ATAANAVGGFAAPEISDSGNADRPFEVNGNTFTNRQTAAQRACDIQKNQCADAVNGGGGA  540

Query  541  GFALSDCQAQVASCVAELA  559
            GFALSDCQAQVASCVAELA
Sbjct  541  GFALSDCQAQVASCVAELA  559


>VDAG_09230
Sequence ID: Query_2718470 Length: 766
Range 1: 44 to 254

Score:250 bits(639), Expect:2e-76, 
Method:Compositional matrix adjust., 
Identities:119/212(56%), Positives:144/212(67%), Gaps:7/212(3%)

Query  93   CLVDGVLQEGSNQAGQP--ADGAVA----SATDDSNFINFCQGEELTNGEQKTGGSCNGI  146
            CL   ++Q  S++ GQ     GA A    SATD+ NFINFC+G+ +TNG Q   GSCNGI
Sbjct  44   CLQKDLIQSASSRTGQEPGTPGAKAGQSPSATDNDNFINFCRGQTITNGAQIKTGSCNGI  103

Query  147  PMGKIPAQNNMVSSILVNPAHNDNLEANTDFDIQVQVDNFAPGAFTDAQSTYYSAPQDLD  206
            PMGK+P+ +NM+S+++ NP     + A T F I VQV +   G F +  + YYSAPQDLD
Sbjct  104  PMGKLPSVDNMISAMITNPQPGKTIPAETTFTISVQVAHLKAGVFVNPTTNYYSAPQDLD  163

Query  207  GQGRIIGHTHVTVQTLGGNLTPDQPPDASTFVFFKGINDAGNNNGLLSATVTGGLPPGNY  266
             +G IIGH HVTVQ++ G+     PPD   F FFKGI+DAGN  GLL A VTGGLPPG Y
Sbjct  164  SRGDIIGHCHVTVQSI-GSFDSTTPPDPKLFAFFKGIDDAGNGQGLLQAVVTGGLPPGVY  222

Query  267  RVCTMFAAANHQPVIMPVAQRGCQDDCNKFTV  298
            RVCT+   ANHQPV MPVAQRG QDDC KF V
Sbjct  223  RVCTLIGTANHQPVAMPVAQRGAQDDCTKFEV  254


Query #36: VDAG_02467 Query ID: lcl|Query_2718104 Length: 70

Sequences producing significant alignments:
                                                                  Scientific      Common                     Max    Total Query   E   Per.   Acc.                        
Description                                                       Name            Name            Taxid      Score  Score cover Value Ident  Len        Accession        
VDAG_02467                                                                                        0          142    142   100%  5e-49 100.00 70         Query_2718312    


Alignments:

>VDAG_02467
Sequence ID: Query_2718312 Length: 70
Range 1: 1 to 70

Score:142 bits(358), Expect:5e-49, 
Method:Compositional matrix adjust., 
Identities:70/70(100%), Positives:70/70(100%), Gaps:0/70(0%)

Query  1   MRLTAAALLAMAASLASGAVVITPVTQNQVVDRVSGDCYFGVATPQGCAQQNNVYKKQKT  60
           MRLTAAALLAMAASLASGAVVITPVTQNQVVDRVSGDCYFGVATPQGCAQQNNVYKKQKT
Sbjct  1   MRLTAAALLAMAASLASGAVVITPVTQNQVVDRVSGDCYFGVATPQGCAQQNNVYKKQKT  60

Query  61  NLPLLKRRTA  70
           NLPLLKRRTA
Sbjct  61  NLPLLKRRTA  70


Query #37: VDAG_02501 Query ID: lcl|Query_2718105 Length: 125

Sequences producing significant alignments:
                                                                  Scientific      Common                     Max    Total Query   E   Per.   Acc.                        
Description                                                       Name            Name            Taxid      Score  Score cover Value Ident  Len        Accession        
VDAG_02501                                                                                        0          253    253   100%  2e-91 100.00 125        Query_2718313    
VDAG_02122                                                                                        0          26.2   26.2  41%   0.018 33.33  109        Query_2718309    


Alignments:

>VDAG_02501
Sequence ID: Query_2718313 Length: 125
Range 1: 1 to 125

Score:253 bits(647), Expect:2e-91, 
Method:Compositional matrix adjust., 
Identities:125/125(100%), Positives:125/125(100%), Gaps:0/125(0%)

Query  1    MRVCSLVRRLLLVAVLVPVPLFVSARHDALGHRLRERDAPAPGLDVKQPRARAIEENAKG  60
            MRVCSLVRRLLLVAVLVPVPLFVSARHDALGHRLRERDAPAPGLDVKQPRARAIEENAKG
Sbjct  1    MRVCSLVRRLLLVAVLVPVPLFVSARHDALGHRLRERDAPAPGLDVKQPRARAIEENAKG  60

Query  61   TVEEYQQYSWGYGYGYPPDEAEATSTEETSEEGTPATSKEAPSADGSSGVVYRADGSHWK  120
            TVEEYQQYSWGYGYGYPPDEAEATSTEETSEEGTPATSKEAPSADGSSGVVYRADGSHWK
Sbjct  61   TVEEYQQYSWGYGYGYPPDEAEATSTEETSEEGTPATSKEAPSADGSSGVVYRADGSHWK  120

Query  121  LRVSL  125
            LRVSL
Sbjct  121  LRVSL  125


>VDAG_02122
Sequence ID: Query_2718309 Length: 109
Range 1: 1 to 63

Score:26.2 bits(56), Expect:0.018, 
Method:Compositional matrix adjust., 
Identities:21/63(33%), Positives:28/63(44%), Gaps:11/63(17%)

Query  1   MRVCSLVRRLLLVAVLVPV------PL-----FVSARHDALGHRLRERDAPAPGLDVKQP  49
           M+  +++R LLL A  + V      PL        ARH+  G     RD    G+ V  P
Sbjct  1   MKTSTVIRGLLLAACALVVTAGPIAPLGKPVCIACARHEERGTEKLARDKRNNGIAVGYP  60

Query  50  RAR  52
           RAR
Sbjct  61  RAR  63


Query #38: VDAG_02618 Query ID: lcl|Query_2718106 Length: 279

Sequences producing significant alignments:
                                                                  Scientific      Common                     Max    Total Query   E   Per.   Acc.                        
Description                                                       Name            Name            Taxid      Score  Score cover Value Ident  Len        Accession        
VDAG_02618                                                                                        0          549    549   100%  0.0   100.00 279        Query_2718314    


Alignments:

>VDAG_02618
Sequence ID: Query_2718314 Length: 279
Range 1: 1 to 279

Score:549 bits(1414), Expect:0.0, 
Method:Compositional matrix adjust., 
Identities:279/279(100%), Positives:279/279(100%), Gaps:0/279(0%)

Query  1    MHTTLSLSVGLSILAAFTTAAPAAGHGHRVRSNAGFIAMRQATNGTAPPANNNNNNNNNG  60
            MHTTLSLSVGLSILAAFTTAAPAAGHGHRVRSNAGFIAMRQATNGTAPPANNNNNNNNNG
Sbjct  1    MHTTLSLSVGLSILAAFTTAAPAAGHGHRVRSNAGFIAMRQATNGTAPPANNNNNNNNNG  60

Query  61   GGAGSNKTPSDTQLMNAVMGWMNDTGKVTNFVNTATSLTGDEFTLQAQIALNAELDELNH  120
            GGAGSNKTPSDTQLMNAVMGWMNDTGKVTNFVNTATSLTGDEFTLQAQIALNAELDELNH
Sbjct  61   GGAGSNKTPSDTQLMNAVMGWMNDTGKVTNFVNTATSLTGDEFTLQAQIALNAELDELNH  120

Query  121  KKILDAGLGDNPMVQSANEVLETQGTFQNVVDVLQAMVNNGPDTAQADVNAINNNRCVNV  180
            KKILDAGLGDNPMVQSANEVLETQGTFQNVVDVLQAMVNNGPDTAQADVNAINNNRCVNV
Sbjct  121  KKILDAGLGDNPMVQSANEVLETQGTFQNVVDVLQAMVNNGPDTAQADVNAINNNRCVNV  180

Query  181  LPNIDMYFAAAGMPEVSAARPTGCLEVAGAPTGALPPAGGADASAPASSPSPTPAPGAGG  240
            LPNIDMYFAAAGMPEVSAARPTGCLEVAGAPTGALPPAGGADASAPASSPSPTPAPGAGG
Sbjct  181  LPNIDMYFAAAGMPEVSAARPTGCLEVAGAPTGALPPAGGADASAPASSPSPTPAPGAGG  240

Query  241  GNAGNATSKNNGNGAGNKSGTKSGTNKAARGGQAGGAAT  279
            GNAGNATSKNNGNGAGNKSGTKSGTNKAARGGQAGGAAT
Sbjct  241  GNAGNATSKNNGNGAGNKSGTKSGTNKAARGGQAGGAAT  279


Query #39: VDAG_02669 Query ID: lcl|Query_2718107 Length: 90

Sequences producing significant alignments:
                                                                  Scientific      Common                     Max    Total Query   E   Per.   Acc.                        
Description                                                       Name            Name            Taxid      Score  Score cover Value Ident  Len        Accession        
VDAG_02669                                                                                        0          168    168   100%  9e-59 100.00 90         Query_2718315    
VDAG_00621                                                                                        0          24.6   24.6  42%   0.042 36.59  240        Query_2718289    


Alignments:

>VDAG_02669
Sequence ID: Query_2718315 Length: 90
Range 1: 1 to 90

Score:168 bits(426), Expect:9e-59, 
Method:Compositional matrix adjust., 
Identities:90/90(100%), Positives:90/90(100%), Gaps:0/90(0%)

Query  1   MKVSVILALPALALAAATPAVEERQLPGIPSLPGLPLNPTCLLRITGITTCVPGGVDADT  60
           MKVSVILALPALALAAATPAVEERQLPGIPSLPGLPLNPTCLLRITGITTCVPGGVDADT
Sbjct  1   MKVSVILALPALALAAATPAVEERQLPGIPSLPGLPLNPTCLLRITGITTCVPGGVDADT  60

Query  61  LLSDLLGCPVRVILSALDCIISGVPLPIKE  90
           LLSDLLGCPVRVILSALDCIISGVPLPIKE
Sbjct  61  LLSDLLGCPVRVILSALDCIISGVPLPIKE  90


>VDAG_00621
Sequence ID: Query_2718289 Length: 240
Range 1: 1 to 41

Score:24.6 bits(52), Expect:0.042, 
Method:Compositional matrix adjust., 
Identities:15/41(37%), Positives:20/41(48%), Gaps:3/41(7%)

Query  1   MKVS---VILALPALALAAATPAVEERQLPGIPSLPGLPLN  38
           M+ S   +  A+ ALAL  A PA +    PG    PG P +
Sbjct  1   MRYSLTLIAFAVTALALPTAKPADDGSWAPGKYEGPGTPYD  41


Query #40: VDAG_02705 Query ID: lcl|Query_2718108 Length: 102

Sequences producing significant alignments:
                                                                  Scientific      Common                     Max    Total Query   E   Per.   Acc.                        
Description                                                       Name            Name            Taxid      Score  Score cover Value Ident  Len        Accession        
VDAG_02705                                                                                        0          207    207   100%  8e-74 100.00 102        Query_2718316    


Alignments:

>VDAG_02705
Sequence ID: Query_2718316 Length: 102
Range 1: 1 to 102

Score:207 bits(527), Expect:8e-74, 
Method:Compositional matrix adjust., 
Identities:102/102(100%), Positives:102/102(100%), Gaps:0/102(0%)

Query  1    MQFLTLLTTAVIAASSAVARPGDYTGPGDYTGPGDYTGPGDYTPPAAGCKPGTYSCADGK  60
            MQFLTLLTTAVIAASSAVARPGDYTGPGDYTGPGDYTGPGDYTPPAAGCKPGTYSCADGK
Sbjct  1    MQFLTLLTTAVIAASSAVARPGDYTGPGDYTGPGDYTGPGDYTPPAAGCKPGTYSCADGK  60

Query  61   YGKYGQQGWQVCDTSALWVYGGDCPPHTACYFNERNQSPYCI  102
            YGKYGQQGWQVCDTSALWVYGGDCPPHTACYFNERNQSPYCI
Sbjct  61   YGKYGQQGWQVCDTSALWVYGGDCPPHTACYFNERNQSPYCI  102


Query #41: VDAG_02709 Query ID: lcl|Query_2718109 Length: 326

Sequences producing significant alignments:
                                                                  Scientific      Common                     Max    Total Query   E   Per.   Acc.                        
Description                                                       Name            Name            Taxid      Score  Score cover Value Ident  Len        Accession        
VDAG_02709                                                                                        0          671    671   100%  0.0   100.00 326        Query_2718317    
VDAG_04718                                                                                        0          109    109   88%   8e-30 35.49  333        Query_2718375    
VDAG_07759                                                                                        0          81.6   81.6  91%   9e-20 30.84  329        Query_2718441    
VDAG_08067                                                                                        0          80.1   80.1  73%   2e-19 27.52  305        Query_2718451    
VDAG_07566                                                                                        0          70.1   70.1  75%   7e-16 32.21  322        Query_2718434    
VDAG_08734                                                                                        0          57.0   57.0  53%   2e-11 26.80  457        Query_2718466    
VDAG_03656                                                                                        0          51.2   51.2  52%   2e-09 28.51  385        Query_2718347    
VDAG_07144                                                                                        0          43.1   43.1  51%   5e-07 27.87  394        Query_2718425    


Alignments:

>VDAG_02709
Sequence ID: Query_2718317 Length: 326
Range 1: 1 to 326

Score:671 bits(1732), Expect:0.0, 
Method:Compositional matrix adjust., 
Identities:326/326(100%), Positives:326/326(100%), Gaps:0/326(0%)

Query  1    MKYSALLALIPSAFASVVPRQDPCQASADGFASLNGGTTGGAGGTVVTVSTLADLEKYAA  60
            MKYSALLALIPSAFASVVPRQDPCQASADGFASLNGGTTGGAGGTVVTVSTLADLEKYAA
Sbjct  1    MKYSALLALIPSAFASVVPRQDPCQASADGFASLNGGTTGGAGGTVVTVSTLADLEKYAA  60

Query  61   AAGPHVIKVEGRITVVPFGKEVSVSSDKTIVGVGEDAEIFQGGLRLIKVSNVIIRNLIIG  120
            AAGPHVIKVEGRITVVPFGKEVSVSSDKTIVGVGEDAEIFQGGLRLIKVSNVIIRNLIIG
Sbjct  61   AAGPHVIKVEGRITVVPFGKEVSVSSDKTIVGVGEDAEIFQGGLRLIKVSNVIIRNLIIG  120

Query  121  HSSDGTDNDYDGIQSDTSSNIWIDHCLFEEAGDGLVDLRKDTNYFTVSNNIFRKHDKAFG  180
            HSSDGTDNDYDGIQSDTSSNIWIDHCLFEEAGDGLVDLRKDTNYFTVSNNIFRKHDKAFG
Sbjct  121  HSSDGTDNDYDGIQSDTSSNIWIDHCLFEEAGDGLVDLRKDTNYFTVSNNIFRKHDKAFG  180

Query  181  IGWTENVVARGTIHHNWFDSTNQRNPSADNLAEAHLYNNFVSGVTSYGHYARGATTAVIE  240
            IGWTENVVARGTIHHNWFDSTNQRNPSADNLAEAHLYNNFVSGVTSYGHYARGATTAVIE
Sbjct  181  IGWTENVVARGTIHHNWFDSTNQRNPSADNLAEAHLYNNFVSGVTSYGHYARGATTAVIE  240

Query  241  NVFFENTKNPITRDEGAALRTKGNIFEGTDGTIAKDAGVAFDPASYYSYTLTKTADVPAF  300
            NVFFENTKNPITRDEGAALRTKGNIFEGTDGTIAKDAGVAFDPASYYSYTLTKTADVPAF
Sbjct  241  NVFFENTKNPITRDEGAALRTKGNIFEGTDGTIAKDAGVAFDPASYYSYTLTKTADVPAF  300

Query  301  EKNQEKPGPPYEGMPVAEDIMSRIWQ  326
            EKNQEKPGPPYEGMPVAEDIMSRIWQ
Sbjct  301  EKNQEKPGPPYEGMPVAEDIMSRIWQ  326


>VDAG_04718
Sequence ID: Query_2718375 Length: 333
Range 1: 1 to 314

Score:109 bits(272), Expect:8e-30, 
Method:Compositional matrix adjust., 
Identities:115/324(35%), Positives:165/324(50%), Gaps:45/324(13%)

Query  1    MKYSALLALIPSAFASVVP---------------RQDPCQASADGFASLNGGTTGGAGGT  45
            MK+S +L L    FA+  P               R    ++   G+AS NGGTTGG GG 
Sbjct  1    MKFSNVLNLALLGFATATPTPTIQEDGSPALIAKRASVTESCNIGYASTNGGTTGGKGGA  60

Query  46   VVTVSTLADLEKYAAAAGPHVIKVEGRITVVPFGKEVSVSSDKTIVGVGEDAEIFQGGLR  105
              TVSTLA   K A ++G   I V+G+I+    G +V V SDKTI+G  + +E+   GL 
Sbjct  61   TTTVSTLAQFTKAAESSGKLNIVVKGKIS---GGAKVRVQSDKTIIG-QKGSELVGTGLY  116

Query  106  LIKVSNVIIRNLIIGHSSDGTDNDYDGIQSDTSSNIWIDHCLF-------EEAGDGLVDL  158
            + KV NVI+RN+ I    D ++ D  GIQ+  S N+W+DHC         ++  DGL+D+
Sbjct  117  INKVKNVIVRNMKISKVKD-SNGDAIGIQA--SKNVWVDHCDLSSDLKSGKDYYDGLLDI  173

Query  159  RKDTNYFTVSNNIFRKHDKAFGIGWTENVVA--RGTIH----HNWFDSTNQRNPSADNLA  212
               +++ TVSN     H KA  IG T++     +G +H    +N++ + N RNPS     
Sbjct  174  THGSDWVTVSNTFLHDHFKASLIGHTDSNAKEDKGKLHVTYANNYWYNVNSRNPSV-RFG  232

Query  213  EAHLYNNFVSGVTSYGHYAR-GATTAVIENVFFENTKNPI----TRDEGAALRTKGNIFE  267
              H+YNN+   V S     R GA   V   VF ++TKN I    ++++G A  T G+I  
Sbjct  233  TVHIYNNYYLEVGSSAVNTRMGAQVRVESTVFDKSTKNGIISVDSKEKGYA--TVGDISW  290

Query  268  GTDGTIAKDA--GVAFDPASYYSY  289
            G+    A     G +  P SY  Y
Sbjct  291  GSSTNTAPKGTLGSSNIPYSYNLY  314


>VDAG_07759
Sequence ID: Query_2718441 Length: 329
Range 1: 1 to 317

Score:81.6 bits(200), Expect:9e-20, 
Method:Compositional matrix adjust., 
Identities:103/334(31%), Positives:164/334(49%), Gaps:52/334(15%)

Query  1    MKYSALLALIPSAFASVVP--------------RQDPCQASADGFASLNGGTTGGAGGTV  46
            MK +++L+L+  A AS VP              R    +A+  G+AS NGGTTGGAGGTV
Sbjct  1    MKLTSVLSLL-VAVASAVPTPTIDEAEHVHIEKRATISEAATLGYASTNGGTTGGAGGTV  59

Query  47   VTVSTLADLEKYAAA-----AGPHVIKVEGRITVVPFGKEVSVSSDKTIVGVGEDAEIFQ  101
             TVST   L ++ AA     A P ++ V+G   ++     + + S+K+++G+      F 
Sbjct  60   TTVST---LPQFTAAVNEKDATPRIVVVKG---IISGSANIRIGSNKSVIGLPG----FD  109

Query  102  G-GLRLIKVSNVIIRNLIIGHSSDGTDNDYDGIQSDTSSNIWIDHCLF-------EEAGD  153
            G GL   +  N+I+RN+I   S +   +  DG + D ++N+W+DHC F       ++  D
Sbjct  110  GIGLYARRQKNIILRNII---SRNVLGSVGDGFRIDETTNVWVDHCEFYSKLIADKDYYD  166

Query  154  GLVDLRKDTNYFTVSNNIFRKHDKAFGIGWTENVVARGTIH------HNWFDSTNQRNPS  207
            GLVDL    ++ T+S   F  H K   +G +EN  A+ + H      HN++ +   R PS
Sbjct  167  GLVDLSHAADFVTISYTYFHDHWKTSLVGHSENNGAKDSGHLRVTYAHNYWANCGSRGPS  226

Query  208  ADNLAEAHLYNNFVSGVTSYGHYARGATTAVIENVFFENTKNPITRDEGAALRTKGNIFE  267
                   H+YN++   + S  +  + A   +  N  F+N   PIT  + + +    N F+
Sbjct  227  L-RFGTGHIYNSYYLNMNSAINTRQNAQVLIQSNA-FKNVTVPITTQD-SDIVGYANAFD  283

Query  268  GTDGTIAKDAGVAFDPASY--YSYTLTKTADVPA  299
               G     A V    AS   Y+Y+L  ++ V A
Sbjct  284  NDLGGAPNTAPVGKLTASSPPYAYSLLGSSKVAA  317


>VDAG_08067
Sequence ID: Query_2718451 Length: 305
Range 1: 45 to 283

Score:80.1 bits(196), Expect:2e-19, 
Method:Compositional matrix adjust., 
Identities:71/258(28%), Positives:120/258(46%), Gaps:37/258(14%)

Query  47   VTVSTLADLEKYAAAAGPHVIKVEGRITVVPFGKEVSVSSDKTIVGVGEDAEIFQGGLRL  106
            V V+T +     AA     VI V G   ++     + V ++ +++G+G  + +  GGLR+
Sbjct  45   VVVTTCSQFT--AALKNSGVIHVSG---IIDGCGILRVENNTSVLGLGAKSGLTGGGLRM  99

Query  107  IKVSNVIIRNLIIGHSSDGTDNDYDGIQSDTSSNIWIDHCLFEEAG--------DGLVDL  158
             KV N+I+RNL +  +  G D     ++++ S+NIWIDH     AG        DGL+D+
Sbjct  100  YKVDNIILRNLHLSMAPRGGDL----VEAERSTNIWIDHLDLSNAGIVGNKDFYDGLLDI  155

Query  159  RKDTNYFTVSNNIF------RKHDKAFGIGWTENVVARGTIHHNWFDSTNQRNPSADNLA  212
            ++ +++ T   ++        K D       T +V    T HHN F + N R PS     
Sbjct  156  KRASDWVTWKGSLIGHSSGNTKQDAG-----TMHV----TYHHNSFINVNSRLPSI-RFG  205

Query  213  EAHLYNNFVSGVTSYGHYARGATTAVIENVFFENTKNPITRDEGAALR----TKGNIFEG  268
              H+Y++      + G  +R     ++E+ +FENT+  I  D  A L      + N++  
Sbjct  206  TGHIYSSCYLDNPTSGVNSRENAQVLVESTYFENTRLAIVTDLDAKLEGWAVERDNVYVN  265

Query  269  TDGTIAKDAGVAFDPASY  286
            +D  I +       P SY
Sbjct  266  SDIDITQVGSFVAPPYSY  283


>VDAG_07566
Sequence ID: Query_2718434 Length: 322
Range 1: 1 to 258

Score:70.1 bits(170), Expect:7e-16, 
Method:Compositional matrix adjust., 
Identities:86/267(32%), Positives:132/267(49%), Gaps:29/267(10%)

Query  1    MKYS--ALLALI----PSAFASVVPRQDPCQASADGFASLNGGTTGGAGGTVVTVSTLAD  54
            MK+S  AL A +    P    + + R+   +A   G+ + NGGTTGGAGG  VTV+T+  
Sbjct  1    MKFSPIALFATLAVATPITSRNTLARRQASEACPIGYCTENGGTTGGAGGDTVTVTTVDA  60

Query  55   LEKYAAAAGPHVIKVEGRITVVPFGKEVSVSSDKTIVGVGEDAEIFQG-GLRLIKVSNVI  113
            L + A + GP  I V G+++       V  +SDKTI   GE      G G  + + SNVI
Sbjct  61   LIEAAQSDGPLTIIVSGQLS---GNTRVRPTSDKTI--FGEAGSSIDGVGFYVRRQSNVI  115

Query  114  IRNLIIGHSSDGTDNDYDGIQSDTSSNIWIDHCLF-------EEAGDGLVDLRKDTNYFT  166
            +RNL I    D ++ D  GI  D S+N+W+DH          ++  DGL D+    ++ T
Sbjct  116  LRNLKI-TKVDASNGDAIGI--DESTNVWVDHVDLSGDLSGGKDDLDGLFDVSHGADWIT  172

Query  167  VSNNIFRKHDKAFGIGWTENVVAR--GTIH----HNWFDSTNQRNPSADNLAEAHLYNNF  220
            +SN+    H K   IG +++      G +H    +N + +   R P     A  HL NN+
Sbjct  173  ISNSYLHDHWKGSLIGHSDSNAGEDTGKLHVTYANNHWSNVFSRGPLI-RFATVHLINNY  231

Query  221  VSGVTSYGHYARGATTAVIENVFFENT  247
             +G+   G   R     ++++  FEN+
Sbjct  232  WNGLIDSGVNTRMGAQVLVQSSVFENS  258


>VDAG_08734
Sequence ID: Query_2718466 Length: 457
Range 1: 121 to 307

Score:57.0 bits(136), Expect:2e-11, 
Method:Compositional matrix adjust., 
Identities:52/194(27%), Positives:79/194(40%), Gaps:28/194(14%)

Query  80   KEVSVSSDKTIVGVGEDAEIFQGGLRLIKVSNVIIRNLIIGHSSDGTDNDYDGIQSDTSS  139
            K + V S+K++VGVG    I   GLR+I   N+II+N+   + +  +    D +    + 
Sbjct  121  KPMQVGSNKSLVGVGNKGVIVGKGLRIIGSKNIIIQNIHFTNINPKSVWGGDALTLGNTD  180

Query  140  NIWIDHCLFEEAGDG-LVDLRKDTNYFTVSNNIFRKHDKAFGIGWTENVVARG-------  191
            NIWIDH  F   G   +V         TVSNN F    K     W+ +   +        
Sbjct  181  NIWIDHNKFSLVGRQFMVSGWDAAGRVTVSNNEFDGATK-----WSASCNGQHYWALLFI  235

Query  192  ------TIHHNWFDSTNQRNP-------SADNLAEAHLYNNFVSGVTSYGHYARGATTAV  238
                  T   NW    + R P        A N+   H  NN    ++ +      AT ++
Sbjct  236  GAKDLFTFSGNWLHDISGRAPHYGTDKNGATNV--FHAVNNLFENMSGHAFDIEPATWSL  293

Query  239  IENVFFENTKNPIT  252
            +E   F+  K P+T
Sbjct  294  LEGNVFKGVKQPVT  307


>VDAG_03656
Sequence ID: Query_2718347 Length: 385
Range 1: 1 to 211

Score:51.2 bits(121), Expect:2e-09, 
Method:Compositional matrix adjust., 
Identities:63/221(29%), Positives:93/221(42%), Gaps:59/221(26%)

Query  1    MKYSALLALIPS---AFASVVPRQDPCQASADGFASLNGGTTGGAGGTVVTVSTLADLEK  57
            M ++ ++ L+ +   +FA VV +       A GFA+   G TGG   T      +A L+ 
Sbjct  1    MHFTTIVLLVGAPTLSFAQVVGK-------AYGFAA---GVTGGGSATPAVPKDIAQLKS  50

Query  58   YAAAAGPHVIKV---------EGRIT--------VVPF---GKE----------------  81
            +     P VI++         EG +T        V  F   G++                
Sbjct  51   WLGDDTPRVIRIDKTFNFIGSEGSVTEMGCRNKNVCTFLNGGQDWIKPDCDSEQTPVQVT  110

Query  82   --------VSVSSDKTIVGVGEDAEIFQGGLRLIK-VSNVIIRNLIIGHSSDGTDNDYDG  132
                    + V S+K+IVGVG    +   GLRL +  SNVII+NL I + +       DG
Sbjct  111  YDKAGTVGIIVGSNKSIVGVGNKGVLHGKGLRLKQGASNVIIQNLHIDNLNPQHIWGGDG  170

Query  133  IQSDTSSN-IWIDHCLFEEAGDGLVDLRKDTNYFTVSNNIF  172
            I  +  +N +WIDH  F   G  +     D N  T+SNN F
Sbjct  171  ISLEGQNNGVWIDHNKFTRVGRQMFVSHFDANTATLSNNEF  211


>VDAG_07144
Sequence ID: Query_2718425 Length: 394
Range 1: 122 to 302

Score:43.1 bits(100), Expect:5e-07, 
Method:Compositional matrix adjust., 
Identities:51/183(28%), Positives:77/183(42%), Gaps:16/183(8%)

Query  84   VSSDKTIVGVGEDAEIFQG-GLRLIK-VSNVIIRNLIIGHSSDGTDNDYDGIQSDTSSN-  140
            V S+K+I+G G  A +  G GL++ K   NVII+   I + + G     D I     ++ 
Sbjct  122  VGSNKSIIGSG--AGVLNGKGLQIKKNAKNVIIQGFEIRNLNPGIVWGGDAIDLKGGNDG  179

Query  141  IWIDHCLFEEAGDGLVDLRKDTNYFTVSNNIF--RKHDKAFGIG---WTENVVARG---T  192
            +WIDH      G   +    D +  TVSN+ F  +    A   G   WT     +G   T
Sbjct  180  VWIDHMKISLVGRMFIVTHYDGSRVTVSNSEFDGQTTTSASCNGDHYWTMMFYGKGDRVT  239

Query  193  IHHNWFDSTNQRNPSADNLAEAHLY---NNFVSGVTSYGHYARGATTAVIENVFFENTKN  249
            +  N++   + R P          +   NN+   +  +        TA+IE   FE  KN
Sbjct  240  LDRNYYHDVSGRAPKLGQDGTTGTFQATNNYFKNMQGHAFDIYSGATALIEGNVFETVKN  299

Query  250  PIT  252
            P T
Sbjct  300  PFT  302


Query #42: VDAG_02734 Query ID: lcl|Query_2718110 Length: 399

Sequences producing significant alignments:
                                                                  Scientific      Common                     Max    Total Query   E   Per.   Acc.                        
Description                                                       Name            Name            Taxid      Score  Score cover Value Ident  Len        Accession        
VDAG_02734                                                                                        0          790    790   100%  0.0   100.00 399        Query_2718318    


Alignments:

>VDAG_02734
Sequence ID: Query_2718318 Length: 399
Range 1: 1 to 399

Score:790 bits(2041), Expect:0.0, 
Method:Compositional matrix adjust., 
Identities:399/399(100%), Positives:399/399(100%), Gaps:0/399(0%)

Query  1    MRFATGILTACALLGSVNAGTQAPRTGKTLNSEPSGGSGAVKAAYNGASGAAKSVYNSGS  60
            MRFATGILTACALLGSVNAGTQAPRTGKTLNSEPSGGSGAVKAAYNGASGAAKSVYNSGS
Sbjct  1    MRFATGILTACALLGSVNAGTQAPRTGKTLNSEPSGGSGAVKAAYNGASGAAKSVYNSGS  60

Query  61   GVIKATEPAPKPAAPAATKEEINGWIKDAMAEANAIEQEAKQRAIAEQKEAERAALEAKK  120
            GVIKATEPAPKPAAPAATKEEINGWIKDAMAEANAIEQEAKQRAIAEQKEAERAALEAKK
Sbjct  61   GVIKATEPAPKPAAPAATKEEINGWIKDAMAEANAIEQEAKQRAIAEQKEAERAALEAKK  120

Query  121  AAEAEEAEYQERKAAEDAAEDAAEVQKAADQLAEKKRLQKINKQQEKDVTSWVKKALADS  180
            AAEAEEAEYQERKAAEDAAEDAAEVQKAADQLAEKKRLQKINKQQEKDVTSWVKKALADS
Sbjct  121  AAEAEEAEYQERKAAEDAAEDAAEVQKAADQLAEKKRLQKINKQQEKDVTSWVKKALADS  180

Query  181  RKKEKEEERKILEESQRLDRLYLERKQRESDEAAAKQAEREAEDEREYKWQKEREERDRK  240
            RKKEKEEERKILEESQRLDRLYLERKQRESDEAAAKQAEREAEDEREYKWQKEREERDRK
Sbjct  181  RKKEKEEERKILEESQRLDRLYLERKQRESDEAAAKQAEREAEDEREYKWQKEREERDRK  240

Query  241  EAKAQDADDVNAGVNRYVNFPQPVPAYQPGPVAPVYHPAQPVQPVQPAYVPQPAPAPVMA  300
            EAKAQDADDVNAGVNRYVNFPQPVPAYQPGPVAPVYHPAQPVQPVQPAYVPQPAPAPVMA
Sbjct  241  EAKAQDADDVNAGVNRYVNFPQPVPAYQPGPVAPVYHPAQPVQPVQPAYVPQPAPAPVMA  300

Query  301  TPQIVPVGVRRVGVPFGYPIRNVRRGLSPENEEDEAKGEALKKTPSPKYVSKPVKKMISF  360
            TPQIVPVGVRRVGVPFGYPIRNVRRGLSPENEEDEAKGEALKKTPSPKYVSKPVKKMISF
Sbjct  301  TPQIVPVGVRRVGVPFGYPIRNVRRGLSPENEEDEAKGEALKKTPSPKYVSKPVKKMISF  360

Query  361  KNSTAKPVSTAKPTETKDAKAEIQKETVEQITRLIKANF  399
            KNSTAKPVSTAKPTETKDAKAEIQKETVEQITRLIKANF
Sbjct  361  KNSTAKPVSTAKPTETKDAKAEIQKETVEQITRLIKANF  399


Query #43: VDAG_02745 Query ID: lcl|Query_2718111 Length: 212

Sequences producing significant alignments:
                                                                  Scientific      Common                     Max    Total Query   E    Per.   Acc.                        
Description                                                       Name            Name            Taxid      Score  Score cover Value  Ident  Len        Accession        
VDAG_02745                                                                                        0          435    435   100%  2e-160 100.00 212        Query_2718319    


Alignments:

>VDAG_02745
Sequence ID: Query_2718319 Length: 212
Range 1: 1 to 212

Score:435 bits(1119), Expect:2e-160, 
Method:Compositional matrix adjust., 
Identities:212/212(100%), Positives:212/212(100%), Gaps:0/212(0%)

Query  1    MAPPWKFTCALWALASTVSCAAAQATSLTELCSTSFAQSSLPAADFFPGLTIDADSVETT  60
            MAPPWKFTCALWALASTVSCAAAQATSLTELCSTSFAQSSLPAADFFPGLTIDADSVETT
Sbjct  1    MAPPWKFTCALWALASTVSCAAAQATSLTELCSTSFAQSSLPAADFFPGLTIDADSVETT  60

Query  61   LVRNASASSEWYPTASFDYCNITFAYSHDGGGGLAINSQKADIPTGVIVGALSGIADGGF  120
            LVRNASASSEWYPTASFDYCNITFAYSHDGGGGLAINSQKADIPTGVIVGALSGIADGGF
Sbjct  61   LVRNASASSEWYPTASFDYCNITFAYSHDGGGGLAINSQKADIPTGVIVGALSGIADGGF  120

Query  121  GSFDSQWDSVFLLANNTINWQSVYMFGYQAHHELATLGKEFARNLYAVNVTEKVFSYYQG  180
            GSFDSQWDSVFLLANNTINWQSVYMFGYQAHHELATLGKEFARNLYAVNVTEKVFSYYQG
Sbjct  121  GSFDSQWDSVFLLANNTINWQSVYMFGYQAHHELATLGKEFARNLYAVNVTEKVFSYYQG  180

Query  181  CSEGGREGWSQLQRFGEQFDGAAIGAPAFRYG  212
            CSEGGREGWSQLQRFGEQFDGAAIGAPAFRYG
Sbjct  181  CSEGGREGWSQLQRFGEQFDGAAIGAPAFRYG  212


Query #44: VDAG_02751 Query ID: lcl|Query_2718112 Length: 231

Sequences producing significant alignments:
                                                                  Scientific      Common                     Max    Total Query   E    Per.   Acc.                        
Description                                                       Name            Name            Taxid      Score  Score cover Value  Ident  Len        Accession        
VDAG_02751                                                                                        0          473    473   100%  6e-175 100.00 231        Query_2718320    
VDAG_02909                                                                                        0          130    130   97%   3e-40  36.84  193        Query_2718328    


Alignments:

>VDAG_02751
Sequence ID: Query_2718320 Length: 231
Range 1: 1 to 231

Score:473 bits(1218), Expect:6e-175, 
Method:Compositional matrix adjust., 
Identities:231/231(100%), Positives:231/231(100%), Gaps:0/231(0%)

Query  1    MQLFATTSLIFALLNSMASGAALPEPAPLPAVGDVNSIIPPSKQETLTGLKGTDGKLTIG  60
            MQLFATTSLIFALLNSMASGAALPEPAPLPAVGDVNSIIPPSKQETLTGLKGTDGKLTIG
Sbjct  1    MQLFATTSLIFALLNSMASGAALPEPAPLPAVGDVNSIIPPSKQETLTGLKGTDGKLTIG  60

Query  61   PEPVPATTRLAKRAGPIVVVVGIAGTAAAGIIVKMAIEIGAETIKNLGEWNEAREAFTKK  120
            PEPVPATTRLAKRAGPIVVVVGIAGTAAAGIIVKMAIEIGAETIKNLGEWNEAREAFTKK
Sbjct  61   PEPVPATTRLAKRAGPIVVVVGIAGTAAAGIIVKMAIEIGAETIKNLGEWNEAREAFTKK  120

Query  121  TTQEMWDRNPDYAKFPAAACYNKGYTLADPAKIDGLRSAKFELGLLNTEFVPQSVLKFCD  180
            TTQEMWDRNPDYAKFPAAACYNKGYTLADPAKIDGLRSAKFELGLLNTEFVPQSVLKFCD
Sbjct  121  TTQEMWDRNPDYAKFPAAACYNKGYTLADPAKIDGLRSAKFELGLLNTEFVPQSVLKFCD  180

Query  181  PANTRIASYDCMYIQGGNQFKTNSEGGYINLSYTYDPTRCTFEGSGDLTCK  231
            PANTRIASYDCMYIQGGNQFKTNSEGGYINLSYTYDPTRCTFEGSGDLTCK
Sbjct  181  PANTRIASYDCMYIQGGNQFKTNSEGGYINLSYTYDPTRCTFEGSGDLTCK  231


>VDAG_02909
Sequence ID: Query_2718328 Length: 193
Range 1: 3 to 193

Score:130 bits(327), Expect:3e-40, 
Method:Compositional matrix adjust., 
Identities:84/228(37%), Positives:124/228(54%), Gaps:39/228(17%)

Query  6    TTSLIFALL-NSMASGAALPEPAPLPAVGDVNSIIPPSKQETLTGLKGTDGKLTIGPEPV  64
            + + I ALL +S+ +GAA+P P   P +             TL+  +    +  I     
Sbjct  3    SAAYIIALLGSSVVNGAAVPSPDQAPNL----------TTATLSDRQADGSRAVI-----  47

Query  65   PATTRLAKRAGPIVVVVGIAGTAAAGIIVKMAIEIGAETIKNLGEWNEAREAFTKKTTQE  124
                 + KR    V+++   GTAA   +V  A+   A  I ++  +++ REAFT++TT  
Sbjct  48   --ERSITKREPVTVLILTTVGTAAITAVVTEAVTAAAAFIGDVISFDKGREAFTQQTTDA  105

Query  125  MWDRNPDYAKFPAAACYNKGYTLADPAKIDGLRSAKFELGLLNTEFVPQSVLKFCDPANT  184
            M ++NPD ++F AAACYNKGY++A+P  IDGL S +F  G+L+T+               
Sbjct  106  MMNKNPDPSRFVAAACYNKGYSVANPENIDGLNSVEFSSGILHTD---------------  150

Query  185  RIASYDCMYIQGGNQFKTNSEGGYINLSYTYDPTRCTF-EGSGDLTCK  231
                YDCMY+   NQF T+ +GG+INLSYTY   RC+F E +GDLTC 
Sbjct  151  ----YDCMYLAAPNQFYTHGDGGFINLSYTY-TDRCSFDEATGDLTCN  193


Query #45: VDAG_02770 Query ID: lcl|Query_2718113 Length: 214

Sequences producing significant alignments:
                                                                  Scientific      Common                     Max    Total Query   E    Per.   Acc.                        
Description                                                       Name            Name            Taxid      Score  Score cover Value  Ident  Len        Accession        
VDAG_02770                                                                                        0          438    438   100%  1e-161 100.00 214        Query_2718321    
VDAG_05717                                                                                        0          230    230   85%   1e-79  60.66  198        Query_2718399    


Alignments:

>VDAG_02770
Sequence ID: Query_2718321 Length: 214
Range 1: 1 to 214

Score:438 bits(1127), Expect:1e-161, 
Method:Compositional matrix adjust., 
Identities:214/214(100%), Positives:214/214(100%), Gaps:0/214(0%)

Query  1    MKIQLVALLAPVLALARPRFPTVVGPSTPNPNEIQIVSAQFSGSGCPQGSVSTTISPDRT  60
            MKIQLVALLAPVLALARPRFPTVVGPSTPNPNEIQIVSAQFSGSGCPQGSVSTTISPDRT
Sbjct  1    MKIQLVALLAPVLALARPRFPTVVGPSTPNPNEIQIVSAQFSGSGCPQGSVSTTISPDRT  60

Query  61   VITFGFDRFQTYIGPGIPFAERTKNCNLHLNLRYPSGFQFAVVESTYHGFAQLDQGVSGT  120
            VITFGFDRFQTYIGPGIPFAERTKNCNLHLNLRYPSGFQFAVVESTYHGFAQLDQGVSGT
Sbjct  61   VITFGFDRFQTYIGPGIPFAERTKNCNLHLNLRYPSGFQFAVVESTYHGFAQLDQGVSGT  120

Query  121  FFSTYFFSQDAGATTTTSTSIEGGGIWKDGQVYTKQDVIPTAALIWAQCGASGILNVNNR  180
            FFSTYFFSQDAGATTTTSTSIEGGGIWKDGQVYTKQDVIPTAALIWAQCGASGILNVNNR
Sbjct  121  FFSTYFFSQDAGATTTTSTSIEGGGIWKDGQVYTKQDVIPTAALIWAQCGASGILNVNNR  180

Query  181  INLVSRVPSAYGSITDDDATVAFTQQVNVKWQKC  214
            INLVSRVPSAYGSITDDDATVAFTQQVNVKWQKC
Sbjct  181  INLVSRVPSAYGSITDDDATVAFTQQVNVKWQKC  214


>VDAG_05717
Sequence ID: Query_2718399 Length: 198
Range 1: 23 to 198

Score:230 bits(587), Expect:1e-79, 
Method:Compositional matrix adjust., 
Identities:111/183(61%), Positives:136/183(74%), Gaps:8/183(4%)

Query  33   EIQIVSAQFSGSGCPQGSVSTTISPDRTVITFGFDRFQTYIGPGIPFAERTKNCNLHLNL  92
            +I I  A  SG+GCPQG+V++       VITFGFD+FQTYIGPG  + ER+KNC LHLNL
Sbjct  23   KITISKASHSGNGCPQGTVTS-------VITFGFDQFQTYIGPGTSYTERSKNCQLHLNL  75

Query  93   RYPSGFQFAVVESTYHGFAQLDQGVSGTFFSTYFFSQDAGATTTTSTSIEGGGIWKDGQV  152
            +YP+GF FAVV+S YHGFA LD GV+G FFSTY+FS DA  T+TT TSI GGG W  GQV
Sbjct  76   QYPAGFSFAVVDSVYHGFALLDPGVTGNFFSTYYFSADAAKTSTTQTSIRGGGPWAAGQV  135

Query  153  YTKQDVIPTAALIWAQCGAS-GILNVNNRINLVSRVPSAYGSITDDDATVAFTQQVNVKW  211
            YTKQD++P   ++ + CG S   LNVNNRI L S  P A+G IT+DDATV+  QQV+++W
Sbjct  136  YTKQDIVPAGDVVRSPCGGSQATLNVNNRIALNSEKPEAFGMITNDDATVSLQQQVHIEW  195

Query  212  QKC  214
             KC
Sbjct  196  YKC  198


Query #46: VDAG_02788 Query ID: lcl|Query_2718114 Length: 319

Sequences producing significant alignments:
                                                                  Scientific      Common                     Max    Total Query   E   Per.   Acc.                        
Description                                                       Name            Name            Taxid      Score  Score cover Value Ident  Len        Accession        
VDAG_02788                                                                                        0          649    649   100%  0.0   100.00 319        Query_2718322    


Alignments:

>VDAG_02788
Sequence ID: Query_2718322 Length: 319
Range 1: 1 to 319

Score:649 bits(1674), Expect:0.0, 
Method:Compositional matrix adjust., 
Identities:319/319(100%), Positives:319/319(100%), Gaps:0/319(0%)

Query  1    MQLTSVLLAAVAAMTVSAAPSTTSPNSVEAALGGHHAPRCHGNMEYDPWKKQCKCDRDEY  60
            MQLTSVLLAAVAAMTVSAAPSTTSPNSVEAALGGHHAPRCHGNMEYDPWKKQCKCDRDEY
Sbjct  1    MQLTSVLLAAVAAMTVSAAPSTTSPNSVEAALGGHHAPRCHGNMEYDPWKKQCKCDRDEY  60

Query  61   YDVEAKQCRHKEVKTFKYKKCRADEKLYCARDEGTYVEYNRKNPACWQERSNKLFCAKRS  120
            YDVEAKQCRHKEVKTFKYKKCRADEKLYCARDEGTYVEYNRKNPACWQERSNKLFCAKRS
Sbjct  61   YDVEAKQCRHKEVKTFKYKKCRADEKLYCARDEGTYVEYNRKNPACWQERSNKLFCAKRS  120

Query  121  RVKETFKSETQREYEIAHYSAAQRQETEIKRKACHAPRYFSHHRNSCECPHKKVWDGKDC  180
            RVKETFKSETQREYEIAHYSAAQRQETEIKRKACHAPRYFSHHRNSCECPHKKVWDGKDC
Sbjct  121  RVKETFKSETQREYEIAHYSAAQRQETEIKRKACHAPRYFSHHRNSCECPHKKVWDGKDC  180

Query  181  GFPKIPEPTCRRGQKAYCAKSAYRVTQYSVKEELCQDNGKNYVFCCGEDVEEKKQNKVGK  240
            GFPKIPEPTCRRGQKAYCAKSAYRVTQYSVKEELCQDNGKNYVFCCGEDVEEKKQNKVGK
Sbjct  181  GFPKIPEPTCRRGQKAYCAKSAYRVTQYSVKEELCQDNGKNYVFCCGEDVEEKKQNKVGK  240

Query  241  KVKTQKKKPAKKPEEKEEEEDEEEEDDEDNETDSEDDEEEEKKPKKGPKKGPKKGPKKGP  300
            KVKTQKKKPAKKPEEKEEEEDEEEEDDEDNETDSEDDEEEEKKPKKGPKKGPKKGPKKGP
Sbjct  241  KVKTQKKKPAKKPEEKEEEEDEEEEDDEDNETDSEDDEEEEKKPKKGPKKGPKKGPKKGP  300

Query  301  KGPKLNHKKFAKCAGLIWE  319
            KGPKLNHKKFAKCAGLIWE
Sbjct  301  KGPKLNHKKFAKCAGLIWE  319


Query #47: VDAG_02829 Query ID: lcl|Query_2718115 Length: 297

Sequences producing significant alignments:
                                                                  Scientific      Common                     Max    Total Query   E   Per.   Acc.                        
Description                                                       Name            Name            Taxid      Score  Score cover Value Ident  Len        Accession        
VDAG_02829                                                                                        0          612    612   100%  0.0   100.00 297        Query_2718323    


Alignments:

>VDAG_02829
Sequence ID: Query_2718323 Length: 297
Range 1: 1 to 297

Score:612 bits(1577), Expect:0.0, 
Method:Compositional matrix adjust., 
Identities:297/297(100%), Positives:297/297(100%), Gaps:0/297(0%)

Query  1    MWTRTLSPLKPCALLALAASLIMSTEALPVEERAAAAKKPWVPAIGTTWQIVLNAPLKID  60
            MWTRTLSPLKPCALLALAASLIMSTEALPVEERAAAAKKPWVPAIGTTWQIVLNAPLKID
Sbjct  1    MWTRTLSPLKPCALLALAASLIMSTEALPVEERAAAAKKPWVPAIGTTWQIVLNAPLKID  60

Query  61   PKKPVVTPDVAVYDIDLFDNTAETIAALHKLNKKVICYFSAGTYEEWRPDAKKFAKADFG  120
            PKKPVVTPDVAVYDIDLFDNTAETIAALHKLNKKVICYFSAGTYEEWRPDAKKFAKADFG
Sbjct  61   PKKPVVTPDVAVYDIDLFDNTAETIAALHKLNKKVICYFSAGTYEEWRPDAKKFAKADFG  120

Query  121  KPMDDWPGERWLQIKNTNVRNIMAQRIKLAAEKGCDAIDPDNVDGYSNNNGIGLTKADTI  180
            KPMDDWPGERWLQIKNTNVRNIMAQRIKLAAEKGCDAIDPDNVDGYSNNNGIGLTKADTI
Sbjct  121  KPMDDWPGERWLQIKNTNVRNIMAQRIKLAAEKGCDAIDPDNVDGYSNNNGIGLTKADTI  180

Query  181  DFVKFLSSEARKYGLSIALKNAGEIIPQVIKFVDFQVNEQCVKYNEASTFAAFIKAGKAV  240
            DFVKFLSSEARKYGLSIALKNAGEIIPQVIKFVDFQVNEQCVKYNEASTFAAFIKAGKAV
Sbjct  181  DFVKFLSSEARKYGLSIALKNAGEIIPQVIKFVDFQVNEQCVKYNEASTFAAFIKAGKAV  240

Query  241  FHIEYPDGAPGSVSSKARSSIYAAPGTEKFSTLIKTMDLDGWVQMRDGKQYTTKTGY  297
            FHIEYPDGAPGSVSSKARSSIYAAPGTEKFSTLIKTMDLDGWVQMRDGKQYTTKTGY
Sbjct  241  FHIEYPDGAPGSVSSKARSSIYAAPGTEKFSTLIKTMDLDGWVQMRDGKQYTTKTGY  297


Query #48: VDAG_02835 Query ID: lcl|Query_2718116 Length: 298

Sequences producing significant alignments:
                                                                  Scientific      Common                     Max    Total Query   E   Per.   Acc.                        
Description                                                       Name            Name            Taxid      Score  Score cover Value Ident  Len        Accession        
VDAG_02835                                                                                        0          602    602   100%  0.0   100.00 298        Query_2718324    


Alignments:

>VDAG_02835
Sequence ID: Query_2718324 Length: 298
Range 1: 1 to 298

Score:602 bits(1551), Expect:0.0, 
Method:Compositional matrix adjust., 
Identities:298/298(100%), Positives:298/298(100%), Gaps:0/298(0%)

Query  1    MKVNTLAIMAACALAQTVAGGPIPPPSKVASAANSTIAANSTNTTNTNTTNTNTTAPTPL  60
            MKVNTLAIMAACALAQTVAGGPIPPPSKVASAANSTIAANSTNTTNTNTTNTNTTAPTPL
Sbjct  1    MKVNTLAIMAACALAQTVAGGPIPPPSKVASAANSTIAANSTNTTNTNTTNTNTTAPTPL  60

Query  61   GEGKELPFLTTLKSSKKLQDSILPKIGSNIDLGKANTMQDLISQLSDTEVARLTSVFDEQ  120
            GEGKELPFLTTLKSSKKLQDSILPKIGSNIDLGKANTMQDLISQLSDTEVARLTSVFDEQ
Sbjct  61   GEGKELPFLTTLKSSKKLQDSILPKIGSNIDLGKANTMQDLISQLSDTEVARLTSVFDEQ  120

Query  121  DMARLTTSGFNEADLARLASLPAPVPAPASAPAPAPVPAPATFLSTPDSKQEKFVQDSRD  180
            DMARLTTSGFNEADLARLASLPAPVPAPASAPAPAPVPAPATFLSTPDSKQEKFVQDSRD
Sbjct  121  DMARLTTSGFNEADLARLASLPAPVPAPASAPAPAPVPAPATFLSTPDSKQEKFVQDSRD  180

Query  181  FSQAVAGLFDEAATDQEQQLIFDNVLSFLGLEADDVFDPAKVEDALLGKMSEDVWGEPKE  240
            FSQAVAGLFDEAATDQEQQLIFDNVLSFLGLEADDVFDPAKVEDALLGKMSEDVWGEPKE
Sbjct  181  FSQAVAGLFDEAATDQEQQLIFDNVLSFLGLEADDVFDPAKVEDALLGKMSEDVWGEPKE  240

Query  241  EKAKGNRWTRTGKNICLYDQKDYKEQLEITKELAEKEEREERDAMEKAKKAKGMKKMA  298
            EKAKGNRWTRTGKNICLYDQKDYKEQLEITKELAEKEEREERDAMEKAKKAKGMKKMA
Sbjct  241  EKAKGNRWTRTGKNICLYDQKDYKEQLEITKELAEKEEREERDAMEKAKKAKGMKKMA  298


Query #49: VDAG_02843 Query ID: lcl|Query_2718117 Length: 221

Sequences producing significant alignments:
                                                                  Scientific      Common                     Max    Total Query   E    Per.   Acc.                        
Description                                                       Name            Name            Taxid      Score  Score cover Value  Ident  Len        Accession        
VDAG_02843                                                                                        0          454    454   100%  2e-167 100.00 221        Query_2718325    


Alignments:

>VDAG_02843
Sequence ID: Query_2718325 Length: 221
Range 1: 1 to 221

Score:454 bits(1167), Expect:2e-167, 
Method:Compositional matrix adjust., 
Identities:221/221(100%), Positives:221/221(100%), Gaps:0/221(0%)

Query  1    MTTNCYSPLVFAPTPFPYPGPAKLLTPQESIEHVAARAGASLRRDAVDKLLVSELRSYGK  60
            MTTNCYSPLVFAPTPFPYPGPAKLLTPQESIEHVAARAGASLRRDAVDKLLVSELRSYGK
Sbjct  1    MTTNCYSPLVFAPTPFPYPGPAKLLTPQESIEHVAARAGASLRRDAVDKLLVSELRSYGK  60

Query  61   SGKLISDEAEIGGVGEVAGGTAPVDTDGDGIPDAWERANGLNPNDAKDAFAIGAGGWTNL  120
            SGKLISDEAEIGGVGEVAGGTAPVDTDGDGIPDAWERANGLNPNDAKDAFAIGAGGWTNL
Sbjct  61   SGKLISDEAEIGGVGEVAGGTAPVDTDGDGIPDAWERANGLNPNDAKDAFAIGAGGWTNL  120

Query  121  ENYVNSLVPGTPNSRGILQAAAEVIVVDIESEHCPIAFGFTAGLGLMSSLHHTALNTACL  180
            ENYVNSLVPGTPNSRGILQAAAEVIVVDIESEHCPIAFGFTAGLGLMSSLHHTALNTACL
Sbjct  121  ENYVNSLVPGTPNSRGILQAAAEVIVVDIESEHCPIAFGFTAGLGLMSSLHHTALNTACL  180

Query  181  LPEVGQSVCLRRRLTLKMVQVGTTSYQSAIEYILSRPTSQT  221
            LPEVGQSVCLRRRLTLKMVQVGTTSYQSAIEYILSRPTSQT
Sbjct  181  LPEVGQSVCLRRRLTLKMVQVGTTSYQSAIEYILSRPTSQT  221


Query #50: VDAG_02891 Query ID: lcl|Query_2718118 Length: 189

Sequences producing significant alignments:
                                                                  Scientific      Common                     Max    Total Query   E    Per.   Acc.                        
Description                                                       Name            Name            Taxid      Score  Score cover Value  Ident  Len        Accession        
VDAG_02891                                                                                        0          369    369   100%  3e-135 100.00 189        Query_2718326    


Alignments:

>VDAG_02891
Sequence ID: Query_2718326 Length: 189
Range 1: 1 to 189

Score:369 bits(948), Expect:3e-135, 
Method:Compositional matrix adjust., 
Identities:189/189(100%), Positives:189/189(100%), Gaps:0/189(0%)

Query  1    MLSYTLVFGLLAATATAVAHLPLLPRQTDTSVLGDSGDCIGALLEVAADAPLPPPEIQDI  60
            MLSYTLVFGLLAATATAVAHLPLLPRQTDTSVLGDSGDCIGALLEVAADAPLPPPEIQDI
Sbjct  1    MLSYTLVFGLLAATATAVAHLPLLPRQTDTSVLGDSGDCIGALLEVAADAPLPPPEIQDI  60

Query  61   ITDYYMTATGVMTDACAWQTLVPGSLADDWSSYQSDVLQWYSDNKNDLASALEKCPADYS  120
            ITDYYMTATGVMTDACAWQTLVPGSLADDWSSYQSDVLQWYSDNKNDLASALEKCPADYS
Sbjct  61   ITDYYMTATGVMTDACAWQTLVPGSLADDWSSYQSDVLQWYSDNKNDLASALEKCPADYS  120

Query  121  SSAGPCTGTIALATDAEATGASGGDAGDGSSSGSNNGGGGQSNDAAGKVGLAAAGALVIG  180
            SSAGPCTGTIALATDAEATGASGGDAGDGSSSGSNNGGGGQSNDAAGKVGLAAAGALVIG
Sbjct  121  SSAGPCTGTIALATDAEATGASGGDAGDGSSSGSNNGGGGQSNDAAGKVGLAAAGALVIG  180

Query  181  VVGGVFAVL  189
            VVGGVFAVL
Sbjct  181  VVGGVFAVL  189


Query #51: VDAG_02908 Query ID: lcl|Query_2718119 Length: 211

Sequences producing significant alignments:
                                                                  Scientific      Common                     Max    Total Query   E    Per.   Acc.                        
Description                                                       Name            Name            Taxid      Score  Score cover Value  Ident  Len        Accession        
VDAG_02908                                                                                        0          433    433   100%  9e-160 100.00 211        Query_2718327    
VDAG_04019                                                                                        0          114    114   56%   4e-34  47.06  187        Query_2718356    


Alignments:

>VDAG_02908
Sequence ID: Query_2718327 Length: 211
Range 1: 1 to 211

Score:433 bits(1114), Expect:9e-160, 
Method:Compositional matrix adjust., 
Identities:211/211(100%), Positives:211/211(100%), Gaps:0/211(0%)

Query  1    MKNVFAASVALLAAFSSAMPTSSPMETDASITLSTLESRAVVCSVAAVDRLIFKTTIPVF  60
            MKNVFAASVALLAAFSSAMPTSSPMETDASITLSTLESRAVVCSVAAVDRLIFKTTIPVF
Sbjct  1    MKNVFAASVALLAAFSSAMPTSSPMETDASITLSTLESRAVVCSVAAVDRLIFKTTIPVF  60

Query  61   LKARKAKDPKRCRWDSDGCTSAPDRPAMFNFKPACQRHDFGYRNTKAQRRYTKAMKKRID  120
            LKARKAKDPKRCRWDSDGCTSAPDRPAMFNFKPACQRHDFGYRNTKAQRRYTKAMKKRID
Sbjct  61   LKARKAKDPKRCRWDSDGCTSAPDRPAMFNFKPACQRHDFGYRNTKAQRRYTKAMKKRID  120

Query  121  DQFKKDLYKYCSGFKGLLAFQGVRCRRYADIYYVAVRKFGRRDLEAVEDESIVKRAETEE  180
            DQFKKDLYKYCSGFKGLLAFQGVRCRRYADIYYVAVRKFGRRDLEAVEDESIVKRAETEE
Sbjct  121  DQFKKDLYKYCSGFKGLLAFQGVRCRRYADIYYVAVRKFGRRDLEAVEDESIVKRAETEE  180

Query  181  AEEEFEYFDANDVDPDIEGQVIPELTDDEEE  211
            AEEEFEYFDANDVDPDIEGQVIPELTDDEEE
Sbjct  181  AEEEFEYFDANDVDPDIEGQVIPELTDDEEE  211


>VDAG_04019
Sequence ID: Query_2718356 Length: 187
Range 1: 35 to 148

Score:114 bits(284), Expect:4e-34, 
Method:Compositional matrix adjust., 
Identities:56/119(47%), Positives:70/119(58%), Gaps:5/119(4%)

Query  45   VAAVDRLIFKTTIPVFLKARKAKDPKRCRWDSDGCTSAPDRPAMFNFKPACQRHDFGYRN  104
             A  D L F  T+P F   R  ++P    W SDGCT++PD P  F F PAC RHDFGY N
Sbjct  35   TAVTDSLSFSLTLPQFTTRRNNRNPANLDWSSDGCTTSPDNPFGFPFVPACHRHDFGYHN  94

Query  105  TKAQRRYTKAMKKRIDDQFKKDLYKYCSGFKGLLAFQGVRCRRYADIYYVAVRKFGRRD  163
             +AQ R+T++ K RID+QF+ DL   C       + +GV C   AD+YY AVR FG  D
Sbjct  95   FRAQTRFTESNKLRIDNQFRTDLRFQCQS----SSVRGV-CNALADVYYSAVRAFGGDD  148


Query #52: VDAG_02909 Query ID: lcl|Query_2718120 Length: 193

Sequences producing significant alignments:
                                                                  Scientific      Common                     Max    Total Query   E    Per.   Acc.                        
Description                                                       Name            Name            Taxid      Score  Score cover Value  Ident  Len        Accession        
VDAG_02909                                                                                        0          395    395   100%  2e-145 100.00 193        Query_2718328    
VDAG_02751                                                                                        0          139    139   96%   1e-43  37.50  231        Query_2718320    
VDAG_09319                                                                                        0          26.6   26.6  19%   0.038  29.73  170        Query_2718473    


Alignments:

>VDAG_02909
Sequence ID: Query_2718328 Length: 193
Range 1: 1 to 193

Score:395 bits(1016), Expect:2e-145, 
Method:Compositional matrix adjust., 
Identities:193/193(100%), Positives:193/193(100%), Gaps:0/193(0%)

Query  1    MRSAAYIIALLGSSVVNGAAVPSPDQAPNLTTATLSDRQADGSRAVIERSITKREPVTVL  60
            MRSAAYIIALLGSSVVNGAAVPSPDQAPNLTTATLSDRQADGSRAVIERSITKREPVTVL
Sbjct  1    MRSAAYIIALLGSSVVNGAAVPSPDQAPNLTTATLSDRQADGSRAVIERSITKREPVTVL  60

Query  61   ILTTVGTAAITAVVTEAVTAAAAFIGDVISFDKGREAFTQQTTDAMMNKNPDPSRFVAAA  120
            ILTTVGTAAITAVVTEAVTAAAAFIGDVISFDKGREAFTQQTTDAMMNKNPDPSRFVAAA
Sbjct  61   ILTTVGTAAITAVVTEAVTAAAAFIGDVISFDKGREAFTQQTTDAMMNKNPDPSRFVAAA  120

Query  121  CYNKGYSVANPENIDGLNSVEFSSGILHTDYDCMYLAAPNQFYTHGDGGFINLSYTYTDR  180
            CYNKGYSVANPENIDGLNSVEFSSGILHTDYDCMYLAAPNQFYTHGDGGFINLSYTYTDR
Sbjct  121  CYNKGYSVANPENIDGLNSVEFSSGILHTDYDCMYLAAPNQFYTHGDGGFINLSYTYTDR  180

Query  181  CSFDEATGDLTCN  193
            CSFDEATGDLTCN
Sbjct  181  CSFDEATGDLTCN  193


>VDAG_02751
Sequence ID: Query_2718320 Length: 231
Range 1: 10 to 231

Score:139 bits(349), Expect:1e-43, 
Method:Compositional matrix adjust., 
Identities:84/224(38%), Positives:122/224(54%), Gaps:39/224(17%)

Query  7    IIALLGSSVVNGAAVPSPDQAPNL----------TTATLSDRQADGSRAVI-------ER  49
            I ALL +S+ +GAA+P P   P +             TL+  +    +  I         
Sbjct  10   IFALL-NSMASGAALPEPAPLPAVGDVNSIIPPSKQETLTGLKGTDGKLTIGPEPVPATT  68

Query  50   SITKREPVTVLILTTVGTAAITAVVTEAVTAAAAFIGDVISFDKGREAFTQQTTDAMMNK  109
             + KR    V+++   GTAA   +V  A+   A  I ++  +++ REAFT++TT  M ++
Sbjct  69   RLAKRAGPIVVVVGIAGTAAAGIIVKMAIEIGAETIKNLGEWNEAREAFTKKTTQEMWDR  128

Query  110  NPDPSRFVAAACYNKGYSVANPENIDGLNSVEFSSGILHTD-------------------  150
            NPD ++F AAACYNKGY++A+P  IDGL S +F  G+L+T+                   
Sbjct  129  NPDYAKFPAAACYNKGYTLADPAKIDGLRSAKFELGLLNTEFVPQSVLKFCDPANTRIAS  188

Query  151  YDCMYLAAPNQFYTHGDGGFINLSYTY-TDRCSFDEATGDLTCN  193
            YDCMY+   NQF T+ +GG+INLSYTY   RC+F E +GDLTC 
Sbjct  189  YDCMYIQGGNQFKTNSEGGYINLSYTYDPTRCTF-EGSGDLTCK  231


>VDAG_09319
Sequence ID: Query_2718473 Length: 170
Range 1: 131 to 167

Score:26.6 bits(57), Expect:0.038, 
Method:Compositional matrix adjust., 
Identities:11/37(30%), Positives:17/37(45%), Gaps:0/37(0%)

Query  151  YDCMYLAAPNQFYTHGDGGFINLSYTYTDRCSFDEAT  187
            ++ + L A   F   GD GF N +Y+    C  +  T
Sbjct  131  FEVVVLGAGASFTRQGDDGFENWAYSIPGSCRANRQT  167


Query #53: VDAG_02980 Query ID: lcl|Query_2718121 Length: 193

Sequences producing significant alignments:
                                                                  Scientific      Common                     Max    Total Query   E    Per.   Acc.                        
Description                                                       Name            Name            Taxid      Score  Score cover Value  Ident  Len        Accession        
VDAG_02980                                                                                        0          388    388   100%  2e-142 100.00 193        Query_2718329    


Alignments:

>VDAG_02980
Sequence ID: Query_2718329 Length: 193
Range 1: 1 to 193

Score:388 bits(996), Expect:2e-142, 
Method:Compositional matrix adjust., 
Identities:193/193(100%), Positives:193/193(100%), Gaps:0/193(0%)

Query  1    MHFQILGAASFAAAASAAALPASSGPLPAGAKFNLLALRSASPVHFADVSAAQGSLFLNL  60
            MHFQILGAASFAAAASAAALPASSGPLPAGAKFNLLALRSASPVHFADVSAAQGSLFLNL
Sbjct  1    MHFQILGAASFAAAASAAALPASSGPLPAGAKFNLLALRSASPVHFADVSAAQGSLFLNL  60

Query  61   PSQNATCDGSCGNSSGSATFYLNDDGGLYLYSTSATPQQLYADRSGMGQGNLGYTTGAQP  120
            PSQNATCDGSCGNSSGSATFYLNDDGGLYLYSTSATPQQLYADRSGMGQGNLGYTTGAQP
Sbjct  61   PSQNATCDGSCGNSSGSATFYLNDDGGLYLYSTSATPQQLYADRSGMGQGNLGYTTGAQP  120

Query  121  PPRNGERTGWVLDEVGDLTLNGAGFIACPNSIDGAWSLWVSAGVNQPGGNEGCLSISARA  180
            PPRNGERTGWVLDEVGDLTLNGAGFIACPNSIDGAWSLWVSAGVNQPGGNEGCLSISARA
Sbjct  121  PPRNGERTGWVLDEVGDLTLNGAGFIACPNSIDGAWSLWVSAGVNQPGGNEGCLSISARA  180

Query  181  TEVKNPDSCVYTS  193
            TEVKNPDSCVYTS
Sbjct  181  TEVKNPDSCVYTS  193


Query #54: VDAG_02988 Query ID: lcl|Query_2718122 Length: 503

Sequences producing significant alignments:
                                                                  Scientific      Common                     Max    Total Query   E   Per.   Acc.                        
Description                                                       Name            Name            Taxid      Score  Score cover Value Ident  Len        Accession        
VDAG_02988                                                                                        0          1040   1040  100%  0.0   100.00 503        Query_2718330    
VDAG_08573                                                                                        0          31.2   31.2  9%    0.008 29.17  417        Query_2718462    


Alignments:

>VDAG_02988
Sequence ID: Query_2718330 Length: 503
Range 1: 1 to 503

Score:1040 bits(2688), Expect:0.0, 
Method:Compositional matrix adjust., 
Identities:503/503(100%), Positives:503/503(100%), Gaps:0/503(0%)

Query  1    MKFPILYVQLAWLTAAATAAPQEGRGDASDNGASCKAFKHWDCADPPRVDEVELLDLGDL  60
            MKFPILYVQLAWLTAAATAAPQEGRGDASDNGASCKAFKHWDCADPPRVDEVELLDLGDL
Sbjct  1    MKFPILYVQLAWLTAAATAAPQEGRGDASDNGASCKAFKHWDCADPPRVDEVELLDLGDL  60

Query  61   SLEDAPARRLRLRDVDFSDVDEKTGFNVTELIRRESAIETDDKTLHSKILRLLSDPEVVG  120
            SLEDAPARRLRLRDVDFSDVDEKTGFNVTELIRRESAIETDDKTLHSKILRLLSDPEVVG
Sbjct  61   SLEDAPARRLRLRDVDFSDVDEKTGFNVTELIRRESAIETDDKTLHSKILRLLSDPEVVG  120

Query  121  DNSEVANLYYKRQADDENSGDDSDNDNKFDANKPDKVFADNSAGPGSSHTYDMCTPKISY  180
            DNSEVANLYYKRQADDENSGDDSDNDNKFDANKPDKVFADNSAGPGSSHTYDMCTPKISY
Sbjct  121  DNSEVANLYYKRQADDENSGDDSDNDNKFDANKPDKVFADNSAGPGSSHTYDMCTPKISY  180

Query  181  KVQGYEGTTDLYDLENWGDCKNFNIVYKKNTINNRNGLRTYIREHILEKQMLQIFINQKF  240
            KVQGYEGTTDLYDLENWGDCKNFNIVYKKNTINNRNGLRTYIREHILEKQMLQIFINQKF
Sbjct  181  KVQGYEGTTDLYDLENWGDCKNFNIVYKKNTINNRNGLRTYIREHILEKQMLQIFINQKF  240

Query  241  KNQKGSPVPSYDANSIKSHCHYLQRFWEGKGKLSQVGDQKDKAWDAVARAWPHRENKDHS  300
            KNQKGSPVPSYDANSIKSHCHYLQRFWEGKGKLSQVGDQKDKAWDAVARAWPHRENKDHS
Sbjct  241  KNQKGSPVPSYDANSIKSHCHYLQRFWEGKGKLSQVGDQKDKAWDAVARAWPHRENKDHS  300

Query  301  SDVNDIVWLEAELNGYKERAFDSSKSLRSDKKMKSSLQDIHDAKHAATALRMTILVGKYM  360
            SDVNDIVWLEAELNGYKERAFDSSKSLRSDKKMKSSLQDIHDAKHAATALRMTILVGKYM
Sbjct  301  SDVNDIVWLEAELNGYKERAFDSSKSLRSDKKMKSSLQDIHDAKHAATALRMTILVGKYM  360

Query  361  DNGGISAIYKAQAQRVAVKLNEVEDALVVNWQGSETEYERLDLSGKWLQFIEEWTDRTNK  420
            DNGGISAIYKAQAQRVAVKLNEVEDALVVNWQGSETEYERLDLSGKWLQFIEEWTDRTNK
Sbjct  361  DNGGISAIYKAQAQRVAVKLNEVEDALVVNWQGSETEYERLDLSGKWLQFIEEWTDRTNK  420

Query  421  KLEDFLLKYLPRAKELIKEADEKAAELKKEKKELPKDDKDLLDTLRATVEEIERTTGPNK  480
            KLEDFLLKYLPRAKELIKEADEKAAELKKEKKELPKDDKDLLDTLRATVEEIERTTGPNK
Sbjct  421  KLEDFLLKYLPRAKELIKEADEKAAELKKEKKELPKDDKDLLDTLRATVEEIERTTGPNK  480

Query  481  PKALFKNPFRKTDRQEGDHGFTS  503
            PKALFKNPFRKTDRQEGDHGFTS
Sbjct  481  PKALFKNPFRKTDRQEGDHGFTS  503


>VDAG_08573
Sequence ID: Query_2718462 Length: 417
Range 1: 76 to 123

Score:31.2 bits(69), Expect:0.008, 
Method:Compositional matrix adjust., 
Identities:14/48(29%), Positives:19/48(39%), Gaps:0/48(0%)

Query  261  HYLQRFWEGKGKLSQVGDQKDKAWDAVARAWPHRENKDHSSDVNDIVW  308
            HY     EGKGK   +G   D A DA A   P    +  ++  +    
Sbjct  76   HYCYINPEGKGKCCAIGSNCDSACDATAYQCPTTITRQGTTSTSSACC  123


Query #55: VDAG_02989 Query ID: lcl|Query_2718123 Length: 128

Sequences producing significant alignments:
                                                                  Scientific      Common                     Max    Total Query   E   Per.   Acc.                        
Description                                                       Name            Name            Taxid      Score  Score cover Value Ident  Len        Accession        
VDAG_02989                                                                                        0          269    269   100%  2e-97 100.00 128        Query_2718331    
VDAG_06147                                                                                        0          68.9   68.9  88%   1e-18 34.78  113        Query_2718410    
VDAG_01231                                                                                        0          25.4   25.4  20%   0.037 30.77  100        Query_2718296    


Alignments:

>VDAG_02989
Sequence ID: Query_2718331 Length: 128
Range 1: 1 to 128

Score:269 bits(687), Expect:2e-97, 
Method:Compositional matrix adjust., 
Identities:128/128(100%), Positives:128/128(100%), Gaps:0/128(0%)

Query  1    MHIPVRLLATAVVAASVSSCFKHRLSFYNGNSCNSAALGSVEVEASPDCHTDHVGVAQSF  60
            MHIPVRLLATAVVAASVSSCFKHRLSFYNGNSCNSAALGSVEVEASPDCHTDHVGVAQSF
Sbjct  1    MHIPVRLLATAVVAASVSSCFKHRLSFYNGNSCNSAALGSVEVEASPDCHTDHVGVAQSF  60

Query  61   TVKGLGDGENPDYVVMFASDDCNPETIIDKAEAGCLRTGDGPNYGSFQVWNVMSGTISNP  120
            TVKGLGDGENPDYVVMFASDDCNPETIIDKAEAGCLRTGDGPNYGSFQVWNVMSGTISNP
Sbjct  61   TVKGLGDGENPDYVVMFASDDCNPETIIDKAEAGCLRTGDGPNYGSFQVWNVMSGTISNP  120

Query  121  HRPQRTLR  128
            HRPQRTLR
Sbjct  121  HRPQRTLR  128


>VDAG_06147
Sequence ID: Query_2718410 Length: 113
Range 1: 4 to 112

Score:68.9 bits(167), Expect:1e-18, 
Method:Compositional matrix adjust., 
Identities:40/115(35%), Positives:59/115(51%), Gaps:8/115(6%)

Query  1    MHIPVRLLATAVVAASVSSCFKHRLSFYNGNSCNSAALGSVEVEASPDCHTDHVGVAQSF  60
            + I  R L    VA   +  +K   +FY G  C  A LG +       C TD  GVA + 
Sbjct  4    IKIMARFLVCLAVAVGFTDAYK--FTFYGGLQCRGARLGEIIGGPGLGCRTDFRGVASAV  61

Query  61   TVKGLGDGENPDYVVMFASDDCNPETIIDKAEAG--CLRTGDGPNYGSFQVWNVM  113
             V+  G  ++P  VV+++S+DCNP+TII   +    CL      N+GS++VWN+ 
Sbjct  62   IVESTGPVDDPFTVVLYSSNDCNPDTIIANGDEDDLCLTA----NFGSYEVWNLF  112


>VDAG_01231
Sequence ID: Query_2718296 Length: 100
Range 1: 26 to 51

Score:25.4 bits(54), Expect:0.037, 
Method:Compositional matrix adjust., 
Identities:8/26(31%), Positives:17/26(65%), Gaps:0/26(0%)

Query  74  VVMFASDDCNPETIIDKAEAGCLRTG  99
           ++++A DD   + +I+KA++  L  G
Sbjct  26  IIVWAQDDTTTDAMIEKAKSAILEAG  51


Query #56: VDAG_03128 Query ID: lcl|Query_2718124 Length: 181

Sequences producing significant alignments:
                                                                  Scientific      Common                     Max    Total Query   E    Per.   Acc.                        
Description                                                       Name            Name            Taxid      Score  Score cover Value  Ident  Len        Accession        
VDAG_03128                                                                                        0          366    366   100%  4e-134 100.00 181        Query_2718332    


Alignments:

>VDAG_03128
Sequence ID: Query_2718332 Length: 181
Range 1: 1 to 181

Score:366 bits(939), Expect:4e-134, 
Method:Compositional matrix adjust., 
Identities:181/181(100%), Positives:181/181(100%), Gaps:0/181(0%)

Query  1    MNQLLCLLLAATPAANAMAAYIASLPQEIAALVATDDCQLPDEFSIQNFVADSADGGKTL  60
            MNQLLCLLLAATPAANAMAAYIASLPQEIAALVATDDCQLPDEFSIQNFVADSADGGKTL
Sbjct  1    MNQLLCLLLAATPAANAMAAYIASLPQEIAALVATDDCQLPDEFSIQNFVADSADGGKTL  60

Query  61   DSYEFGFLDDSTTVDTSCLFNSTSKAVNNDGRTPRYSCNDARVNFIWQNGSLTLIEGVCA  120
            DSYEFGFLDDSTTVDTSCLFNSTSKAVNNDGRTPRYSCNDARVNFIWQNGSLTLIEGVCA
Sbjct  61   DSYEFGFLDDSTTVDTSCLFNSTSKAVNNDGRTPRYSCNDARVNFIWQNGSLTLIEGVCA  120

Query  121  GEDGAADYEASGTAPVAITCTGGNGTTANNATATAASNCKADSADIQAKFFSIQPAPPKF  180
            GEDGAADYEASGTAPVAITCTGGNGTTANNATATAASNCKADSADIQAKFFSIQPAPPKF
Sbjct  121  GEDGAADYEASGTAPVAITCTGGNGTTANNATATAASNCKADSADIQAKFFSIQPAPPKF  180

Query  181  E  181
            E
Sbjct  181  E  181


Query #57: VDAG_03190 Query ID: lcl|Query_2718125 Length: 260

Sequences producing significant alignments:
                                                                  Scientific      Common                     Max    Total Query   E   Per.   Acc.                        
Description                                                       Name            Name            Taxid      Score  Score cover Value Ident  Len        Accession        
VDAG_03190                                                                                        0          542    542   100%  0.0   100.00 260        Query_2718333    


Alignments:

>VDAG_03190
Sequence ID: Query_2718333 Length: 260
Range 1: 1 to 260

Score:542 bits(1397), Expect:0.0, 
Method:Compositional matrix adjust., 
Identities:260/260(100%), Positives:260/260(100%), Gaps:0/260(0%)

Query  1    MLTNVALVLATLPLIHAANFTRSVFIYHRQEEECDTKHDFQMPKEWYENTRSSHSGEAFA  60
            MLTNVALVLATLPLIHAANFTRSVFIYHRQEEECDTKHDFQMPKEWYENTRSSHSGEAFA
Sbjct  1    MLTNVALVLATLPLIHAANFTRSVFIYHRQEEECDTKHDFQMPKEWYENTRSSHSGEAFA  60

Query  61   SRYFNNETTWLSNWEDDKTVKGQATVILPDKNIHAVRHACIGLVQGLIPDSHSESQTFCT  120
            SRYFNNETTWLSNWEDDKTVKGQATVILPDKNIHAVRHACIGLVQGLIPDSHSESQTFCT
Sbjct  61   SRYFNNETTWLSNWEDDKTVKGQATVILPDKNIHAVRHACIGLVQGLIPDSHSESQTFCT  120

Query  121  TRRVPPISPRRDFEESPVNNILADVVIHHSVNPTRIKHSKESNGLTHKAGPEKEVSWAEC  180
            TRRVPPISPRRDFEESPVNNILADVVIHHSVNPTRIKHSKESNGLTHKAGPEKEVSWAEC
Sbjct  121  TRRVPPISPRRDFEESPVNNILADVVIHHSVNPTRIKHSKESNGLTHKAGPEKEVSWAEC  180

Query  181  TPNGKGIKEACSVAGRVLAGQVLKAFDDVIDAKYKKPQLTISIGPFNAIPSFFHLARLDT  240
            TPNGKGIKEACSVAGRVLAGQVLKAFDDVIDAKYKKPQLTISIGPFNAIPSFFHLARLDT
Sbjct  181  TPNGKGIKEACSVAGRVLAGQVLKAFDDVIDAKYKKPQLTISIGPFNAIPSFFHLARLDT  240

Query  241  SSPEAEKIITRATSVAFELV  260
            SSPEAEKIITRATSVAFELV
Sbjct  241  SSPEAEKIITRATSVAFELV  260


Query #58: VDAG_03221 Query ID: lcl|Query_2718126 Length: 164

Sequences producing significant alignments:
                                                                  Scientific      Common                     Max    Total Query   E    Per.   Acc.                        
Description                                                       Name            Name            Taxid      Score  Score cover Value  Ident  Len        Accession        
VDAG_03221                                                                                        0          344    344   100%  5e-126 100.00 164        Query_2718334    


Alignments:

>VDAG_03221
Sequence ID: Query_2718334 Length: 164
Range 1: 1 to 164

Score:344 bits(883), Expect:5e-126, 
Method:Compositional matrix adjust., 
Identities:164/164(100%), Positives:164/164(100%), Gaps:0/164(0%)

Query  1    MAPNARVVFAAMVVLAWVGSSAGASDGSFVKTCVWDACKFRNNRILGTYCNNDKTEIFDY  60
            MAPNARVVFAAMVVLAWVGSSAGASDGSFVKTCVWDACKFRNNRILGTYCNNDKTEIFDY
Sbjct  1    MAPNARVVFAAMVVLAWVGSSAGASDGSFVKTCVWDACKFRNNRILGTYCNNDKTEIFDY  60

Query  61   DWTQIDLSKCVGNNGGTLVASENGRFHGSCEKCKLTNSYKDGTQYLACRCHRADEKGGTR  120
            DWTQIDLSKCVGNNGGTLVASENGRFHGSCEKCKLTNSYKDGTQYLACRCHRADEKGGTR
Sbjct  61   DWTQIDLSKCVGNNGGTLVASENGRFHGSCEKCKLTNSYKDGTQYLACRCHRADEKGGTR  120

Query  121  KTKIDLDKVLYNHNGTLGCHGHEGSKFRRPPPEWDPDTDAEDEA  164
            KTKIDLDKVLYNHNGTLGCHGHEGSKFRRPPPEWDPDTDAEDEA
Sbjct  121  KTKIDLDKVLYNHNGTLGCHGHEGSKFRRPPPEWDPDTDAEDEA  164


Query #59: VDAG_03287 Query ID: lcl|Query_2718127 Length: 195

Sequences producing significant alignments:
                                                                  Scientific      Common                     Max    Total Query   E    Per.   Acc.                        
Description                                                       Name            Name            Taxid      Score  Score cover Value  Ident  Len        Accession        
VDAG_03287                                                                                        0          404    404   100%  8e-149 100.00 195        Query_2718335    
VDAG_03488                                                                                        0          252    252   100%  2e-88  61.19  201        Query_2718345    


Alignments:

>VDAG_03287
Sequence ID: Query_2718335 Length: 195
Range 1: 1 to 195

Score:404 bits(1039), Expect:8e-149, 
Method:Compositional matrix adjust., 
Identities:195/195(100%), Positives:195/195(100%), Gaps:0/195(0%)

Query  1    MHFTTVLSTLGLMASIALAAPKAPILAARDEDVDFTVYKDDAGNVESFVNATALGVDIFE  60
            MHFTTVLSTLGLMASIALAAPKAPILAARDEDVDFTVYKDDAGNVESFVNATALGVDIFE
Sbjct  1    MHFTTVLSTLGLMASIALAAPKAPILAARDEDVDFTVYKDDAGNVESFVNATALGVDIFE  60

Query  61   PIPDDGVVLNDRIVAEPGTKAWAWIRAQIDINWDEVTEEQLQKRQGWANIGIGMIIGQGQ  120
            PIPDDGVVLNDRIVAEPGTKAWAWIRAQIDINWDEVTEEQLQKRQGWANIGIGMIIGQGQ
Sbjct  61   PIPDDGVVLNDRIVAEPGTKAWAWIRAQIDINWDEVTEEQLQKRQGWANIGIGMIIGQGQ  120

Query  121  ASYFDNVQYNVHHYGTINHYSFGIRYRGLRNGEQLDVSRLNGNDWCGTYVATIARNSGTG  180
            ASYFDNVQYNVHHYGTINHYSFGIRYRGLRNGEQLDVSRLNGNDWCGTYVATIARNSGTG
Sbjct  121  ASYFDNVQYNVHHYGTINHYSFGIRYRGLRNGEQLDVSRLNGNDWCGTYVATIARNSGTG  180

Query  181  CGHVGPINCFRLWLN  195
            CGHVGPINCFRLWLN
Sbjct  181  CGHVGPINCFRLWLN  195


>VDAG_03488
Sequence ID: Query_2718345 Length: 201
Range 1: 1 to 201

Score:252 bits(643), Expect:2e-88, 
Method:Compositional matrix adjust., 
Identities:123/201(61%), Positives:149/201(74%), Gaps:6/201(2%)

Query  1    MHFTTVLSTLGLMASIALAAPKAPILAARDEDVDFTVYKDDAGNVESFVNATALGVDIFE  60
            MHF+TVL+  G + S ALA+P +P+LAARDE V FTV+ D  G +ESF NA ALGVDI+ 
Sbjct  1    MHFSTVLAGCGTLLSFALASPTSPLLAARDETVSFTVFTDSNGEIESFRNAQALGVDIYG  60

Query  61   PIPDDGVVLNDRIVAEPGTKAWAWIRAQIDINWDEVTEEQ---LQKRQGWANIGIGMIIG  117
            PIPDDGVV  D + AEPGTKAWAWIRAQ DI+W +V++++   + KRQGWANIGIGM   
Sbjct  61   PIPDDGVVHADHVTAEPGTKAWAWIRAQADIDWTKVSKDKRDAVLKRQGWANIGIGMYAQ  120

Query  118  Q---GQASYFDNVQYNVHHYGTINHYSFGIRYRGLRNGEQLDVSRLNGNDWCGTYVATIA  174
                GQASYFDNV+Y  HH+  +N+YS GI YRGLR+GE L   R  G+DWCGT+V  IA
Sbjct  121  DNCGGQASYFDNVEYGTHHFDVVNYYSIGITYRGLRDGETLGTFRQAGDDWCGTFVNNIA  180

Query  175  RNSGTGCGHVGPINCFRLWLN  195
             +S  GCG VGPINCF L L+
Sbjct  181  HDSNPGCGAVGPINCFILTLS  201


Query #60: VDAG_03312 Query ID: lcl|Query_2718128 Length: 142

Sequences producing significant alignments:
                                                                  Scientific      Common                     Max    Total Query   E    Per.   Acc.                        
Description                                                       Name            Name            Taxid      Score  Score cover Value  Ident  Len        Accession        
VDAG_03312                                                                                        0          281    281   100%  6e-102 100.00 142        Query_2718336    


Alignments:

>VDAG_03312
Sequence ID: Query_2718336 Length: 142
Range 1: 1 to 142

Score:281 bits(720), Expect:6e-102, 
Method:Compositional matrix adjust., 
Identities:142/142(100%), Positives:142/142(100%), Gaps:0/142(0%)

Query  1    MQLFAFLSMLLFSLQVLAAPSAHLHHHHHHHHSHRRHVHKHSGHVHADVPAGLLPEVILP  60
            MQLFAFLSMLLFSLQVLAAPSAHLHHHHHHHHSHRRHVHKHSGHVHADVPAGLLPEVILP
Sbjct  1    MQLFAFLSMLLFSLQVLAAPSAHLHHHHHHHHSHRRHVHKHSGHVHADVPAGLLPEVILP  60

Query  61   SLTDTDDGGSTSKNESAPAVPEDLIPPSPEAENPVSELRRRLVEPAVDVRNEDAETDKAN  120
            SLTDTDDGGSTSKNESAPAVPEDLIPPSPEAENPVSELRRRLVEPAVDVRNEDAETDKAN
Sbjct  61   SLTDTDDGGSTSKNESAPAVPEDLIPPSPEAENPVSELRRRLVEPAVDVRNEDAETDKAN  120

Query  121  TPRSMRAHLAKYKRRGRGHRHS  142
            TPRSMRAHLAKYKRRGRGHRHS
Sbjct  121  TPRSMRAHLAKYKRRGRGHRHS  142


Query #61: VDAG_03321 Query ID: lcl|Query_2718129 Length: 204

Sequences producing significant alignments:
                                                                  Scientific      Common                     Max    Total Query   E    Per.   Acc.                        
Description                                                       Name            Name            Taxid      Score  Score cover Value  Ident  Len        Accession        
VDAG_03321                                                                                        0          404    404   100%  1e-148 100.00 204        Query_2718337    


Alignments:

>VDAG_03321
Sequence ID: Query_2718337 Length: 204
Range 1: 1 to 204

Score:404 bits(1039), Expect:1e-148, 
Method:Compositional matrix adjust., 
Identities:204/204(100%), Positives:204/204(100%), Gaps:0/204(0%)

Query  1    MRVATTFALALSAAATLVSAQRKVYNASDLNDINNISDNERASWCSGQRNVCDELCNPAP  60
            MRVATTFALALSAAATLVSAQRKVYNASDLNDINNISDNERASWCSGQRNVCDELCNPAP
Sbjct  1    MRVATTFALALSAAATLVSAQRKVYNASDLNDINNISDNERASWCSGQRNVCDELCNPAP  60

Query  61   TNNCDYYECLCSNGTAPGLQYYSDSLPTYICNRVFSECNAAAVGNANAQRTCLEQRDSVC  120
            TNNCDYYECLCSNGTAPGLQYYSDSLPTYICNRVFSECNAAAVGNANAQRTCLEQRDSVC
Sbjct  61   TNNCDYYECLCSNGTAPGLQYYSDSLPTYICNRVFSECNAAAVGNANAQRTCLEQRDSVC  120

Query  121  GADVLQNAFANAGKSTSKSTTAPASTSTTAASTTSSGAADATTTAGSAEGASETTTTGDS  180
            GADVLQNAFANAGKSTSKSTTAPASTSTTAASTTSSGAADATTTAGSAEGASETTTTGDS
Sbjct  121  GADVLQNAFANAGKSTSKSTTAPASTSTTAASTTSSGAADATTTAGSAEGASETTTTGDS  180

Query  181  FAAPTAAPMFGAAAIAVAALAYVV  204
            FAAPTAAPMFGAAAIAVAALAYVV
Sbjct  181  FAAPTAAPMFGAAAIAVAALAYVV  204


Query #62: VDAG_03354 Query ID: lcl|Query_2718130 Length: 339

Sequences producing significant alignments:
                                                                  Scientific      Common                     Max    Total Query   E   Per.   Acc.                        
Description                                                       Name            Name            Taxid      Score  Score cover Value Ident  Len        Accession        
VDAG_03354                                                                                        0          687    687   100%  0.0   100.00 339        Query_2718338    
VDAG_00063                                                                                        0          286    286   64%   2e-95 61.01  492        Query_2718277    
VDAG_06155                                                                                        0          206    206   62%   1e-67 50.70  255        Query_2718411    
VDAG_08685                                                                                        0          201    201   66%   2e-65 49.14  277        Query_2718465    
VDAG_07768                                                                                        0          196    196   60%   1e-63 51.21  234        Query_2718442    
VDAG_08236                                                                                        0          176    176   61%   3e-56 46.92  229        Query_2718458    
VDAG_06523                                                                                        0          132    132   61%   3e-39 39.42  243        Query_2718418    


Alignments:

>VDAG_03354
Sequence ID: Query_2718338 Length: 339
Range 1: 1 to 339

Score:687 bits(1772), Expect:0.0, 
Method:Compositional matrix adjust., 
Identities:339/339(100%), Positives:339/339(100%), Gaps:0/339(0%)

Query  1    MRSTIILALIPAALGCLNANTNSCASFIKSNAATASAFCATFTQSKVTATSALPAWATHC  60
            MRSTIILALIPAALGCLNANTNSCASFIKSNAATASAFCATFTQSKVTATSALPAWATHC
Sbjct  1    MRSTIILALIPAALGCLNANTNSCASFIKSNAATASAFCATFTQSKVTATSALPAWATHC  60

Query  61   SRKPSLVSAECSCHYTAGGGGGGPTATAVPTTPTTTLRTSTTTAGGGGVVTPPAGVVTAL  120
            SRKPSLVSAECSCHYTAGGGGGGPTATAVPTTPTTTLRTSTTTAGGGGVVTPPAGVVTAL
Sbjct  61   SRKPSLVSAECSCHYTAGGGGGGPTATAVPTTPTTTLRTSTTTAGGGGVVTPPAGVVTAL  120

Query  121  PQSSGAVSSSAAITVTASFDGGMKNYDRSPRVCADQSETGEKDAMFVLEAGATLSNVIIG  180
            PQSSGAVSSSAAITVTASFDGGMKNYDRSPRVCADQSETGEKDAMFVLEAGATLSNVIIG
Sbjct  121  PQSSGAVSSSAAITVTASFDGGMKNYDRSPRVCADQSETGEKDAMFVLEAGATLSNVIIG  180

Query  181  PNQAEGVHCKGPCTLINVWWQDVCEDALTIKQSSGTSYVIGGGAFKAADKIFQFNGFGTL  240
            PNQAEGVHCKGPCTLINVWWQDVCEDALTIKQSSGTSYVIGGGAFKAADKIFQFNGFGTL
Sbjct  181  PNQAEGVHCKGPCTLINVWWQDVCEDALTIKQSSGTSYVIGGGAFKAADKIFQFNGFGTL  240

Query  241  DIKNFYANDYGKVVRSCGNCSNNGGARHVIMNNVIAKDGGVLCGINTNYGDTCTINNSCQ  300
            DIKNFYANDYGKVVRSCGNCSNNGGARHVIMNNVIAKDGGVLCGINTNYGDTCTINNSCQ
Sbjct  241  DIKNFYANDYGKVVRSCGNCSNNGGARHVIMNNVIAKDGGVLCGINTNYGDTCTINNSCQ  300

Query  301  DGNKTCDKYTGNNSGKEPSKIGSGPDSTYCKVNAFSTTC  339
            DGNKTCDKYTGNNSGKEPSKIGSGPDSTYCKVNAFSTTC
Sbjct  301  DGNKTCDKYTGNNSGKEPSKIGSGPDSTYCKVNAFSTTC  339


>VDAG_00063
Sequence ID: Query_2718277 Length: 492
Range 1: 274 to 491

Score:286 bits(731), Expect:2e-95, 
Method:Compositional matrix adjust., 
Identities:133/218(61%), Positives:166/218(76%), Gaps:0/218(0%)

Query  120  LPQSSGAVSSSAAITVTASFDGGMKNYDRSPRVCADQSETGEKDAMFVLEAGATLSNVII  179
            +P  +G   +SA I V+   DGGMK YDR   VCA Q+E GE DA+FVL+ GATLSNVII
Sbjct  274  IPAPAGTELASAPIKVSGGLDGGMKLYDRDTVVCAGQAEGGEADAIFVLDDGATLSNVII  333

Query  180  GPNQAEGVHCKGPCTLINVWWQDVCEDALTIKQSSGTSYVIGGGAFKAADKIFQFNGFGT  239
            GPNQ EGVHC G CTL NVW+Q VCEDA+T+KQS+GTS ++GGGAF A+DKI QFNGFGT
Sbjct  334  GPNQGEGVHCLGTCTLENVWFQAVCEDAITLKQSAGTSRIVGGGAFDASDKIIQFNGFGT  393

Query  240  LDIKNFYANDYGKVVRSCGNCSNNGGARHVIMNNVIAKDGGVLCGINTNYGDTCTINNSC  299
            +++ +FYA +YGK+VRSCGNC  NGGAR+ ++  V A  GG LCGINTN GDTC++ +SC
Sbjct  394  VEVTDFYAENYGKLVRSCGNCKGNGGARNTVIGGVRAVAGGALCGINTNLGDTCSVVDSC  453

Query  300  QDGNKTCDKYTGNNSGKEPSKIGSGPDSTYCKVNAFST  337
            Q   K+C+ + GNN G EP+KIG GPD + C V+  +T
Sbjct  454  QSEGKSCELFEGNNDGGEPAKIGEGPDGSSCTVSGLTT  491


>VDAG_06155
Sequence ID: Query_2718411 Length: 255
Range 1: 40 to 248

Score:206 bits(524), Expect:1e-67, 
Method:Compositional matrix adjust., 
Identities:108/213(51%), Positives:138/213(64%), Gaps:5/213(2%)

Query  120  LPQSSGAVSSSAAITVTASFDGGMKNYDRSPRVCADQSETGEKDAMFVLEAGATLSNVII  179
            +P S G+V+     T+   FDGG+K Y R  + C  Q E G+ DA+F+LE GATL N II
Sbjct  40   IPASKGSVTYKKVQTIKGVFDGGLKTYGRGVK-CTGQKEGGDADAVFILENGATLKNAII  98

Query  180  GPNQAEGVHCKGPCTLINVWWQDVCEDALTIKQSSGTSYVIGGGAFKAADKIFQFNGFGT  239
            G +Q EGVHCKG CT+ NVWW+DVCEDAL+IK   G + V GGGA  A+DK+ Q NG GT
Sbjct  99   GADQIEGVHCKGACTIENVWWKDVCEDALSIK-GDGNAIVRGGGAQSASDKVIQHNGLGT  157

Query  240  LDIKNFYANDYGKVVRSCGNCSNNGGARHVIMNNVIAKDGGVLCGINTNYGDTCTINNSC  299
            + I  F   D+GK+ R+CGNC    G R+V++ NV A +G +L GIN+N GD  TI N+C
Sbjct  158  VTIDGFTVVDFGKLYRACGNCKKM-GRRNVVIKNVKAYNGKLLAGINSNKGDVATITNTC  216

Query  300  QDG-NKTCDKYTGNNSGKEPSKIGSGPDSTYCK  331
                 K C ++ G   GKEP +I SGP S  CK
Sbjct  217  STSVKKVCTEFNGTTPGKEPKEIRSGP-SASCK  248


>VDAG_08685
Sequence ID: Query_2718465 Length: 277
Range 1: 44 to 272

Score:201 bits(512), Expect:2e-65, 
Method:Compositional matrix adjust., 
Identities:114/232(49%), Positives:140/232(60%), Gaps:8/232(3%)

Query  107  GGVVTPPAGVVTALPQSSGAVS--SSAAITVTASFDGGMKNYDR--SPRVCADQSETGEK  162
            GGV  P   V T  P  +G+ S  +++ I   A FDG M  +DR  SP  C+ Q E  E 
Sbjct  44   GGVSCPHPAVNTVWPTPTGSTSYPTASVIPAGAVFDGRMALFDRKGSPGDCSGQKEQDEA  103

Query  163  DAMFVLEAGATLSNVIIGPNQAEGVHCKGPCTLINVWWQDVCEDALTIKQSSGTSYVIGG  222
             A+F+LE GATL N IIGP QAEGVHC+GPCT+ NVWW DVCEDA T K  +G  YV GG
Sbjct  104  AAVFILEPGATLRNAIIGPAQAEGVHCRGPCTIENVWWDDVCEDAATFK-GAGPRYVRGG  162

Query  223  GAFKAADKIFQFNGFGTLDIKNFYANDYGKVVRSCGNCSNNGGARHVIMNNVIAKDGGVL  282
            GA +A+DK+FQ NG G L I  FYAN YGK  RSCGNCS     RHV + N +   G V+
Sbjct  163  GAREASDKVFQHNGEGWLHIDGFYANKYGKFYRSCGNCSQQ-FQRHVNITNFVGIQGTVV  221

Query  283  CGINTNYGDTCTINNSC-QDGNKTCDKYTGNNSGKEPSKIGSGPDSTYCKVN  333
             G+N NYGDT  ++N C       C +Y G     E  ++G G    +CK+N
Sbjct  222  -GVNQNYGDTAELSNYCLAKVGVVCTRYNGCVKPCEAGEVGEGELEPFCKIN  272


>VDAG_07768
Sequence ID: Query_2718442 Length: 234
Range 1: 21 to 224

Score:196 bits(497), Expect:1e-63, 
Method:Compositional matrix adjust., 
Identities:106/207(51%), Positives:135/207(65%), Gaps:6/207(2%)

Query  115  GVVTALPQSSGAVSSSAAITVTA--SFDGGMKNYDRSPRVCADQSETGEKDAMFVLEAGA  172
            G    +P+++G VS  +A  +    +FDG  K YDR  + C+ QSE GEKDA+F+LE GA
Sbjct  21   GYSGGIPKATGTVSYKSAYVIKKGQTFDGQWKRYDRGVK-CSGQSEGGEKDAVFILEDGA  79

Query  173  TLSNVIIGPNQAEGVHCKGPCTLINVWWQDVCEDALTIKQSSGTSYVIGGGAFKAADKIF  232
            T+ NVIIG NQ EG+HC+G C +   W++DVCEDA+++   SGTS +IGGGA+ AADK+ 
Sbjct  80   TVRNVIIGANQKEGIHCRGSCNVEFAWFEDVCEDAISL-TGSGTSNIIGGGAYHAADKVI  138

Query  233  QFNGFGTLDIKNFYANDYGKVVRSCGNCSNNGG-ARHVIMNNVIAKDGGVLCGINTNYGD  291
            Q NG G ++I NFYA DYGKV RSCGNC  N    R V M  V AK GG L GINTN GD
Sbjct  139  QHNGCGRVNIINFYAEDYGKVYRSCGNCKGNSNCKRTVHMEGVTAKKGGELIGINTNLGD  198

Query  292  TCTINNSCQDGNKTCDKYTGNNSGKEP  318
              T +N+C    + C  Y G +  K P
Sbjct  199  RATYSNNCFPKTQ-CQGYNGCDKAKTP  224


>VDAG_08236
Sequence ID: Query_2718458 Length: 229
Range 1: 25 to 224

Score:176 bits(447), Expect:3e-56, 
Method:Compositional matrix adjust., 
Identities:99/211(47%), Positives:125/211(59%), Gaps:15/211(7%)

Query  115  GVVTALPQSSGAVSSSAAITVTAS--FDGGMKNYDRSPRVCADQSETGEKDAMFVLEAGA  172
            G    LP  +   S+S  I V A   +DG    YDR    C +Q+E   +DA+F L  GA
Sbjct  25   GYEGGLPSHTDHYSNSQVIEVPAGEVYDGKWAKYDRGSGACNEQNEGDWRDAVFYLRRGA  84

Query  173  TLSNVIIGPNQAEGVHCKGPCTLINVWWQDVCEDALTIK--QSSGTSYVIGGGAFKAADK  230
            TL NVIIG +QAEGVHC GPCTL  VW++DVCED +++K  +    +++IGGGAFKA DK
Sbjct  85   TLKNVIIGKDQAEGVHCDGPCTLEFVWFEDVCEDGISVKNDRPGDETWIIGGGAFKAQDK  144

Query  231  IFQFNGFGTLDIKNFYANDYGKVVRSCGNCSNNGGARHVIMNNVIAKDGGVLCGINTNYG  290
            I          I NFYA DYGKV RSCGNCS+    R+V +  V A +GG + GIN  +G
Sbjct  145  I----------IINFYAEDYGKVYRSCGNCSSQ-CKRNVYVEGVTAYNGGEIVGINEAFG  193

Query  291  DTCTINNSCQDGNKTCDKYTGNNSGKEPSKI  321
            DT T+ N C D  + C  Y G   G  P K+
Sbjct  194  DTATLRNVCTDAKEACWIYDGCAGGCSPEKV  224


>VDAG_06523
Sequence ID: Query_2718418 Length: 243
Range 1: 28 to 224

Score:132 bits(333), Expect:3e-39, 
Method:Compositional matrix adjust., 
Identities:82/208(39%), Positives:117/208(56%), Gaps:12/208(5%)

Query  115  GVVTALPQSSGAVSSSAAITVTASFDGGMKNYDRSPRVCADQSETGEKDAMFVLEAGATL  174
            G + +LP+ S          ++ + D   + +DR  R C    + G  + +F+LE GA++
Sbjct  28   GNIISLPRPS---------YISGAKDFNNQEFDRG-RSCEFGLDLGVNEPVFILENGASI  77

Query  175  SNVIIGPNQAEGVHCKGPCTLINVWWQDVCEDALTIKQSSGTSYVIGGGAFKAADKIFQF  234
            SNVIIG  Q  GV CKG CTL NVW++DVCEDA+     +G   V GGGA   A  I + 
Sbjct  78   SNVIIGARQVYGVSCKGSCTLTNVWFRDVCEDAIA-ALGTGDVLVKGGGARNGAGDIIRH  136

Query  235  NGFGTLDIKNFYANDYGKVVRSCGNCSNNGGARHVIMNNVIAKD-GGVLCGINTNYGDTC  293
            NG GT+ + +F   D  ++ RSCG+CSNNGG R+V++ NV        L GIN+N+ D  
Sbjct  137  NGRGTVTVDSFTVVDSARLYRSCGDCSNNGGPRNVVVKNVKVSGLKSELVGINSNFNDVA  196

Query  294  TINNSCQDGNKTCDKYTGNNSGKEPSKI  321
            T++ SC   +K C +Y G   G    K+
Sbjct  197  TVSGSCGTSSKVCQEYRGVAKGSSSYKV  224


Query #63: VDAG_03375 Query ID: lcl|Query_2718131 Length: 194

Sequences producing significant alignments:
                                                                  Scientific      Common                     Max    Total Query   E    Per.   Acc.                        
Description                                                       Name            Name            Taxid      Score  Score cover Value  Ident  Len        Accession        
VDAG_03375                                                                                        0          361    361   100%  1e-131 100.00 194        Query_2718339    


Alignments:

>VDAG_03375
Sequence ID: Query_2718339 Length: 194
Range 1: 1 to 194

Score:361 bits(926), Expect:1e-131, 
Method:Compositional matrix adjust., 
Identities:194/194(100%), Positives:194/194(100%), Gaps:0/194(0%)

Query  1    MAPLGKIAIISIAAFAIASSAVPLTETAANGEVVDLSERSAEVLVWDLSILAARALVEAA  60
            MAPLGKIAIISIAAFAIASSAVPLTETAANGEVVDLSERSAEVLVWDLSILAARALVEAA
Sbjct  1    MAPLGKIAIISIAAFAIASSAVPLTETAANGEVVDLSERSAEVLVWDLSILAARALVEAA  60

Query  61   RGAPAVAVVTAMAVVEEVPRVAEADTAVAAVAEVAVMVATITAEMAVAAAMLVVEIEAGT  120
            RGAPAVAVVTAMAVVEEVPRVAEADTAVAAVAEVAVMVATITAEMAVAAAMLVVEIEAGT
Sbjct  61   RGAPAVAVVTAMAVVEEVPRVAEADTAVAAVAEVAVMVATITAEMAVAAAMLVVEIEAGT  120

Query  121  EAVAVAVVEEAMEVEVASTAATEEMSKRPAMAGAVTTTKARIRATMTTAVDRNWSENRGQ  180
            EAVAVAVVEEAMEVEVASTAATEEMSKRPAMAGAVTTTKARIRATMTTAVDRNWSENRGQ
Sbjct  121  EAVAVAVVEEAMEVEVASTAATEEMSKRPAMAGAVTTTKARIRATMTTAVDRNWSENRGQ  180

Query  181  REDRGRGHKNDRHW  194
            REDRGRGHKNDRHW
Sbjct  181  REDRGRGHKNDRHW  194


Query #64: VDAG_03377 Query ID: lcl|Query_2718132 Length: 233

Sequences producing significant alignments:
                                                                  Scientific      Common                     Max    Total Query   E    Per.   Acc.                        
Description                                                       Name            Name            Taxid      Score  Score cover Value  Ident  Len        Accession        
VDAG_03377                                                                                        0          466    466   100%  3e-172 100.00 233        Query_2718340    
VDAG_08734                                                                                        0          28.9   28.9  29%   0.013  32.43  457        Query_2718466    
VDAG_00902                                                                                        0          27.3   27.3  13%   0.037  45.16  366        Query_2718293    


Alignments:

>VDAG_03377
Sequence ID: Query_2718340 Length: 233
Range 1: 1 to 233

Score:466 bits(1200), Expect:3e-172, 
Method:Compositional matrix adjust., 
Identities:233/233(100%), Positives:233/233(100%), Gaps:0/233(0%)

Query  1    MKFSAALLLTAVTATLAAPAPAAEEIAPVEAREAAPGGDWHQHRDHCKKECHHGAHHDRC  60
            MKFSAALLLTAVTATLAAPAPAAEEIAPVEAREAAPGGDWHQHRDHCKKECHHGAHHDRC
Sbjct  1    MKFSAALLLTAVTATLAAPAPAAEEIAPVEAREAAPGGDWHQHRDHCKKECHHGAHHDRC  60

Query  61   RKRCDDYDYSYKKKVTVTYTYTYCQVHDCGHDWYGRYGYDYYKAYGYKWGYKWDSYKWKR  120
            RKRCDDYDYSYKKKVTVTYTYTYCQVHDCGHDWYGRYGYDYYKAYGYKWGYKWDSYKWKR
Sbjct  61   RKRCDDYDYSYKKKVTVTYTYTYCQVHDCGHDWYGRYGYDYYKAYGYKWGYKWDSYKWKR  120

Query  121  DEVPAAEAEVLAKREAEAAPAPAPAPTPAPAPAAAVVAESEAGEVHARDGCTGGGHGGHG  180
            DEVPAAEAEVLAKREAEAAPAPAPAPTPAPAPAAAVVAESEAGEVHARDGCTGGGHGGHG
Sbjct  121  DEVPAAEAEVLAKREAEAAPAPAPAPTPAPAPAAAVVAESEAGEVHARDGCTGGGHGGHG  180

Query  181  CARPKKVHHHYYDNHRQGHHGHDGHGHHDKCRPECDDRKYKYHHYDYCNSCQW  233
            CARPKKVHHHYYDNHRQGHHGHDGHGHHDKCRPECDDRKYKYHHYDYCNSCQW
Sbjct  181  CARPKKVHHHYYDNHRQGHHGHDGHGHHDKCRPECDDRKYKYHHYDYCNSCQW  233


>VDAG_08734
Sequence ID: Query_2718466 Length: 457
Range 1: 381 to 454

Score:28.9 bits(63), Expect:0.013, 
Method:Compositional matrix adjust., 
Identities:24/74(32%), Positives:30/74(40%), Gaps:6/74(8%)

Query  126  AEAEVLAKREAEAAPAPAPAPTP----APAPAAAVVAESEAGEVHARDGCTGGG-HGGHG  180
            A A V         PAPAP PT     AP P A   +   +G V     C G G  G   
Sbjct  381  ANAGVGKINAGTTTPAPAPKPTTTTAAAPKPTATTPSTVGSGTVALWGQCGGSGWTGATT  440

Query  181  CARPK-KVHHHYYD  193
            CA+   KV + ++ 
Sbjct  441  CAQGTCKVQNQWFS  454


>VDAG_00902
Sequence ID: Query_2718293 Length: 366
Range 1: 3 to 33

Score:27.3 bits(59), Expect:0.037, 
Method:Compositional matrix adjust., 
Identities:14/31(45%), Positives:17/31(54%), Gaps:0/31(0%)

Query  5   AALLLTAVTATLAAPAPAAEEIAPVEAREAA  35
           A LLL  V A+ AAP P A E  P+   + A
Sbjct  3   AGLLLMLVPASSAAPRPQAREDVPMRLLQDA  33


Query #65: VDAG_03386 Query ID: lcl|Query_2718133 Length: 169

Sequences producing significant alignments:
                                                                  Scientific      Common                     Max    Total Query   E    Per.   Acc.                        
Description                                                       Name            Name            Taxid      Score  Score cover Value  Ident  Len        Accession        
VDAG_03386                                                                                        0          340    340   100%  2e-124 100.00 169        Query_2718341    


Alignments:

>VDAG_03386
Sequence ID: Query_2718341 Length: 169
Range 1: 1 to 169

Score:340 bits(873), Expect:2e-124, 
Method:Compositional matrix adjust., 
Identities:169/169(100%), Positives:169/169(100%), Gaps:0/169(0%)

Query  1    MSSPSPSKEQQEAEDRKEERDPRTQAPSTSTQKAPVKKRSPTKPPTQHTYVSFPPLAEDS  60
            MSSPSPSKEQQEAEDRKEERDPRTQAPSTSTQKAPVKKRSPTKPPTQHTYVSFPPLAEDS
Sbjct  1    MSSPSPSKEQQEAEDRKEERDPRTQAPSTSTQKAPVKKRSPTKPPTQHTYVSFPPLAEDS  60

Query  61   SDEMTDLEEDGLDTSTEETPLLSGGSQGANSAAESLRRHLTDKDTEASMSERAINRPRSS  120
            SDEMTDLEEDGLDTSTEETPLLSGGSQGANSAAESLRRHLTDKDTEASMSERAINRPRSS
Sbjct  61   SDEMTDLEEDGLDTSTEETPLLSGGSQGANSAAESLRRHLTDKDTEASMSERAINRPRSS  120

Query  121  SLAGAFTRIFSPLSRSNSAKSTTGHPKTWAVYNENVDGAEQGQKSNKER  169
            SLAGAFTRIFSPLSRSNSAKSTTGHPKTWAVYNENVDGAEQGQKSNKER
Sbjct  121  SLAGAFTRIFSPLSRSNSAKSTTGHPKTWAVYNENVDGAEQGQKSNKER  169


Query #66: VDAG_03407 Query ID: lcl|Query_2718134 Length: 131

Sequences producing significant alignments:
                                                                  Scientific      Common                     Max    Total Query   E   Per.   Acc.                        
Description                                                       Name            Name            Taxid      Score  Score cover Value Ident  Len        Accession        
VDAG_03407                                                                                        0          270    270   100%  6e-98 100.00 131        Query_2718342    


Alignments:

>VDAG_03407
Sequence ID: Query_2718342 Length: 131
Range 1: 1 to 131

Score:270 bits(691), Expect:6e-98, 
Method:Compositional matrix adjust., 
Identities:131/131(100%), Positives:131/131(100%), Gaps:0/131(0%)

Query  1    MHVPTQLAVSLLAGLATADFYLWSGSCSTSSGLKFPLSVASNSGPCSGTVWKGDWGSNIM  60
            MHVPTQLAVSLLAGLATADFYLWSGSCSTSSGLKFPLSVASNSGPCSGTVWKGDWGSNIM
Sbjct  1    MHVPTQLAVSLLAGLATADFYLWSGSCSTSSGLKFPLSVASNSGPCSGTVWKGDWGSNIM  60

Query  61   NTTDPCNKNAEYWYKRTGSGTYDLFRDLAGTRKVGNCKDGGRVVQTCGLTPIVCSMGRIG  120
            NTTDPCNKNAEYWYKRTGSGTYDLFRDLAGTRKVGNCKDGGRVVQTCGLTPIVCSMGRIG
Sbjct  61   NTTDPCNKNAEYWYKRTGSGTYDLFRDLAGTRKVGNCKDGGRVVQTCGLTPIVCSMGRIG  120

Query  121  HCKTPTCNMKN  131
            HCKTPTCNMKN
Sbjct  121  HCKTPTCNMKN  131


Query #67: VDAG_03414 Query ID: lcl|Query_2718135 Length: 231

Sequences producing significant alignments:
                                                                  Scientific      Common                     Max    Total Query   E    Per.   Acc.                        
Description                                                       Name            Name            Taxid      Score  Score cover Value  Ident  Len        Accession        
VDAG_03414                                                                                        0          459    459   100%  3e-169 100.00 231        Query_2718343    


Alignments:

>VDAG_03414
Sequence ID: Query_2718343 Length: 231
Range 1: 1 to 231

Score:459 bits(1181), Expect:3e-169, 
Method:Compositional matrix adjust., 
Identities:231/231(100%), Positives:231/231(100%), Gaps:0/231(0%)

Query  1    MKVSAILAASVASLAVAAPLTEGNLGLENASIDNAKLLDLQAELFTCISNPECIKKLQQG  60
            MKVSAILAASVASLAVAAPLTEGNLGLENASIDNAKLLDLQAELFTCISNPECIKKLQQG
Sbjct  1    MKVSAILAASVASLAVAAPLTEGNLGLENASIDNAKLLDLQAELFTCISNPECIKKLQQG  60

Query  61   ALASPAAPLSNTKRQEVTDFQKFQDKLLTCSNNPACAKKLDKLKIPGQVLEPENTKEILE  120
            ALASPAAPLSNTKRQEVTDFQKFQDKLLTCSNNPACAKKLDKLKIPGQVLEPENTKEILE
Sbjct  61   ALASPAAPLSNTKRQEVTDFQKFQDKLLTCSNNPACAKKLDKLKIPGQVLEPENTKEILE  120

Query  121  NIGNVQTCLDAAKCRKDLFDQIDKLIDDTKKSKRQVGGPRPGGILDGLKACLRKPECRER  180
            NIGNVQTCLDAAKCRKDLFDQIDKLIDDTKKSKRQVGGPRPGGILDGLKACLRKPECRER
Sbjct  121  NIGNVQTCLDAAKCRKDLFDQIDKLIDDTKKSKRQVGGPRPGGILDGLKACLRKPECRER  180

Query  181  MLKQAKDAQVAAAAGEMTKRQTDPFALDGVMACLEDLECAAELMANLDGPN  231
            MLKQAKDAQVAAAAGEMTKRQTDPFALDGVMACLEDLECAAELMANLDGPN
Sbjct  181  MLKQAKDAQVAAAAGEMTKRQTDPFALDGVMACLEDLECAAELMANLDGPN  231


Query #68: VDAG_03483 Query ID: lcl|Query_2718136 Length: 542

Sequences producing significant alignments:
                                                                  Scientific      Common                     Max    Total Query   E   Per.   Acc.                        
Description                                                       Name            Name            Taxid      Score  Score cover Value Ident  Len        Accession        
VDAG_03483                                                                                        0          1106   1106  100%  0.0   100.00 542        Query_2718344    
VDAG_02091                                                                                        0          620    620   100%  0.0   57.69  525        Query_2718308    
VDAG_00752                                                                                        0          580    580   100%  0.0   56.91  533        Query_2718291    
VDAG_06166                                                                                        0          71.6   71.6  16%   8e-16 55.17  365        Query_2718413    
VDAG_08734                                                                                        0          68.6   68.6  22%   1e-14 42.40  457        Query_2718466    
VDAG_06165                                                                                        0          59.3   59.3  6%    5e-12 77.14  287        Query_2718412    
VDAG_07784                                                                                        0          52.8   52.8  7%    9e-10 65.79  295        Query_2718444    
VDAG_00063                                                                                        0          51.2   51.2  6%    5e-09 59.46  492        Query_2718277    
VDAG_07400                                                                                        0          36.2   36.2  6%    2e-04 47.22  314        Query_2718432    


Alignments:

>VDAG_03483
Sequence ID: Query_2718344 Length: 542
Range 1: 1 to 542

Score:1106 bits(2860), Expect:0.0, 
Method:Compositional matrix adjust., 
Identities:542/542(100%), Positives:542/542(100%), Gaps:0/542(0%)

Query  1    MKTNFGVLLAFLAAARAQQACTSQAETHPPLTWQKCTGTGGSSCTNVSGSVVLDSNWRWT  60
            MKTNFGVLLAFLAAARAQQACTSQAETHPPLTWQKCTGTGGSSCTNVSGSVVLDSNWRWT
Sbjct  1    MKTNFGVLLAFLAAARAQQACTSQAETHPPLTWQKCTGTGGSSCTNVSGSVVLDSNWRWT  60

Query  61   HTVSGSTNCYDGNKWTASCGTDGTTCAQQCCVDGADYANTYGVTTSGNALTLKFVTKHQY  120
            HTVSGSTNCYDGNKWTASCGTDGTTCAQQCCVDGADYANTYGVTTSGNALTLKFVTKHQY
Sbjct  61   HTVSGSTNCYDGNKWTASCGTDGTTCAQQCCVDGADYANTYGVTTSGNALTLKFVTKHQY  120

Query  121  GTNIGSRVYLMENDTKYQAFNLLGNEFTFDVDVSKTGCGLNGALYFVSMDLDGGVSKYST  180
            GTNIGSRVYLMENDTKYQAFNLLGNEFTFDVDVSKTGCGLNGALYFVSMDLDGGVSKYST
Sbjct  121  GTNIGSRVYLMENDTKYQAFNLLGNEFTFDVDVSKTGCGLNGALYFVSMDLDGGVSKYST  180

Query  181  NKAGAKYGTGYCDSQCPRDVKFIGGVANVAGWVPAADDPNSGVGNLGACCAEMDIWEANK  240
            NKAGAKYGTGYCDSQCPRDVKFIGGVANVAGWVPAADDPNSGVGNLGACCAEMDIWEANK
Sbjct  181  NKAGAKYGTGYCDSQCPRDVKFIGGVANVAGWVPAADDPNSGVGNLGACCAEMDIWEANK  240

Query  241  ISTAYTPHPCQNNAYHTCQGDKCGGTYSADRYGGDCDPDGCDFNSYRQGDKTFYGEGTAF  300
            ISTAYTPHPCQNNAYHTCQGDKCGGTYSADRYGGDCDPDGCDFNSYRQGDKTFYGEGTAF
Sbjct  241  ISTAYTPHPCQNNAYHTCQGDKCGGTYSADRYGGDCDPDGCDFNSYRQGDKTFYGEGTAF  300

Query  301  KLNTAQKLTVVTQFLRSGGSTGDLSEIKRFYVQNGVVFANSQSTVAGNPGNSLTPAFCKA  360
            KLNTAQKLTVVTQFLRSGGSTGDLSEIKRFYVQNGVVFANSQSTVAGNPGNSLTPAFCKA
Sbjct  301  KLNTAQKLTVVTQFLRSGGSTGDLSEIKRFYVQNGVVFANSQSTVAGNPGNSLTPAFCKA  360

Query  361  QKTAFGDQNIFDQRGGFAQTSDAVSKPMVLVMSLWNDHYANMLWLDSTFPTTSTGPGAER  420
            QKTAFGDQNIFDQRGGFAQTSDAVSKPMVLVMSLWNDHYANMLWLDSTFPTTSTGPGAER
Sbjct  361  QKTAFGDQNIFDQRGGFAQTSDAVSKPMVLVMSLWNDHYANMLWLDSTFPTTSTGPGAER  420

Query  421  GSCPTTSGTPADTEANQANATVQFSNIKFGPIGSTFNQGAVSPPSGGTTVVAPPPATTLA  480
            GSCPTTSGTPADTEANQANATVQFSNIKFGPIGSTFNQGAVSPPSGGTTVVAPPPATTLA
Sbjct  421  GSCPTTSGTPADTEANQANATVQFSNIKFGPIGSTFNQGAVSPPSGGTTVVAPPPATTLA  480

Query  481  TSTRAAVTTTTRAAPPTTTTASSGGAAAPKWGQCGGQGWTGPTTCVAGSTCQAQNQWYSQ  540
            TSTRAAVTTTTRAAPPTTTTASSGGAAAPKWGQCGGQGWTGPTTCVAGSTCQAQNQWYSQ
Sbjct  481  TSTRAAVTTTTRAAPPTTTTASSGGAAAPKWGQCGGQGWTGPTTCVAGSTCQAQNQWYSQ  540

Query  541  CL  542
            CL
Sbjct  541  CL  542


>VDAG_02091
Sequence ID: Query_2718308 Length: 525
Range 1: 1 to 525

Score:620 bits(1600), Expect:0.0, 
Method:Compositional matrix adjust., 
Identities:315/546(58%), Positives:389/546(71%), Gaps:25/546(4%)

Query  1    MKTNFGVLLAFLAAARA--QQACTSQAETHPPLTWQKCTGTGGSSCTNVSGSVVLDSNWR  58
            MKTNF  LLA LAA RA  QQAC+   E  P LTW KC+   G SC   +GS+V+D+NWR
Sbjct  1    MKTNFSALLALLAANRALAQQACSVTEEVAPSLTWSKCSA--GGSCAAQTGSLVIDANWR  58

Query  59   WTHTVSGSTNCYDGNKWTASCGTDGTTCAQQCCVDGADYANTYGVTTSGNALTLKFVTKH  118
            WTHTV G  NCY+GN W ++   DG TCAQ CCVDGADY  TYGVT++ +++T+K VT++
Sbjct  59   WTHTVEGYDNCYEGNSWDSTLCPDGDTCAQNCCVDGADYEGTYGVTSTADSVTIKLVTEN  118

Query  119  QYGTNIGSRVYLMENDTKYQAFNLLGNEFTFDVDVSKTGCGLNGALYFVSMDLDGGVSKY  178
            ++G N+G+R+YL +  +KYQ FNLLGNEFTFDVD S   CGLNGALYF+SMD DGG  K+
Sbjct  119  EHGRNVGARLYLTDGGSKYQLFNLLGNEFTFDVDSSNVDCGLNGALYFISMDADGGQGKF  178

Query  179  STNKAGAKYGTGYCDSQCPRDVKFIGGVANVAGWVPAAD-DPNSGVGNLGACCAEMDIWE  237
              N+AGAKYGTGYCD+QC RD+K+I G  NV GW P  +  P+ G G++GACCAEMD+WE
Sbjct  179  PGNQAGAKYGTGYCDAQCARDLKWIDGTGNVEGWQPVGEYAPDVGTGDMGACCAEMDMWE  238

Query  238  ANKISTAYTPHPCQNNAYHTCQGDKCGGTYSADRYGGDCDPDGCDFNSYRQGDKTFYGEG  297
            ANK +T+YTPHPC NNAYH+C GD CGGT+SADRYGG CD DGCDFN +RQG++ FYGEG
Sbjct  239  ANKAATSYTPHPCVNNAYHSCSGDSCGGTFSADRYGGTCDADGCDFNPFRQGNREFYGEG  298

Query  298  TAFKLNTAQKLTVVTQFLRSGGSTGDLSEIKRFYVQNGVVFANSQSTVAGNPGNSLTPAF  357
            + F +++  K+TVVTQF+   G  GDLS+I+R YVQNG V  NS+ST   NPGN++T  F
Sbjct  299  SGFTIDSTSKITVVTQFINE-GPGGDLSQIRRLYVQNGEVIGNSESTAPNNPGNAITDEF  357

Query  358  CKAQKTAFG-DQNIFDQRGGFAQTSDAVSKPMVLVMSLWNDHYANMLWLDSTFPTTSTGP  416
            C AQK AFG +Q+ F + GG +    A+   MVL +SLW D +ANMLWLDST+P   +G 
Sbjct  358  CAAQKAAFGEEQDQFTEFGGLSHMGQALDAGMVLAVSLWTDAHANMLWLDSTYPIGESGW  417

Query  417  GAERGSCPTTSGTPADTEANQANATVQFSNIKFGPIGSTFNQGAVSPPSGGTTVVAPPPA  476
            GAERG CP+ + TP + EA   +A+V FSNIKFGPIGSTF +G V+PP  G      PP 
Sbjct  418  GAERGPCPSENRTPPEIEARVPDASVTFSNIKFGPIGSTFTEGEVTPPGPGN-----PPV  472

Query  477  TTLATSTRAAVTTTTRAAPPTTTTASSGGAAAPKWGQCGGQGWTGPTTCVAGSTCQAQNQ  536
             T   ST                T + GG  AP+WGQCGGQGW+G TTCV+G+TC   N 
Sbjct  473  ATTTPST-------------PAPTQAPGGPIAPQWGQCGGQGWSGATTCVSGTTCTVVND  519

Query  537  WYSQCL  542
            WY QCL
Sbjct  520  WYHQCL  525


>VDAG_00752
Sequence ID: Query_2718291 Length: 533
Range 1: 1 to 533

Score:580 bits(1496), Expect:0.0, 
Method:Compositional matrix adjust., 
Identities:313/550(57%), Positives:380/550(69%), Gaps:25/550(4%)

Query  1    MKTNFGVLLAFLAAARAQQACTSQAETHPPLTWQKCTGTGGSSCTNVSGSVVLDSNWRWT  60
            MKT     L+ LA A AQQ  T + E HP +TW++CTGT GS+C  V+G +V+D+NWRW 
Sbjct  1    MKTAILSGLSLLAVAMAQQVGTEEPEVHPKITWKRCTGTNGSNCATVNGEIVIDANWRWA  60

Query  61   HTVSGSTNCYDGNKWTASCGTDGTTCAQQCCVDGADYANTYGVTTSGNALTLKFVTKHQY  120
            H V G  NC+DGN WT  C T    CA+ C V+GA+Y  TYGV+TSG+ALTLKFVT+H +
Sbjct  61   HNVGGYENCFDGNDWTGLC-TGAEDCAKNCAVEGANYGATYGVSTSGDALTLKFVTQHNF  119

Query  121  GTNIGSRVYLMENDTKYQAFNLLGNEFTFDVDVSKTGCGLNGALYFVSMDLDGGVSKYST  180
            GTNIGSR YLMEN++KYQ F L  NE  FDVD+S   CG+N ALY V M  DGG+S    
Sbjct  120  GTNIGSRTYLMENESKYQMFTLNNNELAFDVDLSTIPCGMNSALYLVPMKPDGGLSDEPN  179

Query  181  NKAGAKYGTGYCDSQCPRDVKFIGGVANVAGWVPAADDPNSGVGNLGACCAEMDIWEANK  240
            NKAGAKYGTGYCD+QC RD+KFI G  N+ GW P+  D N+GVG +G+CCAE+DIWE+N+
Sbjct  180  NKAGAKYGTGYCDAQCARDLKFINGKGNIVGWEPSPTDDNAGVGAMGSCCAEIDIWESNR  239

Query  241  ISTAYTPHPCQNNAYHTCQGDKCGGTYSADRYGGDCDPDGCDFNSYRQGDKTFYGEGTAF  300
             S A+TPH C+NN+YH C    CGGTYS DRYGG CD +GCD+N YR G+  FYG+G   
Sbjct  240  ESFAFTPHACKNNSYHVCTDTTCGGTYSEDRYGGGCDANGCDYNPYRLGNTEFYGQGKT-  298

Query  301  KLNTAQKLTVVTQFLRSGGSTGDLSEIKRFYVQNGVVFANSQSTVAG--NPGNSLTPAFC  358
             ++T  K TV+++F        ++SE  + ++QNG V    + T+AG      ++TP FC
Sbjct  299  -VDTRSKFTVISRF------RDNVSE--QVFIQNGNVIIPPKPTLAGLTQFNAAITPEFC  349

Query  359  KAQKTAFGDQNIFDQRGGFAQTSDAVSKPMVLVMSLWNDHYANMLWLDSTFPTTSTG-PG  417
             A  T FGD+N  D+ GG  Q + A   PMVLV+S+W DH+ANMLWLDS +P    G PG
Sbjct  350  TAYPTIFGDRNRHDEIGGHTQLNAAYRLPMVLVLSVWADHFANMLWLDSIYPPERRGEPG  409

Query  418  AERGSCPTTSGTPADTEANQANATVQFSNIKFGPIGSTFN-QGAVSPPSGGTTVVAPPPA  476
              RG CP T  TPAD   N  NA+V +SNI+FGPIGST N  GAVSPP      V PP +
Sbjct  410  VARGRCPETGRTPADVIRNHPNASVTWSNIRFGPIGSTHNTSGAVSPP------VTPPSS  463

Query  477  ----TTLATSTRAAVTTTTRAAPPTTTTASSGGAAAPKWGQCGGQGWTGPTTCVAGSTCQ  532
                 T  T+T  A TTTTR APPTTTTAS+GG  APKWGQCGGQGWTGPT C AGSTCQ
Sbjct  464  TTRPVTPPTTTTRAATTTTRVAPPTTTTASTGGPTAPKWGQCGGQGWTGPTVCAAGSTCQ  523

Query  533  AQNQWYSQCL  542
            AQNQWYSQCL
Sbjct  524  AQNQWYSQCL  533


>VDAG_06166
Sequence ID: Query_2718413 Length: 365
Range 1: 289 to 365

Score:71.6 bits(174), Expect:8e-16, 
Method:Compositional matrix adjust., 
Identities:48/87(55%), Positives:53/87(60%), Gaps:10/87(11%)

Query  456  FNQGAVSPPSGGTTVVAPPPATTLATSTRAAVTTTTRAAPPTTTTASSGGAAAPKWGQCG  515
              QG  SPP   TTV   PPATT   +T  AV         TTT A  GG +A +WGQCG
Sbjct  289  IGQGGTSPPPLTTTVR--PPATT---TTNVAVPPPA-----TTTAAPPGGCSAARWGQCG  338

Query  516  GQGWTGPTTCVAGSTCQAQNQWYSQCL  542
            GQGWTG T C +  TC+AQNQWYSQCL
Sbjct  339  GQGWTGCTVCASPYTCRAQNQWYSQCL  365


>VDAG_08734
Sequence ID: Query_2718466 Length: 457
Range 1: 344 to 457

Score:68.6 bits(166), Expect:1e-14, 
Method:Compositional matrix adjust., 
Identities:53/125(42%), Positives:62/125(49%), Gaps:14/125(11%)

Query  421  GSCPTTSGTPADTEANQ-ANATVQFSNIKFGPIGSTFNQGAVSPPSGGTTVVAPPPATTL  479
            G+ P    T A T+  + A A +  +    G   S      V   + GTT  AP P  T 
Sbjct  344  GTLPAIEETDALTQLRKDAGANIAPAKPASGVEASVKANAGVGKINAGTTTPAPAPKPT-  402

Query  480  ATSTRAAVTTTTRAAP-PTTTTASS-GGAAAPKWGQCGGQGWTGPTTCVAGSTCQAQNQW  537
                     TTT AAP PT TT S+ G      WGQCGG GWTG TTC  G TC+ QNQW
Sbjct  403  ---------TTTAAAPKPTATTPSTVGSGTVALWGQCGGSGWTGATTCAQG-TCKVQNQW  452

Query  538  YSQCL  542
            +SQCL
Sbjct  453  FSQCL  457


>VDAG_06165
Sequence ID: Query_2718412 Length: 287
Range 1: 254 to 287

Score:59.3 bits(142), Expect:5e-12, 
Method:Compositional matrix adjust., 
Identities:27/35(77%), Positives:28/35(80%), Gaps:1/35(2%)

Query  508  APKWGQCGGQGWTGPTTCVAGSTCQAQNQWYSQCL  542
            A +WGQCGG GW G T C AG TCQAQNQWYSQCL
Sbjct  254  AARWGQCGGSGWNGATCCSAG-TCQAQNQWYSQCL  287


>VDAG_07784
Sequence ID: Query_2718444 Length: 295
Range 1: 259 to 295

Score:52.8 bits(125), Expect:9e-10, 
Method:Compositional matrix adjust., 
Identities:25/38(66%), Positives:28/38(73%), Gaps:1/38(2%)

Query  505  GAAAPKWGQCGGQGWTGPTTCVAGSTCQAQNQWYSQCL  542
            G+ A  +GQCGGQGW G T C  G TC+A NQWYSQCL
Sbjct  259  GSCAALYGQCGGQGWNGATCCSQG-TCRASNQWYSQCL  295


>VDAG_00063
Sequence ID: Query_2718277 Length: 492
Range 1: 19 to 55

Score:51.2 bits(121), Expect:5e-09, 
Method:Compositional matrix adjust., 
Identities:22/37(59%), Positives:26/37(70%), Gaps:0/37(0%)

Query  506  AAAPKWGQCGGQGWTGPTTCVAGSTCQAQNQWYSQCL  542
            A AP   QCGG GWTG T+C AGS+C A + WYS C+
Sbjct  19   AQAPLDAQCGGSGWTGETSCEAGSSCVAVDAWYSHCV  55


>VDAG_07400
Sequence ID: Query_2718432 Length: 314
Range 1: 278 to 313

Score:36.2 bits(82), Expect:2e-04, 
Method:Compositional matrix adjust., 
Identities:17/36(47%), Positives:25/36(69%), Gaps:1/36(2%)

Query  507  AAPKWGQCGGQGWTGPTTCVAGSTCQAQN-QWYSQC  541
            + P++GQCGGQ + G T C +  TC+A +  +YSQC
Sbjct  278  SVPQFGQCGGQDYKGCTVCASPYTCKAVSPPYYSQC  313


Query #69: VDAG_03488 Query ID: lcl|Query_2718137 Length: 201

Sequences producing significant alignments:
                                                                  Scientific      Common                     Max    Total Query   E    Per.   Acc.                        
Description                                                       Name            Name            Taxid      Score  Score cover Value  Ident  Len        Accession        
VDAG_03488                                                                                        0          418    418   100%  6e-154 100.00 201        Query_2718345    
VDAG_03287                                                                                        0          235    235   100%  6e-82  61.19  195        Query_2718335    


Alignments:

>VDAG_03488
Sequence ID: Query_2718345 Length: 201
Range 1: 1 to 201

Score:418 bits(1074), Expect:6e-154, 
Method:Compositional matrix adjust., 
Identities:201/201(100%), Positives:201/201(100%), Gaps:0/201(0%)

Query  1    MHFSTVLAGCGTLLSFALASPTSPLLAARDETVSFTVFTDSNGEIESFRNAQALGVDIYG  60
            MHFSTVLAGCGTLLSFALASPTSPLLAARDETVSFTVFTDSNGEIESFRNAQALGVDIYG
Sbjct  1    MHFSTVLAGCGTLLSFALASPTSPLLAARDETVSFTVFTDSNGEIESFRNAQALGVDIYG  60

Query  61   PIPDDGVVHADHVTAEPGTKAWAWIRAQADIDWTKVSKDKRDAVLKRQGWANIGIGMYAQ  120
            PIPDDGVVHADHVTAEPGTKAWAWIRAQADIDWTKVSKDKRDAVLKRQGWANIGIGMYAQ
Sbjct  61   PIPDDGVVHADHVTAEPGTKAWAWIRAQADIDWTKVSKDKRDAVLKRQGWANIGIGMYAQ  120

Query  121  DNCGGQASYFDNVEYGTHHFDVVNYYSIGITYRGLRDGETLGTFRQAGDDWCGTFVNNIA  180
            DNCGGQASYFDNVEYGTHHFDVVNYYSIGITYRGLRDGETLGTFRQAGDDWCGTFVNNIA
Sbjct  121  DNCGGQASYFDNVEYGTHHFDVVNYYSIGITYRGLRDGETLGTFRQAGDDWCGTFVNNIA  180

Query  181  HDSNPGCGAVGPINCFILTLS  201
            HDSNPGCGAVGPINCFILTLS
Sbjct  181  HDSNPGCGAVGPINCFILTLS  201


>VDAG_03287
Sequence ID: Query_2718335 Length: 195
Range 1: 1 to 195

Score:235 bits(600), Expect:6e-82, 
Method:Compositional matrix adjust., 
Identities:123/201(61%), Positives:149/201(74%), Gaps:6/201(2%)

Query  1    MHFSTVLAGCGTLLSFALASPTSPLLAARDETVSFTVFTDSNGEIESFRNAQALGVDIYG  60
            MHF+TVL+  G + S ALA+P +P+LAARDE V FTV+ D  G +ESF NA ALGVDI+ 
Sbjct  1    MHFTTVLSTLGLMASIALAAPKAPILAARDEDVDFTVYKDDAGNVESFVNATALGVDIFE  60

Query  61   PIPDDGVVHADHVTAEPGTKAWAWIRAQADIDWTKVSKDKRDAVLKRQGWANIGIGMYAQ  120
            PIPDDGVV  D + AEPGTKAWAWIRAQ DI+W +V++++   + KRQGWANIGIGM   
Sbjct  61   PIPDDGVVLNDRIVAEPGTKAWAWIRAQIDINWDEVTEEQ---LQKRQGWANIGIGMIIG  117

Query  121  DNCGGQASYFDNVEYGTHHFDVVNYYSIGITYRGLRDGETLGTFRQAGDDWCGTFVNNIA  180
                GQASYFDNV+Y  HH+  +N+YS GI YRGLR+GE L   R  G+DWCGT+V  IA
Sbjct  118  ---QGQASYFDNVQYNVHHYGTINHYSFGIRYRGLRNGEQLDVSRLNGNDWCGTYVATIA  174

Query  181  HDSNPGCGAVGPINCFILTLS  201
             +S  GCG VGPINCF L L+
Sbjct  175  RNSGTGCGHVGPINCFRLWLN  195


Query #70: VDAG_03513 Query ID: lcl|Query_2718138 Length: 233

Sequences producing significant alignments:
                                                                  Scientific      Common                     Max    Total Query   E    Per.   Acc.                        
Description                                                       Name            Name            Taxid      Score  Score cover Value  Ident  Len        Accession        
VDAG_03513                                                                                        0          466    466   100%  5e-172 100.00 233        Query_2718346    


Alignments:

>VDAG_03513
Sequence ID: Query_2718346 Length: 233
Range 1: 1 to 233

Score:466 bits(1199), Expect:5e-172, 
Method:Compositional matrix adjust., 
Identities:233/233(100%), Positives:233/233(100%), Gaps:0/233(0%)

Query  1    MKSMVQSLALLTALLQSLHVVAQPSTYTTIIVTTCITVTSSIATPTRSPHMQDTAVTVFV  60
            MKSMVQSLALLTALLQSLHVVAQPSTYTTIIVTTCITVTSSIATPTRSPHMQDTAVTVFV
Sbjct  1    MKSMVQSLALLTALLQSLHVVAQPSTYTTIIVTTCITVTSSIATPTRSPHMQDTAVTVFV  60

Query  61   PDCFQCDCAVCVHTTRLTTTLAAFCPTGIVDRPYVVEHVYSGMSAIPTMTDPTFILAGFT  120
            PDCFQCDCAVCVHTTRLTTTLAAFCPTGIVDRPYVVEHVYSGMSAIPTMTDPTFILAGFT
Sbjct  61   PDCFQCDCAVCVHTTRLTTTLAAFCPTGIVDRPYVVEHVYSGMSAIPTMTDPTFILAGFT  120

Query  121  TAVETCTSCGVEPITATLTFPNGGRPYVPEMTHVVAPSRGVQHGSDDWIATGPSRVTEHG  180
            TAVETCTSCGVEPITATLTFPNGGRPYVPEMTHVVAPSRGVQHGSDDWIATGPSRVTEHG
Sbjct  121  TAVETCTSCGVEPITATLTFPNGGRPYVPEMTHVVAPSRGVQHGSDDWIATGPSRVTEHG  180

Query  181  SHDVTAAKPPSGAEHGSQGETTPDAPDVVYTAGADTLCRLGGVLLSLLLLVTF  233
            SHDVTAAKPPSGAEHGSQGETTPDAPDVVYTAGADTLCRLGGVLLSLLLLVTF
Sbjct  181  SHDVTAAKPPSGAEHGSQGETTPDAPDVVYTAGADTLCRLGGVLLSLLLLVTF  233


Query #71: VDAG_03656 Query ID: lcl|Query_2718139 Length: 385

Sequences producing significant alignments:
                                                                  Scientific      Common                     Max    Total Query   E    Per.   Acc.                        
Description                                                       Name            Name            Taxid      Score  Score cover Value  Ident  Len        Accession        
VDAG_03656                                                                                        0          795    795   100%  0.0    100.00 385        Query_2718347    
VDAG_07144                                                                                        0          337    337   89%   5e-116 51.86  394        Query_2718425    
VDAG_08734                                                                                        0          323    323   98%   1e-109 48.84  457        Query_2718466    
VDAG_02709                                                                                        0          50.4   50.4  24%   3e-09  39.78  326        Query_2718317    
VDAG_08067                                                                                        0          43.9   43.9  18%   4e-07  38.03  305        Query_2718451    
VDAG_07759                                                                                        0          42.0   42.0  50%   2e-06  24.27  329        Query_2718441    
VDAG_04718                                                                                        0          37.0   37.0  48%   6e-05  26.63  333        Query_2718375    


Alignments:

>VDAG_03656
Sequence ID: Query_2718347 Length: 385
Range 1: 1 to 385

Score:795 bits(2053), Expect:0.0, 
Method:Compositional matrix adjust., 
Identities:385/385(100%), Positives:385/385(100%), Gaps:0/385(0%)

Query  1    MHFTTIVLLVGAPTLSFAQVVGKAYGFAAGVTGGGSATPAVPKDIAQLKSWLGDDTPRVI  60
            MHFTTIVLLVGAPTLSFAQVVGKAYGFAAGVTGGGSATPAVPKDIAQLKSWLGDDTPRVI
Sbjct  1    MHFTTIVLLVGAPTLSFAQVVGKAYGFAAGVTGGGSATPAVPKDIAQLKSWLGDDTPRVI  60

Query  61   RIDKTFNFIGSEGSVTEMGCRNKNVCTFLNGGQDWIKPDCDSEQTPVQVTYDKAGTVGII  120
            RIDKTFNFIGSEGSVTEMGCRNKNVCTFLNGGQDWIKPDCDSEQTPVQVTYDKAGTVGII
Sbjct  61   RIDKTFNFIGSEGSVTEMGCRNKNVCTFLNGGQDWIKPDCDSEQTPVQVTYDKAGTVGII  120

Query  121  VGSNKSIVGVGNKGVLHGKGLRLKQGASNVIIQNLHIDNLNPQHIWGGDGISLEGQNNGV  180
            VGSNKSIVGVGNKGVLHGKGLRLKQGASNVIIQNLHIDNLNPQHIWGGDGISLEGQNNGV
Sbjct  121  VGSNKSIVGVGNKGVLHGKGLRLKQGASNVIIQNLHIDNLNPQHIWGGDGISLEGQNNGV  180

Query  181  WIDHNKFTRVGRQMFVSHFDANTATLSNNEFDGKTSYSRTCNNKHYWTIMMVGKLDKITF  240
            WIDHNKFTRVGRQMFVSHFDANTATLSNNEFDGKTSYSRTCNNKHYWTIMMVGKLDKITF
Sbjct  181  WIDHNKFTRVGRQMFVSHFDANTATLSNNEFDGKTSYSRTCNNKHYWTIMMVGKLDKITF  240

Query  241  DKNYLHDVSGRAPKIGSESGTQIIQAVNNYYNYNTGHAFDISFAGARVLIEGNRLENQPQ  300
            DKNYLHDVSGRAPKIGSESGTQIIQAVNNYYNYNTGHAFDISFAGARVLIEGNRLENQPQ
Sbjct  241  DKNYLHDVSGRAPKIGSESGTQIIQAVNNYYNYNTGHAFDISFAGARVLIEGNRLENQPQ  300

Query  301  PMTPASSTGKVYNVPDDASRTNCASYLGRNCEINAITASGAITARKDNSVLTELGKYKAN  360
            PMTPASSTGKVYNVPDDASRTNCASYLGRNCEINAITASGAITARKDNSVLTELGKYKAN
Sbjct  301  PMTPASSTGKVYNVPDDASRTNCASYLGRNCEINAITASGAITARKDNSVLTELGKYKAN  360

Query  361  LVQPLRYGDVKGHVLANYGVGRIGN  385
            LVQPLRYGDVKGHVLANYGVGRIGN
Sbjct  361  LVQPLRYGDVKGHVLANYGVGRIGN  385


>VDAG_07144
Sequence ID: Query_2718425 Length: 394
Range 1: 21 to 364

Score:337 bits(863), Expect:5e-116, 
Method:Compositional matrix adjust., 
Identities:181/349(52%), Positives:234/349(67%), Gaps:8/349(2%)

Query  20   VVGKAYGFAAGVTGGGSATPAVPKDIAQLKSWLGDDTPRVIRIDKTFNFIGSEGSVTEMG  79
            VVGKAYGFA GVTGGGSA    P   ++L   L DD PR I I+KT++F G++   T  G
Sbjct  21   VVGKAYGFATGVTGGGSAKAVTPTSASELAKLLADDVPRTIVINKTWDFTGAK--ATGSG  78

Query  80   CRNKNVCTFLNGGQDWIKP-DCD-SEQTPVQ-VTYDKAGTVGIIVGSNKSIVGVGNKGVL  136
            C  K+ C+  NGGQ ++    C  S+   V  + YDKAG   +IVGSNKSI+G G  GVL
Sbjct  79   CDRKS-CSAKNGGQLYLGTLSCGGSDNVAVSSIKYDKAGLEPLIVGSNKSIIGSG-AGVL  136

Query  137  HGKGLRLKQGASNVIIQNLHIDNLNPQHIWGGDGISLEGQNNGVWIDHNKFTRVGRQMFV  196
            +GKGL++K+ A NVIIQ   I NLNP  +WGGD I L+G N+GVWIDH K + VGR   V
Sbjct  137  NGKGLQIKKNAKNVIIQGFEIRNLNPGIVWGGDAIDLKGGNDGVWIDHMKISLVGRMFIV  196

Query  197  SHFDANTATLSNNEFDGKTSYSRTCNNKHYWTIMMVGKLDKITFDKNYLHDVSGRAPKIG  256
            +H+D +  T+SN+EFDG+T+ S +CN  HYWT+M  GK D++T D+NY HDVSGRAPK+G
Sbjct  197  THYDGSRVTVSNSEFDGQTTTSASCNGDHYWTMMFYGKGDRVTLDRNYYHDVSGRAPKLG  256

Query  257  SESGTQIIQAVNNYYNYNTGHAFDISFAGARVLIEGNRLENQPQPMTPASSTGKVYNVPD  316
             +  T   QA NNY+    GHAFDI ++GA  LIEGN  E    P T +S+ G VYNVPD
Sbjct  257  QDGTTGTFQATNNYFKNMQGHAFDI-YSGATALIEGNVFETVKNPFTSSSNKGTVYNVPD  315

Query  317  DASRTNCASYLGRNCEINAITASGAITARKDNSVLTELGKYKANLVQPL  365
             A+ + C+S LGR CE+N  + SGA+ + K  S L+ L K K+ LV+P+
Sbjct  316  SAAASACSSALGRACEVNKASGSGALLSLKTTSALSTLAKSKSFLVKPV  364


>VDAG_08734
Sequence ID: Query_2718466 Length: 457
Range 1: 7 to 388

Score:323 bits(827), Expect:1e-109, 
Method:Compositional matrix adjust., 
Identities:189/387(49%), Positives:250/387(64%), Gaps:14/387(3%)

Query  6    IVLLVGAPTLSFAQVVGKAYGFAAGVTGGGSATPAVPKDIAQLKSWLGDDTPRVIRIDKT  65
            + + VG  + ++AQVVGKA+G AAG TGGGSATPAVP DI QL +WL D TPRVI ID+ 
Sbjct  7    LAVAVGVLSPAYAQVVGKAFGMAAGTTGGGSATPAVPADIKQLAAWLADSTPRVILIDRE  66

Query  66   FNFIGSEGSVTEMGCRNKNVCTFLNGGQDWIKP-DC--DSEQTPV-QVTYDKAGTVGIIV  121
            FNFIGSEG+ T +GC NK+ C    GGQD+I    C   +   P+  V YD AGT  + V
Sbjct  67   FNFIGSEGTATSVGCENKD-CPVSKGGQDYIGTLSCGDTARMNPIASVKYDTAGTKPMQV  125

Query  122  GSNKSIVGVGNKGVLHGKGLRLKQGASNVIIQNLHIDNLNPQHIWGGDGISLEGQNNGVW  181
            GSNKS+VGVGNKGV+ GKGLR+  G+ N+IIQN+H  N+NP+ +WGGD ++L G  + +W
Sbjct  126  GSNKSLVGVGNKGVIVGKGLRII-GSKNIIIQNIHFTNINPKSVWGGDALTL-GNTDNIW  183

Query  182  IDHNKFTRVGRQMFVSHFD-ANTATLSNNEFDGKTSYSRTCNNKHYWTIMMVGKLDKITF  240
            IDHNKF+ VGRQ  VS +D A   T+SNNEFDG T +S +CN +HYW ++ +G  D  TF
Sbjct  184  IDHNKFSLVGRQFMVSGWDAAGRVTVSNNEFDGATKWSASCNGQHYWALLFIGAKDLFTF  243

Query  241  DKNYLHDVSGRAPKIGSES--GTQIIQAVNNYYNYNTGHAFDISFAGARVLIEGNRLENQ  298
              N+LHD+SGRAP  G++    T +  AVNN +   +GHAFDI  A    L+EGN  +  
Sbjct  244  SGNWLHDISGRAPHYGTDKNGATNVFHAVNNLFENMSGHAFDIEPA-TWSLLEGNVFKGV  302

Query  299  PQPMTPASSTGKVYNVPDDASRTNCASYLGRNCEINAI-TASGAITARKDNSVLTELGKY  357
             QP+TP  ST +  ++      T C S +GR C+ N   + SG + A ++   LT+L K 
Sbjct  303  KQPVTP-QSTPRANSIYIQDKGTACVSAIGRACQPNQRDSTSGTLPAIEETDALTQLRKD  361

Query  358  KANLVQPLRYGD-VKGHVLANYGVGRI  383
                + P +    V+  V AN GVG+I
Sbjct  362  AGANIAPAKPASGVEASVKANAGVGKI  388


>VDAG_02709
Sequence ID: Query_2718317 Length: 326
Range 1: 82 to 172

Score:50.4 bits(119), Expect:3e-09, 
Method:Compositional matrix adjust., 
Identities:37/93(40%), Positives:50/93(53%), Gaps:2/93(2%)

Query  119  IIVGSNKSIVGVGNKGVLHGKGLRLKQGASNVIIQNLHIDNLNPQHIWGGDGISLEGQNN  178
            + V S+K+IVGVG    +   GLRL +  SNVII+NL I + +       DGI  +  +N
Sbjct  82   VSVSSDKTIVGVGEDAEIFQGGLRLIK-VSNVIIRNLIIGHSSDGTDNDYDGIQSDTSSN  140

Query  179  GVWIDHNKFTRVGRQMFVSHFDANTATLSNNEF  211
             +WIDH  F   G  +     D N  T+SNN F
Sbjct  141  -IWIDHCLFEEAGDGLVDLRKDTNYFTVSNNIF  172


>VDAG_08067
Sequence ID: Query_2718451 Length: 305
Range 1: 77 to 141

Score:43.9 bits(102), Expect:4e-07, 
Method:Compositional matrix adjust., 
Identities:27/71(38%), Positives:43/71(60%), Gaps:6/71(8%)

Query  121  VGSNKSIVGVGNKGVLHGKGLRLKQGASNVIIQNLHIDNLNPQHIWGGDGISLEGQNNGV  180
            V +N S++G+G K  L G GLR+ +   N+I++NLH+ ++ P+   GGD +  E   N +
Sbjct  77   VENNTSVLGLGAKSGLTGGGLRMYK-VDNIILRNLHL-SMAPR---GGDLVEAERSTN-I  130

Query  181  WIDHNKFTRVG  191
            WIDH   +  G
Sbjct  131  WIDHLDLSNAG  141


>VDAG_07759
Sequence ID: Query_2718441 Length: 329
Range 1: 89 to 273

Score:42.0 bits(97), Expect:2e-06, 
Method:Compositional matrix adjust., 
Identities:50/206(24%), Positives:90/206(43%), Gaps:33/206(16%)

Query  114  AGTVGIIVGSNKSIVGVGNKGVLHGKGLRLKQGASNVIIQNLHIDNLNPQHIWG--GDGI  171
            +G+  I +GSNKS++G+       G GL  ++       +N+ + N+  +++ G  GDG 
Sbjct  89   SGSANIRIGSNKSVIGLPG---FDGIGLYARRQ------KNIILRNIISRNVLGSVGDGF  139

Query  172  SLEGQNNGVWIDHNKFTRVGRQMFVSHFDANTATLSNNEFDGKTSYSRTCNNKHYWTIMM  231
             ++   N VW+DH +F        ++  D     +  +      + S T  + H W   +
Sbjct  140  RIDETTN-VWVDHCEF----YSKLIADKDYYDGLVDLSHAADFVTISYTYFHDH-WKTSL  193

Query  232  VGKLD----------KITFDKNYLHDVSGRAPKIGSESGTQIIQAVNNYYNYNTGHAFDI  281
            VG  +          ++T+  NY  +   R P +   +G       N+YY  N   A + 
Sbjct  194  VGHSENNGAKDSGHLRVTYAHNYWANCGSRGPSLRFGTG----HIYNSYY-LNMNSAIN-  247

Query  282  SFAGARVLIEGNRLENQPQPMTPASS  307
            +   A+VLI+ N  +N   P+T   S
Sbjct  248  TRQNAQVLIQSNAFKNVTVPITTQDS  273


>VDAG_04718
Sequence ID: Query_2718375 Length: 333
Range 1: 89 to 269

Score:37.0 bits(84), Expect:6e-05, 
Method:Compositional matrix adjust., 
Identities:53/199(27%), Positives:89/199(44%), Gaps:30/199(15%)

Query  114  AGTVGIIVGSNKSIVGVGNKGV-LHGKGLRLKQGASNVIIQNLHIDNLNPQHIWGGDGIS  172
            +G   + V S+K+I+G   KG  L G GL + +   NVI++N+ I  +   +   GD I 
Sbjct  89   SGGAKVRVQSDKTIIG--QKGSELVGTGLYINK-VKNVIVRNMKISKVKDSN---GDAIG  142

Query  173  LEGQNNGVWIDHNKFT---RVGRQMFVSHFD----ANTATLSN----NEFDGKTSYSRTC  221
            ++   N VW+DH   +   + G+  +    D    ++  T+SN    + F          
Sbjct  143  IQASKN-VWVDHCDLSSDLKSGKDYYDGLLDITHGSDWVTVSNTFLHDHFKASLIGHTDS  201

Query  222  NNKHYWTIMMVGKLDKITFDKNYLHDVSGRAPKIGSESGTQIIQAVNNYYNYNTGHAFDI  281
            N K        GKL  +T+  NY ++V+ R P +    GT  +   NNYY    G +   
Sbjct  202  NAKE-----DKGKL-HVTYANNYWYNVNSRNPSV--RFGT--VHIYNNYY-LEVGSSAVN  250

Query  282  SFAGARVLIEGNRLENQPQ  300
            +  GA+V +E    +   +
Sbjct  251  TRMGAQVRVESTVFDKSTK  269


Query #72: VDAG_03704 Query ID: lcl|Query_2718140 Length: 115

Sequences producing significant alignments:
                                                                  Scientific      Common                     Max    Total Query   E   Per.   Acc.                        
Description                                                       Name            Name            Taxid      Score  Score cover Value Ident  Len        Accession        
VDAG_03704                                                                                        0          237    237   100%  4e-85 100.00 115        Query_2718348    


Alignments:

>VDAG_03704
Sequence ID: Query_2718348 Length: 115
Range 1: 1 to 115

Score:237 bits(604), Expect:4e-85, 
Method:Compositional matrix adjust., 
Identities:115/115(100%), Positives:115/115(100%), Gaps:0/115(0%)

Query  1    MQFSYAALIALTARSVTANPLTPRSQPGWEFPESMPLAARQTTPEPGTPLYLCHESCGTS  60
            MQFSYAALIALTARSVTANPLTPRSQPGWEFPESMPLAARQTTPEPGTPLYLCHESCGTS
Sbjct  1    MQFSYAALIALTARSVTANPLTPRSQPGWEFPESMPLAARQTTPEPGTPLYLCHESCGTS  60

Query  61   ITLSREEGYCTNWQYIARLDACLLCANEHNIWQYYGNSVTAAATTCGFTATPARL  115
            ITLSREEGYCTNWQYIARLDACLLCANEHNIWQYYGNSVTAAATTCGFTATPARL
Sbjct  61   ITLSREEGYCTNWQYIARLDACLLCANEHNIWQYYGNSVTAAATTCGFTATPARL  115


Query #73: VDAG_03709 Query ID: lcl|Query_2718141 Length: 115

Sequences producing significant alignments:
                                                                  Scientific      Common                     Max    Total Query   E   Per.   Acc.                        
Description                                                       Name            Name            Taxid      Score  Score cover Value Ident  Len        Accession        
VDAG_03709                                                                                        0          236    236   100%  6e-85 100.00 115        Query_2718349    


Alignments:

>VDAG_03709
Sequence ID: Query_2718349 Length: 115
Range 1: 1 to 115

Score:236 bits(603), Expect:6e-85, 
Method:Compositional matrix adjust., 
Identities:115/115(100%), Positives:115/115(100%), Gaps:0/115(0%)

Query  1    MHITKTLTAVLCLGTGALSYKVRIFPGANCGGGAARDLNIFDNTCRSTDLFSFRSFRVLG  60
            MHITKTLTAVLCLGTGALSYKVRIFPGANCGGGAARDLNIFDNTCRSTDLFSFRSFRVLG
Sbjct  1    MHITKTLTAVLCLGTGALSYKVRIFPGANCGGGAARDLNIFDNTCRSTDLFSFRSFRVLG  60

Query  61   YGAKRQRANFWSDVPCIGTPSFIQDWWADGGSDTFKIGECITLYKTAKSLGSISA  115
            YGAKRQRANFWSDVPCIGTPSFIQDWWADGGSDTFKIGECITLYKTAKSLGSISA
Sbjct  61   YGAKRQRANFWSDVPCIGTPSFIQDWWADGGSDTFKIGECITLYKTAKSLGSISA  115


Query #74: VDAG_03790 Query ID: lcl|Query_2718142 Length: 244

Sequences producing significant alignments:
                                                                  Scientific      Common                     Max    Total Query   E   Per.   Acc.                        
Description                                                       Name            Name            Taxid      Score  Score cover Value Ident  Len        Accession        
VDAG_03790                                                                                        0          493    493   100%  0.0   100.00 244        Query_2718350    
VDAG_06165                                                                                        0          279    279   94%   5e-97 60.43  287        Query_2718412    
VDAG_05294                                                                                        0          246    246   95%   6e-85 52.56  221        Query_2718388    
VDAG_05042                                                                                        0          243    243   94%   8e-84 54.74  223        Query_2718383    
VDAG_05043                                                                                        0          183    183   81%   3e-60 48.24  224        Query_2718384    


Alignments:

>VDAG_03790
Sequence ID: Query_2718350 Length: 244
Range 1: 1 to 244

Score:493 bits(1268), Expect:0.0, 
Method:Compositional matrix adjust., 
Identities:244/244(100%), Positives:244/244(100%), Gaps:0/244(0%)

Query  1    MVSFKSLLLAASAFTAVLGRPFDSFDGPDVNITDADELLVRRQVTANSEGTHNGYFYSWW  60
            MVSFKSLLLAASAFTAVLGRPFDSFDGPDVNITDADELLVRRQVTANSEGTHNGYFYSWW
Sbjct  1    MVSFKSLLLAASAFTAVLGRPFDSFDGPDVNITDADELLVRRQVTANSEGTHNGYFYSWW  60

Query  61   SDGGGQVTYTMGAGSRYSVTWKDTGNFVGGKGWNPGTGRTINYGGSFSPQGNGYLAVYGW  120
            SDGGGQVTYTMGAGSRYSVTWKDTGNFVGGKGWNPGTGRTINYGGSFSPQGNGYLAVYGW
Sbjct  61   SDGGGQVTYTMGAGSRYSVTWKDTGNFVGGKGWNPGTGRTINYGGSFSPQGNGYLAVYGW  120

Query  121  TRNPLIEYYVVESYGTYNPGSGGQLKGTVTTDGGTYNVYVSTRTNQPSIDGTRTFQQYWS  180
            TRNPLIEYYVVESYGTYNPGSGGQLKGTVTTDGGTYNVYVSTRTNQPSIDGTRTFQQYWS
Sbjct  121  TRNPLIEYYVVESYGTYNPGSGGQLKGTVTTDGGTYNVYVSTRTNQPSIDGTRTFQQYWS  180

Query  181  VRTSKRVGGAVTMQNHFNAWAQFGMNLGAHYYQIVATEGYQSSGSSDIYVQTQYVTFAPP  240
            VRTSKRVGGAVTMQNHFNAWAQFGMNLGAHYYQIVATEGYQSSGSSDIYVQTQYVTFAPP
Sbjct  181  VRTSKRVGGAVTMQNHFNAWAQFGMNLGAHYYQIVATEGYQSSGSSDIYVQTQYVTFAPP  240

Query  241  VNEG  244
            VNEG
Sbjct  241  VNEG  244


>VDAG_06165
Sequence ID: Query_2718412 Length: 287
Range 1: 1 to 218

Score:279 bits(713), Expect:5e-97, 
Method:Compositional matrix adjust., 
Identities:139/230(60%), Positives:160/230(69%), Gaps:12/230(5%)

Query  1    MVSFKSLLLAASAFTAVLGRPFDSFDGPDVNITDADELLVRRQVTANSEGTHNGYFYSWW  60
            MV F SL +AASA   V   P D             E L +RQ T +S+GTH+GYFYSWW
Sbjct  1    MVCFSSLFVAASAIAGVFASPVD------------HEQLAKRQSTPSSQGTHDGYFYSWW  48

Query  61   SDGGGQVTYTMGAGSRYSVTWKDTGNFVGGKGWNPGTGRTINYGGSFSPQGNGYLAVYGW  120
            +DGG   TYT  AG  YSV+W + GN VGGKGWNPG+ RTI Y G+++P GN YLAVYGW
Sbjct  49   TDGGAAATYTNLAGGEYSVSWSNGGNLVGGKGWNPGSARTITYSGTYNPNGNSYLAVYGW  108

Query  121  TRNPLIEYYVVESYGTYNPGSGGQLKGTVTTDGGTYNVYVSTRTNQPSIDGTRTFQQYWS  180
            TRNPL+EYYVVE++GTYNP SG   +G VT DG  Y ++ STRTNQPSIDGT TFQQYW+
Sbjct  109  TRNPLVEYYVVENFGTYNPSSGATARGQVTHDGALYRLFESTRTNQPSIDGTATFQQYWA  168

Query  181  VRTSKRVGGAVTMQNHFNAWAQFGMNLGAHYYQIVATEGYQSSGSSDIYV  230
            VR  KR GG V M   FNAW   GM LG H YQ+VATEGY SSGS+ I V
Sbjct  169  VRDVKRTGGTVNMATFFNAWTAAGMRLGTHNYQVVATEGYFSSGSARINV  218


>VDAG_05294
Sequence ID: Query_2718388 Length: 221
Range 1: 1 to 219

Score:246 bits(627), Expect:6e-85, 
Method:Compositional matrix adjust., 
Identities:123/234(53%), Positives:150/234(64%), Gaps:17/234(7%)

Query  1    MVSFKSLLLAASAFTAVLGRPFDSFDGPDVNITDADELLVRRQVTANSEGTHNGYFYSWW  60
            MVSF +LL A +A T  LG P               +L  R+ VT N++GTHNGYFYSWW
Sbjct  1    MVSFSTLLTACTAITGALGTP---------------DLDRRQNVTPNAQGTHNGYFYSWW  45

Query  61   SDGGGQVTYTMGAGSRYSVTWKDTGNFVGGKGWNPGTGRTINYGGSFSP--QGNGYLAVY  118
            SDG   VTYT  AG  YSV W   GN VGGKGWNPG+ + I Y  S+ P    N YL +Y
Sbjct  46   SDGQSPVTYTNSAGGSYSVEWSSGGNLVGGKGWNPGSAKEIRYSASWQPTNNSNSYLTIY  105

Query  119  GWTRNPLIEYYVVESYGTYNPGSGGQLKGTVTTDGGTYNVYVSTRTNQPSIDGTRTFQQY  178
            GWTR+PL+EYY+VES+G YNPGS  + +G +   G  Y +Y STR  QPSIDGT+TFQQY
Sbjct  106  GWTRSPLVEYYIVESHGEYNPGSSAEPRGEIEAHGSIYKLYESTRVQQPSIDGTQTFQQY  165

Query  179  WSVRTSKRVGGAVTMQNHFNAWAQFGMNLGAHYYQIVATEGYQSSGSSDIYVQT  232
            W++R + R  G VT    FNAWA  GM +G H Y IVATE Y S+G + + V+T
Sbjct  166  WAIRQTHRTSGTVTTGTFFNAWAAAGMPIGQHNYMIVATEAYNSAGRASVVVET  219


>VDAG_05042
Sequence ID: Query_2718383 Length: 223
Range 1: 1 to 223

Score:243 bits(620), Expect:8e-84, 
Method:Compositional matrix adjust., 
Identities:127/232(55%), Positives:158/232(68%), Gaps:10/232(4%)

Query  1    MVSFKSLLLAASAFTAVLGRPFDSFDGPDVNITDADELLVRRQVTANSEGTHNGYFYSWW  60
            MVSF SLL A S  + VL  P      P+VN       L +R  T +S GT  G++YS+W
Sbjct  1    MVSFTSLLAAFSVVSGVLTSPIAVV--PEVNTA-----LAKR--TPSSTGTSGGFYYSFW  51

Query  61   SDGGGQVTYTMGAGSRYSVTWKDT-GNFVGGKGWNPGTGRTINYGGSFSPQGNGYLAVYG  119
            +D    VTYT G   ++SV+WK+  GN VGGKGW  G+ RTI Y GS+ P GN YLA+YG
Sbjct  52   TDTPNSVTYTNGDAGKFSVSWKNNNGNHVGGKGWRTGSARTIKYSGSYKPNGNSYLAIYG  111

Query  120  WTRNPLIEYYVVESYGTYNPGSGGQLKGTVTTDGGTYNVYVSTRTNQPSIDGTRTFQQYW  179
            WTR+PLIEYY+VES+GTYNP +G   KG  T DG  Y++Y STRTN PSI+GTRTF Q+W
Sbjct  112  WTRSPLIEYYIVESFGTYNPSTGATSKGQFTVDGSVYDLYTSTRTNAPSIEGTRTFTQFW  171

Query  180  SVRTSKRVGGAVTMQNHFNAWAQFGMNLGAHYYQIVATEGYQSSGSSDIYVQ  231
            SVR +KR  G+V    HF AW + GMNLG+H YQI+A EGY+SSGS+ + V 
Sbjct  172  SVRRTKRTSGSVNTGAHFAAWKKAGMNLGSHDYQILAVEGYKSSGSATMTVS  223


>VDAG_05043
Sequence ID: Query_2718384 Length: 224
Range 1: 22 to 217

Score:183 bits(465), Expect:3e-60, 
Method:Compositional matrix adjust., 
Identities:96/199(48%), Positives:121/199(60%), Gaps:4/199(2%)

Query  33   TDADELLVRRQVTANSEGTHNGYFYSWWSDGGGQVTYTMGAGSRYSVTWKDTGNFVGGKG  92
            TD    L + Q T NS+GTH G+FY WWSDG     YT   G  Y + W+  GN +GGKG
Sbjct  22   TDQTAALHKPQATPNSQGTHGGFFYYWWSDGQSPAAYTNLDGGSYCLRWESGGNLIGGKG  81

Query  93   WNPGT-GRTINYGGSFSPQGNGYLAVYGWTRNPLIEYYVVESYGTYNPGSGGQLKGTVTT  151
            W+PGT  RTI   G+F    N YLAVYGW   P +EYY+VE +G +NP    Q+ GTV  
Sbjct  82   WSPGTDNRTIQISGTFQGVENSYLAVYGWLETPKVEYYIVEYHGVFNPAYDAQILGTVIC  141

Query  152  DGGTYNVYVSTRTNQPSIDGTRTFQQYWSVRTSKRVGGAVTMQNHFNAWAQFGMNLGAHY  211
            DG  Y++  STR    S  GT+   +YWSVR +KR GG V    HF+AW   G++   H 
Sbjct  142  DGSVYDISRSTRV---SSGGTKILPRYWSVRRNKRTGGTVQTGCHFDAWRSTGLSAADHG  198

Query  212  YQIVATEGYQSSGSSDIYV  230
            +QIVATEGY SSG +++ V
Sbjct  199  FQIVATEGYFSSGFAEMTV  217


Query #75: VDAG_03799 Query ID: lcl|Query_2718143 Length: 163

Sequences producing significant alignments:
                                                                  Scientific      Common                     Max    Total Query   E    Per.   Acc.                        
Description                                                       Name            Name            Taxid      Score  Score cover Value  Ident  Len        Accession        
VDAG_03799                                                                                        0          312    312   100%  2e-113 100.00 163        Query_2718351    


Alignments:

>VDAG_03799
Sequence ID: Query_2718351 Length: 163
Range 1: 1 to 163

Score:312 bits(800), Expect:2e-113, 
Method:Compositional matrix adjust., 
Identities:163/163(100%), Positives:163/163(100%), Gaps:0/163(0%)

Query  1    MKVITSLIIATLAAAVSADYQSCGGFRVAPAPRCPKGTACLDDPRIDGCGMACDAPGICI  60
            MKVITSLIIATLAAAVSADYQSCGGFRVAPAPRCPKGTACLDDPRIDGCGMACDAPGICI
Sbjct  1    MKVITSLIIATLAAAVSADYQSCGGFRVAPAPRCPKGTACLDDPRIDGCGMACDAPGICI  60

Query  61   PNKAPQCGGPRKIRCPYGSGLVCYDKPNDDCDPRNGGVKCPGVCLTPLKQEPPAEIPEDA  120
            PNKAPQCGGPRKIRCPYGSGLVCYDKPNDDCDPRNGGVKCPGVCLTPLKQEPPAEIPEDA
Sbjct  61   PNKAPQCGGPRKIRCPYGSGLVCYDKPNDDCDPRNGGVKCPGVCLTPLKQEPPAEIPEDA  120

Query  121  PFCGGIGGLPCPEGLVCIDDPRDGCDPKKGGADCGGVCVSPPY  163
            PFCGGIGGLPCPEGLVCIDDPRDGCDPKKGGADCGGVCVSPPY
Sbjct  121  PFCGGIGGLPCPEGLVCIDDPRDGCDPKKGGADCGGVCVSPPY  163


Query #76: VDAG_03804 Query ID: lcl|Query_2718144 Length: 191

Sequences producing significant alignments:
                                                                  Scientific      Common                     Max    Total Query   E    Per.   Acc.                        
Description                                                       Name            Name            Taxid      Score  Score cover Value  Ident  Len        Accession        
VDAG_03804                                                                                        0          384    384   100%  1e-140 100.00 191        Query_2718352    
VDAG_06146                                                                                        0          28.1   28.1  15%   0.016  55.17  328        Query_2718409    


Alignments:

>VDAG_03804
Sequence ID: Query_2718352 Length: 191
Range 1: 1 to 191

Score:384 bits(985), Expect:1e-140, 
Method:Compositional matrix adjust., 
Identities:191/191(100%), Positives:191/191(100%), Gaps:0/191(0%)

Query  1    MHLHSILGFLACLPLTFASTLPTEFSEDFSRSIQVTRESVARDINGIDTAVKKLISALDP  60
            MHLHSILGFLACLPLTFASTLPTEFSEDFSRSIQVTRESVARDINGIDTAVKKLISALDP
Sbjct  1    MHLHSILGFLACLPLTFASTLPTEFSEDFSRSIQVTRESVARDINGIDTAVKKLISALDP  60

Query  61   FEGGLLDVPKLVIVGTNFLNVHAANRKAFVNAKRIETQFSKEDSKAIIDLVEQTLVITNP  120
            FEGGLLDVPKLVIVGTNFLNVHAANRKAFVNAKRIETQFSKEDSKAIIDLVEQTLVITNP
Sbjct  61   FEGGLLDVPKLVIVGTNFLNVHAANRKAFVNAKRIETQFSKEDSKAIIDLVEQTLVITNP  120

Query  121  RATELVIRKKPAFDRLQSGAFARLGLELLLEDHLSLSDALVRWVEPSLRDQADEAVETIT  180
            RATELVIRKKPAFDRLQSGAFARLGLELLLEDHLSLSDALVRWVEPSLRDQADEAVETIT
Sbjct  121  RATELVIRKKPAFDRLQSGAFARLGLELLLEDHLSLSDALVRWVEPSLRDQADEAVETIT  180

Query  181  LALEDAIEVYS  191
            LALEDAIEVYS
Sbjct  181  LALEDAIEVYS  191


>VDAG_06146
Sequence ID: Query_2718409 Length: 328
Range 1: 263 to 288

Score:28.1 bits(61), Expect:0.016, 
Method:Compositional matrix adjust., 
Identities:16/29(55%), Positives:19/29(65%), Gaps:3/29(10%)

Query  36   TRESVARDINGIDTAVKKLISALDPFEGG  64
            TRESVA   N +DTA  K+I + DP  GG
Sbjct  263  TRESVA---NALDTADGKVIISYDPKAGG  288


Query #77: VDAG_03886 Query ID: lcl|Query_2718145 Length: 295

Sequences producing significant alignments:
                                                                  Scientific      Common                     Max    Total Query   E   Per.   Acc.                        
Description                                                       Name            Name            Taxid      Score  Score cover Value Ident  Len        Accession        
VDAG_03886                                                                                        0          608    608   100%  0.0   100.00 295        Query_2718353    


Alignments:

>VDAG_03886
Sequence ID: Query_2718353 Length: 295
Range 1: 1 to 295

Score:608 bits(1569), Expect:0.0, 
Method:Compositional matrix adjust., 
Identities:295/295(100%), Positives:295/295(100%), Gaps:0/295(0%)

Query  1    MHFSTTLIALTAALGSVSAAPSAHVHLHARKHVENRNIEFKKAGRPHEEPTPSPEPVPTT  60
            MHFSTTLIALTAALGSVSAAPSAHVHLHARKHVENRNIEFKKAGRPHEEPTPSPEPVPTT
Sbjct  1    MHFSTTLIALTAALGSVSAAPSAHVHLHARKHVENRNIEFKKAGRPHEEPTPSPEPVPTT  60

Query  61   TAVATPTQVKVAAAASSSAVPSSGNAEAKPFCNGKGKRATLDQIMYAGNVGTADNWGCNM  120
            TAVATPTQVKVAAAASSSAVPSSGNAEAKPFCNGKGKRATLDQIMYAGNVGTADNWGCNM
Sbjct  61   TAVATPTQVKVAAAASSSAVPSSGNAEAKPFCNGKGKRATLDQIMYAGNVGTADNWGCNM  120

Query  121  QIIDKAAVDKYDYTAKFASTGDKFSCSCFNKVGPKGLLDGFWFSAVDFTVADPGKDDVYM  180
            QIIDKAAVDKYDYTAKFASTGDKFSCSCFNKVGPKGLLDGFWFSAVDFTVADPGKDDVYM
Sbjct  121  QIIDKAAVDKYDYTAKFASTGDKFSCSCFNKVGPKGLLDGFWFSAVDFTVADPGKDDVYM  180

Query  181  AFDTNTQGGCACGPGDKAPRTSIGQLAGVWLEFDMGSEPNGGNSGADVSVLVAGAAGLPY  240
            AFDTNTQGGCACGPGDKAPRTSIGQLAGVWLEFDMGSEPNGGNSGADVSVLVAGAAGLPY
Sbjct  181  AFDTNTQGGCACGPGDKAPRTSIGQLAGVWLEFDMGSEPNGGNSGADVSVLVAGAAGLPY  240

Query  241  PGMSVSANGKVCSWVKSDGTNEAAYMPGMEDLDGIGCKGYHKNHLDVLIGDNFNH  295
            PGMSVSANGKVCSWVKSDGTNEAAYMPGMEDLDGIGCKGYHKNHLDVLIGDNFNH
Sbjct  241  PGMSVSANGKVCSWVKSDGTNEAAYMPGMEDLDGIGCKGYHKNHLDVLIGDNFNH  295


Query #78: VDAG_03991 Query ID: lcl|Query_2718146 Length: 280

Sequences producing significant alignments:
                                                                  Scientific      Common                     Max    Total Query   E   Per.   Acc.                        
Description                                                       Name            Name            Taxid      Score  Score cover Value Ident  Len        Accession        
VDAG_03991                                                                                        0          535    535   100%  0.0   100.00 280        Query_2718354    
VDAG_05439                                                                                        0          43.5   43.5  46%   4e-07 29.93  402        Query_2718392    


Alignments:

>VDAG_03991
Sequence ID: Query_2718354 Length: 280
Range 1: 1 to 280

Score:535 bits(1379), Expect:0.0, 
Method:Compositional matrix adjust., 
Identities:280/280(100%), Positives:280/280(100%), Gaps:0/280(0%)

Query  1    MLPLLTLPALVAVAAATTPFRTHKNTVPFNSTVPAALFSLARRQCDVACGEGSCLETGQT  60
            MLPLLTLPALVAVAAATTPFRTHKNTVPFNSTVPAALFSLARRQCDVACGEGSCLETGQT
Sbjct  1    MLPLLTLPALVAVAAATTPFRTHKNTVPFNSTVPAALFSLARRQCDVACGEGSCLETGQT  60

Query  61   CCDETIGSYCEAGYVCNPDGCCPEGDICDGPAETCIDETEALCGVFCIPGDAQCCNGDAG  120
            CCDETIGSYCEAGYVCNPDGCCPEGDICDGPAETCIDETEALCGVFCIPGDAQCCNGDAG
Sbjct  61   CCDETIGSYCEAGYVCNPDGCCPEGDICDGPAETCIDETEALCGVFCIPGDAQCCNGDAG  120

Query  121  QFCEAGSLCVETGCEPIDGGPVDPVDPTDPTGPTDPTGPVDPTDPTGPVDPANPTDPTDP  180
            QFCEAGSLCVETGCEPIDGGPVDPVDPTDPTGPTDPTGPVDPTDPTGPVDPANPTDPTDP
Sbjct  121  QFCEAGSLCVETGCEPIDGGPVDPVDPTDPTGPTDPTGPVDPTDPTGPVDPANPTDPTDP  180

Query  181  TDPVNPTDPTPTPGTGNGSGGNNGGSNGGNGNDGNNGSNGNNGNNGNNGNNGANGSNGAN  240
            TDPVNPTDPTPTPGTGNGSGGNNGGSNGGNGNDGNNGSNGNNGNNGNNGNNGANGSNGAN
Sbjct  181  TDPVNPTDPTPTPGTGNGSGGNNGGSNGGNGNDGNNGSNGNNGNNGNNGNNGANGSNGAN  240

Query  241  GANGSNGSNGNSNGNGSSAGHVSSPQMALLLLVFGALLLL  280
            GANGSNGSNGNSNGNGSSAGHVSSPQMALLLLVFGALLLL
Sbjct  241  GANGSNGSNGNSNGNGSSAGHVSSPQMALLLLVFGALLLL  280


>VDAG_05439
Sequence ID: Query_2718392 Length: 402
Range 1: 27 to 161

Score:43.5 bits(101), Expect:4e-07, 
Method:Compositional matrix adjust., 
Identities:41/137(30%), Positives:51/137(37%), Gaps:8/137(5%)

Query  3    PLLTLPALVAVAAATTPFRTHKNTVPFNSTVPAALFSLARRQCD------VACGEGSCLE  56
            P +     V   A   P  + ++       VP  L +L   + D      V C    C  
Sbjct  27   PAVKSSKTVLSLAVPLPHLSSRSANTARDPVPHPLLNLLDTRQDGCGLRGVECDSEWCAP  86

Query  57   TGQTCCDETIGSYCEAGYVCNPDGCCPEGDICDGPAETCIDETEALCGVFCIPGDAQCCN  116
                CC    GSYC+ G  C+  GCCP G IC G    C +  E      C+P  A CC 
Sbjct  87   FSGICCGWGNGSYCDIGTSCDSGGCCPLGKICTGDPSGCTEGQEPCGDNQCMPEGAVCCG  146

Query  117  GDAGQFCEAGSLCVETG  133
               G  C AG  C   G
Sbjct  147  N--GGHCAAGETCTSDG  161


Query #79: VDAG_04007 Query ID: lcl|Query_2718147 Length: 293

Sequences producing significant alignments:
                                                                  Scientific      Common                     Max    Total Query   E   Per.   Acc.                        
Description                                                       Name            Name            Taxid      Score  Score cover Value Ident  Len        Accession        
VDAG_04007                                                                                        0          604    604   100%  0.0   100.00 293        Query_2718355    


Alignments:

>VDAG_04007
Sequence ID: Query_2718355 Length: 293
Range 1: 1 to 293

Score:604 bits(1557), Expect:0.0, 
Method:Compositional matrix adjust., 
Identities:293/293(100%), Positives:293/293(100%), Gaps:0/293(0%)

Query  1    MKFSQVAWACLAAATSVQSQEAPVKVKPYPQGAPLLDNQVYQGCFSSRGELQKIYSDRNV  60
            MKFSQVAWACLAAATSVQSQEAPVKVKPYPQGAPLLDNQVYQGCFSSRGELQKIYSDRNV
Sbjct  1    MKFSQVAWACLAAATSVQSQEAPVKVKPYPQGAPLLDNQVYQGCFSSRGELQKIYSDRNV  60

Query  61   SNGACAGACKAKYNVYAMNGATCYCGNTYPAAKDLVDQDKCNYNCPGYPYDACGGIKDGT  120
            SNGACAGACKAKYNVYAMNGATCYCGNTYPAAKDLVDQDKCNYNCPGYPYDACGGIKDGT
Sbjct  61   SNGACAGACKAKYNVYAMNGATCYCGNTYPAAKDLVDQDKCNYNCPGYPYDACGGIKDGT  120

Query  121  FYDVFNSGLDVVVENFVPTVTSTSSIPAATTTEVSNTPSTTAGQDAVTTASSAPVETDSG  180
            FYDVFNSGLDVVVENFVPTVTSTSSIPAATTTEVSNTPSTTAGQDAVTTASSAPVETDSG
Sbjct  121  FYDVFNSGLDVVVENFVPTVTSTSSIPAATTTEVSNTPSTTAGQDAVTTASSAPVETDSG  180

Query  181  ESGNGGPSIGGIIAGVVVGVVAMAAIAGAIFWWVRRKRNSEIEEEHRRNAAVNSFIAGAK  240
            ESGNGGPSIGGIIAGVVVGVVAMAAIAGAIFWWVRRKRNSEIEEEHRRNAAVNSFIAGAK
Sbjct  181  ESGNGGPSIGGIIAGVVVGVVAMAAIAGAIFWWVRRKRNSEIEEEHRRNAAVNSFIAGAK  240

Query  241  PPSSSGGISMTDSRMDPGFAHRRMSDGSIADNQDYSRKILRSAMPVTTNDLCP  293
            PPSSSGGISMTDSRMDPGFAHRRMSDGSIADNQDYSRKILRSAMPVTTNDLCP
Sbjct  241  PPSSSGGISMTDSRMDPGFAHRRMSDGSIADNQDYSRKILRSAMPVTTNDLCP  293


Query #80: VDAG_04019 Query ID: lcl|Query_2718148 Length: 187

Sequences producing significant alignments:
                                                                  Scientific      Common                     Max    Total Query   E    Per.   Acc.                        
Description                                                       Name            Name            Taxid      Score  Score cover Value  Ident  Len        Accession        
VDAG_04019                                                                                        0          390    390   100%  2e-143 100.00 187        Query_2718356    
VDAG_02908                                                                                        0          116    116   78%   5e-35  40.37  211        Query_2718327    


Alignments:

>VDAG_04019
Sequence ID: Query_2718356 Length: 187
Range 1: 1 to 187

Score:390 bits(1001), Expect:2e-143, 
Method:Compositional matrix adjust., 
Identities:187/187(100%), Positives:187/187(100%), Gaps:0/187(0%)

Query  1    MKFNAILLALVPAALALPTTDEAQTPKLAARQSITAVTDSLSFSLTLPQFTTRRNNRNPA  60
            MKFNAILLALVPAALALPTTDEAQTPKLAARQSITAVTDSLSFSLTLPQFTTRRNNRNPA
Sbjct  1    MKFNAILLALVPAALALPTTDEAQTPKLAARQSITAVTDSLSFSLTLPQFTTRRNNRNPA  60

Query  61   NLDWSSDGCTTSPDNPFGFPFVPACHRHDFGYHNFRAQTRFTESNKLRIDNQFRTDLRFQ  120
            NLDWSSDGCTTSPDNPFGFPFVPACHRHDFGYHNFRAQTRFTESNKLRIDNQFRTDLRFQ
Sbjct  61   NLDWSSDGCTTSPDNPFGFPFVPACHRHDFGYHNFRAQTRFTESNKLRIDNQFRTDLRFQ  120

Query  121  CQSSSVRGVCNALADVYYSAVRAFGGDDATPGKRDEHSELVAIYDEKVAIYDKLVAEAQA  180
            CQSSSVRGVCNALADVYYSAVRAFGGDDATPGKRDEHSELVAIYDEKVAIYDKLVAEAQA
Sbjct  121  CQSSSVRGVCNALADVYYSAVRAFGGDDATPGKRDEHSELVAIYDEKVAIYDKLVAEAQA  180

Query  181  KGQLWTV  187
            KGQLWTV
Sbjct  181  KGQLWTV  187


>VDAG_02908
Sequence ID: Query_2718327 Length: 211
Range 1: 5 to 163

Score:116 bits(290), Expect:5e-35, 
Method:Compositional matrix adjust., 
Identities:65/161(40%), Positives:87/161(54%), Gaps:17/161(10%)

Query  3    FNAILLALVPAALALPTTDEAQT------PKLAARQSITAV--TDSLSFSLTLPQFTTRR  54
            F A +  L   + A+PT+   +T        L +R  + +V   D L F  T+P F   R
Sbjct  5    FAASVALLAAFSSAMPTSSPMETDASITLSTLESRAVVCSVAAVDRLIFKTTIPVFLKAR  64

Query  55   NNRNPANLDWSSDGCTTSPDNPFGFPFVPACHRHDFGYHNFRAQTRFTESNKLRIDNQFR  114
              ++P    W SDGCT++PD P  F F PAC RHDFGY N +AQ R+T++ K RID+QF+
Sbjct  65   KAKDPKRCRWDSDGCTSAPDRPAMFNFKPACQRHDFGYRNTKAQRRYTKAMKKRIDDQFK  124

Query  115  TDLRFQCQSSSVRGV-------CNALADVYYSAVRAFGGDD  148
             DL   C  S  +G+       C   AD+YY AVR FG  D
Sbjct  125  KDLYKYC--SGFKGLLAFQGVRCRRYADIYYVAVRKFGRRD  163


Query #81: VDAG_04030 Query ID: lcl|Query_2718149 Length: 117

Sequences producing significant alignments:
                                                                  Scientific      Common                     Max    Total Query   E   Per.   Acc.                        
Description                                                       Name            Name            Taxid      Score  Score cover Value Ident  Len        Accession        
VDAG_04030                                                                                        0          246    246   100%  1e-88 100.00 117        Query_2718357    


Alignments:

>VDAG_04030
Sequence ID: Query_2718357 Length: 117
Range 1: 1 to 117

Score:246 bits(627), Expect:1e-88, 
Method:Compositional matrix adjust., 
Identities:117/117(100%), Positives:117/117(100%), Gaps:0/117(0%)

Query  1    MHYLYSTFAVALMLADGALADLHKVAVCVTNRKSAPIGGTGWSASYNWAKNYEILPEATR  60
            MHYLYSTFAVALMLADGALADLHKVAVCVTNRKSAPIGGTGWSASYNWAKNYEILPEATR
Sbjct  1    MHYLYSTFAVALMLADGALADLHKVAVCVTNRKSAPIGGTGWSASYNWAKNYEILPEATR  60

Query  61   CACNLYRQRNTGNKQWDKCPDCTFDGLGCNSAGWHIGGDEMNYYCSKKCGAQGSEAN  117
            CACNLYRQRNTGNKQWDKCPDCTFDGLGCNSAGWHIGGDEMNYYCSKKCGAQGSEAN
Sbjct  61   CACNLYRQRNTGNKQWDKCPDCTFDGLGCNSAGWHIGGDEMNYYCSKKCGAQGSEAN  117


Query #82: VDAG_04046 Query ID: lcl|Query_2718150 Length: 347

Sequences producing significant alignments:
                                                                  Scientific      Common                     Max    Total Query   E   Per.   Acc.                        
Description                                                       Name            Name            Taxid      Score  Score cover Value Ident  Len        Accession        
VDAG_04046                                                                                        0          648    648   100%  0.0   100.00 347        Query_2718358    
VDAG_05640                                                                                        0          34.7   34.7  30%   6e-05 28.04  102        Query_2718395    


Alignments:

>VDAG_04046
Sequence ID: Query_2718358 Length: 347
Range 1: 1 to 347

Score:648 bits(1671), Expect:0.0, 
Method:Compositional matrix adjust., 
Identities:347/347(100%), Positives:347/347(100%), Gaps:0/347(0%)

Query  1    MKNTAVLSAAVILVLSGVQAQDLPACGQTCVTNMLGLAAELGCGDVQGSEREACLCRNPN  60
            MKNTAVLSAAVILVLSGVQAQDLPACGQTCVTNMLGLAAELGCGDVQGSEREACLCRNPN
Sbjct  1    MKNTAVLSAAVILVLSGVQAQDLPACGQTCVTNMLGLAAELGCGDVQGSEREACLCRNPN  60

Query  61   FLYGINDCSTAVCAEDTEAAAAAVRYGLSYCADRGVTVEPVPAGTVTEATNTETVTATAT  120
            FLYGINDCSTAVCAEDTEAAAAAVRYGLSYCADRGVTVEPVPAGTVTEATNTETVTATAT
Sbjct  61   FLYGINDCSTAVCAEDTEAAAAAVRYGLSYCADRGVTVEPVPAGTVTEATNTETVTATAT  120

Query  121  GGGANGGAVPIVTTIVSDGTTLVSTIGTGTVTGTAGGGAVVPIVTTIVSDGTTFTSTVGT  180
            GGGANGGAVPIVTTIVSDGTTLVSTIGTGTVTGTAGGGAVVPIVTTIVSDGTTFTSTVGT
Sbjct  121  GGGANGGAVPIVTTIVSDGTTLVSTIGTGTVTGTAGGGAVVPIVTTIVSDGTTFTSTVGT  180

Query  181  STITGTAANGDDDSNTAVVSTFTTVITSGDDTITSTGVTTIGINGVSGASQLPVTTVAVP  240
            STITGTAANGDDDSNTAVVSTFTTVITSGDDTITSTGVTTIGINGVSGASQLPVTTVAVP
Sbjct  181  STITGTAANGDDDSNTAVVSTFTTVITSGDDTITSTGVTTIGINGVSGASQLPVTTVAVP  240

Query  241  VVTTITSGDDLITSTIGTTSVVSTLTGSALTSALESQASDAASTGGDDSNTASGSATTTD  300
            VVTTITSGDDLITSTIGTTSVVSTLTGSALTSALESQASDAASTGGDDSNTASGSATTTD
Sbjct  241  VVTTITSGDDLITSTIGTTSVVSTLTGSALTSALESQASDAASTGGDDSNTASGSATTTD  300

Query  301  SGSSSETQTGDAAASSTTGGGNDSAGMSLTAPAFGLLAAMGVAAILF  347
            SGSSSETQTGDAAASSTTGGGNDSAGMSLTAPAFGLLAAMGVAAILF
Sbjct  301  SGSSSETQTGDAAASSTTGGGNDSAGMSLTAPAFGLLAAMGVAAILF  347


>VDAG_05640
Sequence ID: Query_2718395 Length: 102
Range 1: 1 to 102

Score:34.7 bits(78), Expect:6e-05, 
Method:Compositional matrix adjust., 
Identities:30/107(28%), Positives:46/107(42%), Gaps:6/107(5%)

Query  1    MKNTA-VLSAAVILVLSGVQAQDLPACGQTCVTNMLGLAAELGCGDVQGSEREACLCRNP  59
            MK +A +L+ A   ++S V AQ  P C  +C    + L     C +   +    C C++ 
Sbjct  1    MKFSATILAVAATTLVSTVSAQ-FPLCALSCFEKTMQLPQAQTCTE---ANMFLCFCKST  56

Query  60   NFLYGINDCSTAVCAEDTEAAAAAVRYGLSYCADRGVTVEPVPAGTV  106
                   DC+   C   T  A +AV+YGL  C   G  +  +PA   
Sbjct  57   FLALAYRDCACQEC-PSTATAVSAVQYGLDICTQAGAPISWLPAQCF  102


Query #83: VDAG_04083 Query ID: lcl|Query_2718151 Length: 318

Sequences producing significant alignments:
                                                                  Scientific      Common                     Max    Total Query   E   Per.   Acc.                        
Description                                                       Name            Name            Taxid      Score  Score cover Value Ident  Len        Accession        
VDAG_04083                                                                                        0          668    668   100%  0.0   100.00 318        Query_2718359    


Alignments:

>VDAG_04083
Sequence ID: Query_2718359 Length: 318
Range 1: 1 to 318

Score:668 bits(1724), Expect:0.0, 
Method:Compositional matrix adjust., 
Identities:318/318(100%), Positives:318/318(100%), Gaps:0/318(0%)

Query  1    MLAYDTLILGFGLFAGLAGAVGESKGGELYFMYKAYRSHKCDSWPEDFATDAEYQQSLAQ  60
            MLAYDTLILGFGLFAGLAGAVGESKGGELYFMYKAYRSHKCDSWPEDFATDAEYQQSLAQ
Sbjct  1    MLAYDTLILGFGLFAGLAGAVGESKGGELYFMYKAYRSHKCDSWPEDFATDAEYQQSLAQ  60

Query  61   GRQGCNLLGFMRQFSTRSLTGASLKAARVNVPDPWNPTLEQLFDVGEWGRTKNDDKFIYS  120
            GRQGCNLLGFMRQFSTRSLTGASLKAARVNVPDPWNPTLEQLFDVGEWGRTKNDDKFIYS
Sbjct  61   GRQGCNLLGFMRQFSTRSLTGASLKAARVNVPDPWNPTLEQLFDVGEWGRTKNDDKFIYS  120

Query  121  KLNLVDVMGRAKPAEFWYPDPKSETPKLIQGDRYSFENSLASTGFIAQHQMTRQSTIAAP  180
            KLNLVDVMGRAKPAEFWYPDPKSETPKLIQGDRYSFENSLASTGFIAQHQMTRQSTIAAP
Sbjct  121  KLNLVDVMGRAKPAEFWYPDPKSETPKLIQGDRYSFENSLASTGFIAQHQMTRQSTIAAP  180

Query  181  YITDMIEGLKWANHGRRKEEADRMVKDYIKAVKEIDPQASDKWVMTKPTKAVKPPEKIGT  240
            YITDMIEGLKWANHGRRKEEADRMVKDYIKAVKEIDPQASDKWVMTKPTKAVKPPEKIGT
Sbjct  181  YITDMIEGLKWANHGRRKEEADRMVKDYIKAVKEIDPQASDKWVMTKPTKAVKPPEKIGT  240

Query  241  WGELDTKESYKAMKISKDGRAAVKELNKTYVKNYRNDGSEESHARVIAYTKNVRDQLLAA  300
            WGELDTKESYKAMKISKDGRAAVKELNKTYVKNYRNDGSEESHARVIAYTKNVRDQLLAA
Sbjct  241  WGELDTKESYKAMKISKDGRAAVKELNKTYVKNYRNDGSEESHARVIAYTKNVRDQLLAA  300

Query  301  TRPPCTGSCGICHPSNAL  318
            TRPPCTGSCGICHPSNAL
Sbjct  301  TRPPCTGSCGICHPSNAL  318


Query #84: VDAG_04127 Query ID: lcl|Query_2718152 Length: 566

Sequences producing significant alignments:
                                                                  Scientific      Common                     Max    Total Query   E   Per.   Acc.                        
Description                                                       Name            Name            Taxid      Score  Score cover Value Ident  Len        Accession        
VDAG_04127                                                                                        0          1140   1140  100%  0.0   100.00 566        Query_2718360    


Alignments:

>VDAG_04127
Sequence ID: Query_2718360 Length: 566
Range 1: 1 to 566

Score:1140 bits(2950), Expect:0.0, 
Method:Compositional matrix adjust., 
Identities:566/566(100%), Positives:566/566(100%), Gaps:0/566(0%)

Query  1    MKFNAVAAVSAAALLAGNVHAEEAKDAEASSVTPKIAAFTPTSIKADFLEQFTDDWETRW  60
            MKFNAVAAVSAAALLAGNVHAEEAKDAEASSVTPKIAAFTPTSIKADFLEQFTDDWETRW
Sbjct  1    MKFNAVAAVSAAALLAGNVHAEEAKDAEASSVTPKIAAFTPTSIKADFLEQFTDDWETRW  60

Query  61   KPSHAKKETDGEKEDEEWAYVGEWSVEEPSVFKGVEGDKGLVVKNAAAHHAISAKFPKAI  120
            KPSHAKKETDGEKEDEEWAYVGEWSVEEPSVFKGVEGDKGLVVKNAAAHHAISAKFPKAI
Sbjct  61   KPSHAKKETDGEKEDEEWAYVGEWSVEEPSVFKGVEGDKGLVVKNAAAHHAISAKFPKAI  120

Query  121  DNKGKTLVVQYEVKLQNGLECGGAYLKLLRDNKALHQEEFSNTTPYVIMFGPDKCGHTNK  180
            DNKGKTLVVQYEVKLQNGLECGGAYLKLLRDNKALHQEEFSNTTPYVIMFGPDKCGHTNK
Sbjct  121  DNKGKTLVVQYEVKLQNGLECGGAYLKLLRDNKALHQEEFSNTTPYVIMFGPDKCGHTNK  180

Query  181  VHFIFQHKNPKTGEYEEKAVSSPPTAKIVKTTELYTLIVKPDNTFIIKQNNEQVKTGSLL  240
            VHFIFQHKNPKTGEYEEKAVSSPPTAKIVKTTELYTLIVKPDNTFIIKQNNEQVKTGSLL
Sbjct  181  VHFIFQHKNPKTGEYEEKAVSSPPTAKIVKTTELYTLIVKPDNTFIIKQNNEQVKTGSLL  240

Query  241  EDFFPPVNPPAEIEDPKDRKPDTWVDEARIADPEAKKPEDWDEEAPFEILDEEAEKPEDW  300
            EDFFPPVNPPAEIEDPKDRKPDTWVDEARIADPEAKKPEDWDEEAPFEILDEEAEKPEDW
Sbjct  241  EDFFPPVNPPAEIEDPKDRKPDTWVDEARIADPEAKKPEDWDEEAPFEILDEEAEKPEDW  300

Query  301  LENEPLTIPDPEAQKPEDWDDEEDGDWLAPTVPNPACADNSGCGPWTKPMKRNPDYKGQW  360
            LENEPLTIPDPEAQKPEDWDDEEDGDWLAPTVPNPACADNSGCGPWTKPMKRNPDYKGQW
Sbjct  301  LENEPLTIPDPEAQKPEDWDDEEDGDWLAPTVPNPACADNSGCGPWTKPMKRNPDYKGQW  360

Query  361  TPPFIDNPDYKGVWAPRKIKNPDFYEDKTPANFEPIGAIGFEIWTMQSDILFDNIYVGHS  420
            TPPFIDNPDYKGVWAPRKIKNPDFYEDKTPANFEPIGAIGFEIWTMQSDILFDNIYVGHS
Sbjct  361  TPPFIDNPDYKGVWAPRKIKNPDFYEDKTPANFEPIGAIGFEIWTMQSDILFDNIYVGHS  420

Query  421  IEDAEKLAEETFKPKHAVEKSLEEAAKPKQEEKPASPSDLKFTDDPVTYVKEKVDLFVTI  480
            IEDAEKLAEETFKPKHAVEKSLEEAAKPKQEEKPASPSDLKFTDDPVTYVKEKVDLFVTI
Sbjct  421  IEDAEKLAEETFKPKHAVEKSLEEAAKPKQEEKPASPSDLKFTDDPVTYVKEKVDLFVTI  480

Query  481  AQKDPIEAIKFVPEVAGGFAALFATLLVLIASFAAGGGSAAPAVKKAAGDAKAAAKDVKD  540
            AQKDPIEAIKFVPEVAGGFAALFATLLVLIASFAAGGGSAAPAVKKAAGDAKAAAKDVKD
Sbjct  481  AQKDPIEAIKFVPEVAGGFAALFATLLVLIASFAAGGGSAAPAVKKAAGDAKAAAKDVKD  540

Query  541  KATKAAASGAETVKQEANKRTTRSQS  566
            KATKAAASGAETVKQEANKRTTRSQS
Sbjct  541  KATKAAASGAETVKQEANKRTTRSQS  566


Query #85: VDAG_04155 Query ID: lcl|Query_2718153 Length: 281

Sequences producing significant alignments:
                                                                  Scientific      Common                     Max    Total Query   E   Per.   Acc.                        
Description                                                       Name            Name            Taxid      Score  Score cover Value Ident  Len        Accession        
VDAG_04155                                                                                        0          568    568   100%  0.0   100.00 281        Query_2718361    


Alignments:

>VDAG_04155
Sequence ID: Query_2718361 Length: 281
Range 1: 1 to 281

Score:568 bits(1464), Expect:0.0, 
Method:Compositional matrix adjust., 
Identities:281/281(100%), Positives:281/281(100%), Gaps:0/281(0%)

Query  1    MLTVFSLVALLPLLAAAADGDDYAQNFTINNGQIYTPGLAILNAPQPGTPLGGENLHVSL  60
            MLTVFSLVALLPLLAAAADGDDYAQNFTINNGQIYTPGLAILNAPQPGTPLGGENLHVSL
Sbjct  1    MLTVFSLVALLPLLAAAADGDDYAQNFTINNGQIYTPGLAILNAPQPGTPLGGENLHVSL  60

Query  61   DVTTNGEIPLPPYADDSPSGIFNITMFLSSYVTGRNFTISNGTATENNHTLGPIMLQEPG  120
            DVTTNGEIPLPPYADDSPSGIFNITMFLSSYVTGRNFTISNGTATENNHTLGPIMLQEPG
Sbjct  61   DVTTNGEIPLPPYADDSPSGIFNITMFLSSYVTGRNFTISNGTATENNHTLGPIMLQEPG  120

Query  121  STVKHVNWLFPRCLVGDGQPSGDDSDRGLYNISIRQNFRLNGEDHYTIFDVPVRLTNRIE  180
            STVKHVNWLFPRCLVGDGQPSGDDSDRGLYNISIRQNFRLNGEDHYTIFDVPVRLTNRIE
Sbjct  121  STVKHVNWLFPRCLVGDGQPSGDDSDRGLYNISIRQNFRLNGEDHYTIFDVPVRLTNRIE  180

Query  181  ERDDRPDCDALDNPLLSPEELDVNGANAVGIFAAPGGSTEIEVKPASEDGNGNDNDNDNG  240
            ERDDRPDCDALDNPLLSPEELDVNGANAVGIFAAPGGSTEIEVKPASEDGNGNDNDNDNG
Sbjct  181  ERDDRPDCDALDNPLLSPEELDVNGANAVGIFAAPGGSTEIEVKPASEDGNGNDNDNDNG  240

Query  241  DFGELKPDARPGDGLGAAGALSWRSGASWLSVAAIGCALAM  281
            DFGELKPDARPGDGLGAAGALSWRSGASWLSVAAIGCALAM
Sbjct  241  DFGELKPDARPGDGLGAAGALSWRSGASWLSVAAIGCALAM  281


Query #86: VDAG_04228 Query ID: lcl|Query_2718154 Length: 155

Sequences producing significant alignments:
                                                                  Scientific      Common                     Max    Total Query   E    Per.   Acc.                        
Description                                                       Name            Name            Taxid      Score  Score cover Value  Ident  Len        Accession        
VDAG_04228                                                                                        0          315    315   100%  5e-115 100.00 155        Query_2718362    
VDAG_08558                                                                                        0          29.3   29.3  34%   0.005  37.50  395        Query_2718461    


Alignments:

>VDAG_04228
Sequence ID: Query_2718362 Length: 155
Range 1: 1 to 155

Score:315 bits(808), Expect:5e-115, 
Method:Compositional matrix adjust., 
Identities:155/155(100%), Positives:155/155(100%), Gaps:0/155(0%)

Query  1    MRISDSILSILLLVTSASASANPEPEADPLPLPEPAADADAGSAPAPGTSLFQRAIPELL  60
            MRISDSILSILLLVTSASASANPEPEADPLPLPEPAADADAGSAPAPGTSLFQRAIPELL
Sbjct  1    MRISDSILSILLLVTSASASANPEPEADPLPLPEPAADADAGSAPAPGTSLFQRAIPELL  60

Query  61   ATRLDAFIAEDDLDSEGQAPALEKRACKYNGCKCNSRGKQFRSCGNCVWTDNGAWVIKKK  120
            ATRLDAFIAEDDLDSEGQAPALEKRACKYNGCKCNSRGKQFRSCGNCVWTDNGAWVIKKK
Sbjct  61   ATRLDAFIAEDDLDSEGQAPALEKRACKYNGCKCNSRGKQFRSCGNCVWTDNGAWVIKKK  120

Query  121  RVKSHIYECAPDGGCCDYGPAKDCGKSTARCYVKG  155
            RVKSHIYECAPDGGCCDYGPAKDCGKSTARCYVKG
Sbjct  121  RVKSHIYECAPDGGCCDYGPAKDCGKSTARCYVKG  155


>VDAG_08558
Sequence ID: Query_2718461 Length: 395
Range 1: 38 to 90

Score:29.3 bits(64), Expect:0.005, 
Method:Compositional matrix adjust., 
Identities:21/56(38%), Positives:30/56(53%), Gaps:6/56(10%)

Query  55   AIPELLATRLDAFIAE---DDLDSEGQAPALEKRACKYNGCKCNSRGKQFRSCGNC  107
            A+ EL      AF+ E   D+ D E  A A+  R C+ + C+ + RG   RSCG+C
Sbjct  38   AVNELPPPANKAFVPEAETDEKDEEAGAGAVRMRDCRSDFCR-DHRG--HRSCGHC  90


Query #87: VDAG_04306 Query ID: lcl|Query_2718155 Length: 254

Sequences producing significant alignments:
                                                                  Scientific      Common                     Max    Total Query   E    Per.   Acc.                        
Description                                                       Name            Name            Taxid      Score  Score cover Value  Ident  Len        Accession        
VDAG_04306                                                                                        0          489    489   100%  2e-180 100.00 254        Query_2718363    
VDAG_08653                                                                                        0          27.3   27.3  16%   0.029  44.19  154        Query_2718463    


Alignments:

>VDAG_04306
Sequence ID: Query_2718363 Length: 254
Range 1: 1 to 254

Score:489 bits(1260), Expect:2e-180, 
Method:Compositional matrix adjust., 
Identities:254/254(100%), Positives:254/254(100%), Gaps:0/254(0%)

Query  1    MRFATAAVAALVAFVSSAVAQNPDFNPVNKPTPNEKIPAGSTYKIEWTAPAKFAGVTIKI  60
            MRFATAAVAALVAFVSSAVAQNPDFNPVNKPTPNEKIPAGSTYKIEWTAPAKFAGVTIKI
Sbjct  1    MRFATAAVAALVAFVSSAVAQNPDFNPVNKPTPNEKIPAGSTYKIEWTAPAKFAGVTIKI  60

Query  61   ALIGGETQNTQVPLLDIASGIPNSALSYEWKVPADIGGKKFYGLVLTSEANAADWQYSNP  120
            ALIGGETQNTQVPLLDIASGIPNSALSYEWKVPADIGGKKFYGLVLTSEANAADWQYSNP
Sbjct  61   ALIGGETQNTQVPLLDIASGIPNSALSYEWKVPADIGGKKFYGLVLTSEANAADWQYSNP  120

Query  121  FVITASEGSGSKAPTYGSGSSTVVVTTSVGTAIVTLSAVPTTSVSTVETTTSCPETTTTV  180
            FVITASEGSGSKAPTYGSGSSTVVVTTSVGTAIVTLSAVPTTSVSTVETTTSCPETTTTV
Sbjct  121  FVITASEGSGSKAPTYGSGSSTVVVTTSVGTAIVTLSAVPTTSVSTVETTTSCPETTTTV  180

Query  181  AVKPTTSVVVPKNSTSAAVPVPTTHTTLVVASTTAPVIAQPTESAPVTVPQNGAGQAKAG  240
            AVKPTTSVVVPKNSTSAAVPVPTTHTTLVVASTTAPVIAQPTESAPVTVPQNGAGQAKAG
Sbjct  181  AVKPTTSVVVPKNSTSAAVPVPTTHTTLVVASTTAPVIAQPTESAPVTVPQNGAGQAKAG  240

Query  241  VFAVLGGVALAALL  254
            VFAVLGGVALAALL
Sbjct  241  VFAVLGGVALAALL  254


>VDAG_08653
Sequence ID: Query_2718463 Length: 154
Range 1: 110 to 147

Score:27.3 bits(59), Expect:0.029, 
Method:Compositional matrix adjust., 
Identities:19/43(44%), Positives:23/43(53%), Gaps:5/43(11%)

Query  212  STTAPVIAQPTESAPVTVPQNGAGQAKAGVFAVLGGVALAALL  254
            +TT  V+  PT  AP TVP  GAG+      A L G  LA +L
Sbjct  110  TTTKVVVPAPTTQAPETVPTAGAGK-----VAALSGAGLAGVL  147


Query #88: VDAG_04336 Query ID: lcl|Query_2718156 Length: 509

Sequences producing significant alignments:
                                                                  Scientific      Common                     Max    Total Query   E   Per.   Acc.                        
Description                                                       Name            Name            Taxid      Score  Score cover Value Ident  Len        Accession        
VDAG_04336                                                                                        0          1040   1040  100%  0.0   100.00 509        Query_2718364    


Alignments:

>VDAG_04336
Sequence ID: Query_2718364 Length: 509
Range 1: 1 to 509

Score:1040 bits(2690), Expect:0.0, 
Method:Compositional matrix adjust., 
Identities:509/509(100%), Positives:509/509(100%), Gaps:0/509(0%)

Query  1    MQFSQRNARPSWALALGLATSGALVAAGPCDSYAKGNTPCVAAHSTTRALYDAFTGSLYQ  60
            MQFSQRNARPSWALALGLATSGALVAAGPCDSYAKGNTPCVAAHSTTRALYDAFTGSLYQ
Sbjct  1    MQFSQRNARPSWALALGLATSGALVAAGPCDSYAKGNTPCVAAHSTTRALYDAFTGSLYQ  60

Query  61   VKRGSDGATTDIAPVSAGGVADAGRQDRFCAGTTCVITVIYDQSKNNNHLTQAPGGDFAG  120
            VKRGSDGATTDIAPVSAGGVADAGRQDRFCAGTTCVITVIYDQSKNNNHLTQAPGGDFAG
Sbjct  61   VKRGSDGATTDIAPVSAGGVADAGRQDRFCAGTTCVITVIYDQSKNNNHLTQAPGGDFAG  120

Query  121  PEANRADNLASAIGAPVQLFGNKKAYGVFIAPGTGYRNNVAQRTARGDAAQGMYAVVDGT  180
            PEANRADNLASAIGAPVQLFGNKKAYGVFIAPGTGYRNNVAQRTARGDAAQGMYAVVDGT
Sbjct  121  PEANRADNLASAIGAPVQLFGNKKAYGVFIAPGTGYRNNVAQRTARGDAAQGMYAVVDGT  180

Query  181  HFNGGCCFDYGNAETSTSNTGNGHMEAIYFGDSTAWGSGSGSGPWVMADLENGLFSGHNA  240
            HFNGGCCFDYGNAETSTSNTGNGHMEAIYFGDSTAWGSGSGSGPWVMADLENGLFSGHNA
Sbjct  181  HFNGGCCFDYGNAETSTSNTGNGHMEAIYFGDSTAWGSGSGSGPWVMADLENGLFSGHNA  240

Query  241  KKNDANPSLSHRFVSAVVKGGPNKWAVRAGDATAGDLSTFYSGVRPAGGYDPMKKEGAII  300
            KKNDANPSLSHRFVSAVVKGGPNKWAVRAGDATAGDLSTFYSGVRPAGGYDPMKKEGAII
Sbjct  241  KKNDANPSLSHRFVSAVVKGGPNKWAVRAGDATAGDLSTFYSGVRPAGGYDPMKKEGAII  300

Query  301  LGIGGDNSVSAQGTFYEGVMTSGYPSDATEKAVQDDIVAAGYKVAPLSSGPQLSVGARVS  360
            LGIGGDNSVSAQGTFYEGVMTSGYPSDATEKAVQDDIVAAGYKVAPLSSGPQLSVGARVS
Sbjct  301  LGIGGDNSVSAQGTFYEGVMTSGYPSDATEKAVQDDIVAAGYKVAPLSSGPQLSVGARVS  360

Query  361  LRATSSCCTTRYLAHASTGTGVDTQVVSSLSAETLRKQATWTVRTGLGNSGCFSFESVSN  420
            LRATSSCCTTRYLAHASTGTGVDTQVVSSLSAETLRKQATWTVRTGLGNSGCFSFESVSN
Sbjct  361  LRATSSCCTTRYLAHASTGTGVDTQVVSSLSAETLRKQATWTVRTGLGNSGCFSFESVSN  420

Query  421  PGSFIRHHNFALRVDVDDSSKSFREDATFCTEAGLNGQGSSIRAWGHPTRYIRHFANVGY  480
            PGSFIRHHNFALRVDVDDSSKSFREDATFCTEAGLNGQGSSIRAWGHPTRYIRHFANVGY
Sbjct  421  PGSFIRHHNFALRVDVDDSSKSFREDATFCTEAGLNGQGSSIRAWGHPTRYIRHFANVGY  480

Query  481  VASNGGVHTYDAAREFNNDVSWVLGAGLS  509
            VASNGGVHTYDAAREFNNDVSWVLGAGLS
Sbjct  481  VASNGGVHTYDAAREFNNDVSWVLGAGLS  509


Query #89: VDAG_04342 Query ID: lcl|Query_2718157 Length: 316

Sequences producing significant alignments:
                                                                  Scientific      Common                     Max    Total Query   E   Per.   Acc.                        
Description                                                       Name            Name            Taxid      Score  Score cover Value Ident  Len        Accession        
VDAG_04342                                                                                        0          654    654   100%  0.0   100.00 316        Query_2718365    


Alignments:

>VDAG_04342
Sequence ID: Query_2718365 Length: 316
Range 1: 1 to 316

Score:654 bits(1687), Expect:0.0, 
Method:Compositional matrix adjust., 
Identities:316/316(100%), Positives:316/316(100%), Gaps:0/316(0%)

Query  1    MHLQHLTLGLGALVTVTHAQQQYVLHDNYDRTNFFNEFSFFDAPDPTKGFQRYVNASEAN  60
            MHLQHLTLGLGALVTVTHAQQQYVLHDNYDRTNFFNEFSFFDAPDPTKGFQRYVNASEAN
Sbjct  1    MHLQHLTLGLGALVTVTHAQQQYVLHDNYDRTNFFNEFSFFDAPDPTKGFQRYVNASEAN  60

Query  61   DQSLAGFANDGVFLGVDYTTPGDNRRSVRLTSNKAYDGGVFIADIAHMPANSCGVWGAFW  120
            DQSLAGFANDGVFLGVDYTTPGDNRRSVRLTSNKAYDGGVFIADIAHMPANSCGVWGAFW
Sbjct  61   DQSLAGFANDGVFLGVDYTTPGDNRRSVRLTSNKAYDGGVFIADIAHMPANSCGVWGAFW  120

Query  121  MFGPDWPHGGEIDIIEGVNTQESNKVTLHTGPGCSITNEGTDPSTTLDKNDCNAGEAFVG  180
            MFGPDWPHGGEIDIIEGVNTQESNKVTLHTGPGCSITNEGTDPSTTLDKNDCNAGEAFVG
Sbjct  121  MFGPDWPHGGEIDIIEGVNTQESNKVTLHTGPGCSITNEGTDPSTTLDKNDCNAGEAFVG  180

Query  181  CTQRTASNLNYGDGFNAIGGGVYAVDWTPDHISVYFFPRGAIPADIAAGTPNPATWGLPV  240
            CTQRTASNLNYGDGFNAIGGGVYAVDWTPDHISVYFFPRGAIPADIAAGTPNPATWGLPV
Sbjct  181  CTQRTASNLNYGDGFNAIGGGVYAVDWTPDHISVYFFPRGAIPADIAAGTPNPATWGLPV  240

Query  241  ARFNGGEGCSIPDHFRQNNLVFNIALCGEWAGKVWSENPECSALAPTCDDFAANHPGAFS  300
            ARFNGGEGCSIPDHFRQNNLVFNIALCGEWAGKVWSENPECSALAPTCDDFAANHPGAFS
Sbjct  241  ARFNGGEGCSIPDHFRQNNLVFNIALCGEWAGKVWSENPECSALAPTCDDFAANHPGAFS  300

Query  301  EAYWLINSVKVYQPAV  316
            EAYWLINSVKVYQPAV
Sbjct  301  EAYWLINSVKVYQPAV  316


Query #90: VDAG_04366 Query ID: lcl|Query_2718158 Length: 203

Sequences producing significant alignments:
                                                                  Scientific      Common                     Max    Total Query   E    Per.   Acc.                        
Description                                                       Name            Name            Taxid      Score  Score cover Value  Ident  Len        Accession        
VDAG_04366                                                                                        0          425    425   100%  7e-157 100.00 203        Query_2718366    
VDAG_08365                                                                                        0          71.6   71.6  94%   8e-18  27.05  210        Query_2718459    


Alignments:

>VDAG_04366
Sequence ID: Query_2718366 Length: 203
Range 1: 1 to 203

Score:425 bits(1093), Expect:7e-157, 
Method:Compositional matrix adjust., 
Identities:203/203(100%), Positives:203/203(100%), Gaps:0/203(0%)

Query  1    MFFASVAKLLLAAGLFQSALAHNIQLPAHGRECFHESLRRDDKMTVTFQVGDREFGSAGN  60
            MFFASVAKLLLAAGLFQSALAHNIQLPAHGRECFHESLRRDDKMTVTFQVGDREFGSAGN
Sbjct  1    MFFASVAKLLLAAGLFQSALAHNIQLPAHGRECFHESLRRDDKMTVTFQVGDREFGSAGN  60

Query  61   LDINFWIQNPRGQYETQQNGISNGDYTFDAKHDGKYTYCFGNEHWGAHTKEVSFNVHGIV  120
            LDINFWIQNPRGQYETQQNGISNGDYTFDAKHDGKYTYCFGNEHWGAHTKEVSFNVHGIV
Sbjct  61   LDINFWIQNPRGQYETQQNGISNGDYTFDAKHDGKYTYCFGNEHWGAHTKEVSFNVHGIV  120

Query  121  YVSESDVPSDPLEKEVRKMSELLAQVKDEQSYIVIRERTHRNTAESTNSRVKWWNLFVIT  180
            YVSESDVPSDPLEKEVRKMSELLAQVKDEQSYIVIRERTHRNTAESTNSRVKWWNLFVIT
Sbjct  121  YVSESDVPSDPLEKEVRKMSELLAQVKDEQSYIVIRERTHRNTAESTNSRVKWWNLFVIT  180

Query  181  LVVGEAGFQVWWLRRFFEVKRVV  203
            LVVGEAGFQVWWLRRFFEVKRVV
Sbjct  181  LVVGEAGFQVWWLRRFFEVKRVV  203


>VDAG_08365
Sequence ID: Query_2718459 Length: 210
Range 1: 6 to 206

Score:71.6 bits(174), Expect:8e-18, 
Method:Compositional matrix adjust., 
Identities:56/207(27%), Positives:92/207(44%), Gaps:22/207(10%)

Query  11   LAAGLFQ------SALAHNIQLPAHGRECFHESLRRD-DKMTVTFQVGDREFGSAGNLDI  63
             A GL+       +A A   +L AH + CF+   +   +K+   F V      S G+ D+
Sbjct  6    FACGLYACLVSQVAATALTYKLGAHEKACFYTVTQNPGEKIAFYFAVQ-----SGGSFDV  60

Query  64   NFWIQNPRGQYETQQNGISNGDYTFDAKHDGKYTYCFGNEHWGAHTKEVSFNVHGIVYVS  123
            ++ +  P  +          GD+ F+A   G+Y +CF NE      K V F +  +    
Sbjct  61   DYVVTGPNQKVILDGEKERQGDFVFNANVIGEYQFCFNNEMSTFADKFVDFEI-AVENEK  119

Query  124  ESDVPSDP---------LEKEVRKMSELLAQVKDEQSYIVIRERTHRNTAESTNSRVKWW  174
             +++PS           LE+ V K+S  L+ +   Q Y   RE  +  T  ST SR+  +
Sbjct  120  RAELPSKQGTSPEQTSVLEETVFKLSSKLSTISRGQKYFRTRENRNFATVRSTESRIINF  179

Query  175  NLFVITLVVGEAGFQVWWLRRFFEVKR  201
            ++    L+V   G QV+ +R FF+  R
Sbjct  180  SMVQCALIVLMGGLQVFVVRFFFQGAR  206


Query #91: VDAG_04404 Query ID: lcl|Query_2718159 Length: 261

Sequences producing significant alignments:
                                                                  Scientific      Common                     Max    Total Query   E   Per.   Acc.                        
Description                                                       Name            Name            Taxid      Score  Score cover Value Ident  Len        Accession        
VDAG_04404                                                                                        0          536    536   100%  0.0   100.00 261        Query_2718367    
VDAG_07400                                                                                        0          97.8   97.8  88%   4e-26 32.79  314        Query_2718432    
VDAG_08091                                                                                        0          87.8   87.8  77%   5e-23 30.49  245        Query_2718452    
VDAG_08227                                                                                        0          88.6   88.6  82%   5e-23 30.70  282        Query_2718457    
VDAG_01959                                                                                        0          72.8   72.8  54%   2e-17 37.93  245        Query_2718305    
VDAG_04756                                                                                        0          40.8   40.8  31%   2e-06 31.33  254        Query_2718376    


Alignments:

>VDAG_04404
Sequence ID: Query_2718367 Length: 261
Range 1: 1 to 261

Score:536 bits(1380), Expect:0.0, 
Method:Compositional matrix adjust., 
Identities:261/261(100%), Positives:261/261(100%), Gaps:0/261(0%)

Query  1    MTSLTSYLLAAAVTSLVGVSAHYNFESLIVNGEVTGPYQYVRSTTNSNSPVENVASASMT  60
            MTSLTSYLLAAAVTSLVGVSAHYNFESLIVNGEVTGPYQYVRSTTNSNSPVENVASASMT
Sbjct  1    MTSLTSYLLAAAVTSLVGVSAHYNFESLIVNGEVTGPYQYVRSTTNSNSPVENVASASMT  60

Query  61   CNQGGNNADIRARTATRTVQAGDELGFAVNADLGHPGPLSVYLSKAPGAAKDYVGDGDWS  120
            CNQGGNNADIRARTATRTVQAGDELGFAVNADLGHPGPLSVYLSKAPGAAKDYVGDGDWS
Sbjct  61   CNQGGNNADIRARTATRTVQAGDELGFAVNADLGHPGPLSVYLSKAPGAAKDYVGDGDWS  120

Query  121  KIYALTTRRFDPNTGVDWAPFPASIGIKNFTFTLPAQTPPGEYLLRAEHVGLHAAQNVGG  180
            KIYALTTRRFDPNTGVDWAPFPASIGIKNFTFTLPAQTPPGEYLLRAEHVGLHAAQNVGG
Sbjct  121  KIYALTTRRFDPNTGVDWAPFPASIGIKNFTFTLPAQTPPGEYLLRAEHVGLHAAQNVGG  180

Query  181  AQFYIGCAQIKVEGSGTGTPGPTVKIPGVYTGQEPGLKINLYWPPVTSYSAPGPVTWPNR  240
            AQFYIGCAQIKVEGSGTGTPGPTVKIPGVYTGQEPGLKINLYWPPVTSYSAPGPVTWPNR
Sbjct  181  AQFYIGCAQIKVEGSGTGTPGPTVKIPGVYTGQEPGLKINLYWPPVTSYSAPGPVTWPNR  240

Query  241  CEDHTANLNGRASDGDCTPLQ  261
            CEDHTANLNGRASDGDCTPLQ
Sbjct  241  CEDHTANLNGRASDGDCTPLQ  261


>VDAG_07400
Sequence ID: Query_2718432 Length: 314
Range 1: 1 to 229

Score:97.8 bits(242), Expect:4e-26, 
Method:Compositional matrix adjust., 
Identities:81/247(33%), Positives:110/247(44%), Gaps:34/247(13%)

Query  4    LTSYLLAAAVTSLVGVSAHYNFESLIVNGEVTGPYQYVRSTTNSNSPVENVASASMTCNQ  63
            + SY++A   +     +AH  F+ L           +      SNSPVE+V S ++ CN 
Sbjct  1    MKSYVVAILASFASQAAAHSTFQQL-----------WCARLPPSNSPVEDVTSTNIVCNV  49

Query  64   GGNNADIRARTATRTVQAGDELGFAVNADLG------------HPGPLSVYLSKAPGAAK  111
            GG +     R     V+AG  +   ++A  G            H GP+ VYLSK   A+ 
Sbjct  50   GGTSG----RGGKCPVKAGGTVTVEMHAQNGDRNCANEAIGGNHFGPVIVYLSKVSDAST  105

Query  112  DYVGDGDWSKIY--ALTTRRFDPNTGVD-WAPFPASIGIKNFTFTLPAQTPPGEYLLRAE  168
               G   W KI+    + +        D W     +         +PA    G+YLLRAE
Sbjct  106  AD-GSSGWFKIHEDGWSAKSGSAKADQDNWGVKDLNACCGRMDVRIPADLENGDYLLRAE  164

Query  169  HVGLHAAQNVGGAQFYIGCAQIKVEGSGTGTPGP-TVKIPGVYTGQEPGLKINLYWPPVT  227
             V LH A    GAQFY+ C QI + G GTG   P TV+ PG Y   +PG+  N+Y    T
Sbjct  165  VVALHVASQPKGAQFYMTCYQITIAG-GTGANRPATVRFPGAYAATDPGILFNIY-QATT  222

Query  228  SYSAPGP  234
            SY  PGP
Sbjct  223  SYKIPGP  229


>VDAG_08091
Sequence ID: Query_2718452 Length: 245
Range 1: 17 to 222

Score:87.8 bits(216), Expect:5e-23, 
Method:Compositional matrix adjust., 
Identities:68/223(30%), Positives:99/223(44%), Gaps:39/223(17%)

Query  22   HYNFESLIVNGEVTGPYQYVRSTTNSNSPVENVASASMTCNQGGNNADIRARTATRTVQA  81
            H  F+ + VNG    P   +R+    N+PVE+V+S  +TC    + +     T    V+A
Sbjct  17   HAIFQVVSVNGVEAPPLSGLRAP-GINNPVEDVSSNDLTCGLVTHTS-----TDVIEVEA  70

Query  82   GDELGFAVNADLG---------------HPGPLSVYLSKAPGAAKDYVGDGDWSKIYALT  126
            GDE+G      LG               H GP++ +L+K   AA     + +W KI    
Sbjct  71   GDEIGAWYQHVLGGEQYPGDVDNPIAASHKGPITAWLAKVEDAATSSHANLEWFKI---A  127

Query  127  TRRFDPNTGVDWAPFPASIGIKNFT-------FTLPAQTPPGEYLLRAEHVGLHAAQNVG  179
               FD   G+ W       G+ N         F +P    PG+Y+LR E + LH+A    
Sbjct  128  EDGFDNTRGI-W-------GVDNLLQQDGWTYFGIPECIAPGDYILRVELLALHSAYVPR  179

Query  180  GAQFYIGCAQIKVEGSGTGTPGPTVKIPGVYTGQEPGLKINLY  222
            G+QFY  C  ++V   G   P  T  IPGVY   +P + I +Y
Sbjct  180  GSQFYTSCVNLRVTRGGNFAPEETFAIPGVYEANDPAITIMIY  222


>VDAG_08227
Sequence ID: Query_2718457 Length: 282
Range 1: 18 to 192

Score:88.6 bits(218), Expect:5e-23, 
Method:Compositional matrix adjust., 
Identities:70/228(31%), Positives:92/228(40%), Gaps:65/228(28%)

Query  22   HYNFESLIVNGEVTGPYQYVRSTTNSN----SPVENVASA------SMTCNQGGNNADIR  71
            HY F+ LI++   T   ++VRS+T +     +  EN+            C +G       
Sbjct  18   HYFFDKLIIDDVETRSNEFVRSSTPAAKYNPTKWENIRDDMTPDVNDFRCKKGAFT--FA  75

Query  72   ARTATRTVQAGDELG--FAVNADLGHPGPLSVYLSKAPGAAKDYVGDGDWSKIYALTTRR  129
            ++T T  V+AG +L     V A + HPGP  VY+SKAP  AK Y  D D           
Sbjct  76   SQTGTAEVKAGSKLAVKLVVGATMQHPGPALVYMSKAPTTAKSY-EDKD-----------  123

Query  130  FDPNTGVDWAPFPASIGIKNFTFTLPAQTPPGEYLLRAEHVGLHAAQNVGGAQFYIGCAQ  189
                                  FT+P  TP GEYL R EH+                   
Sbjct  124  -------------------TIEFTIPKDTPDGEYLFRPEHI-------------------  145

Query  190  IKVEGSGTGTPGPTVKIPGVYTGQEPGLKINLYWPPVTSYSAPGPVTW  237
            +KV G   GTPGPTVK PG Y   +     ++Y   V  Y  PGP  W
Sbjct  146  VKVTGGRNGTPGPTVKFPGAYKKDDSSFNFSIYG-GVKDYPMPGPAVW  192


>VDAG_01959
Sequence ID: Query_2718305 Length: 245
Range 1: 107 to 241

Score:72.8 bits(177), Expect:2e-17, 
Method:Compositional matrix adjust., 
Identities:55/145(38%), Positives:68/145(46%), Gaps:12/145(8%)

Query  95   HPGPLSVYLSKAPGAAKDYVGDGDWSKIYALTTRRFDPNTGVDWAPFPASIGIKNFTFT-  153
            H GP+  Y+  AP   +   G   WSK    +       +G  W     S+   NFT T 
Sbjct  107  HKGPIIDYI--APYNGETTAGSLRWSKFAQKSIV-----SGQTWVT--DSLIANNFTTTT  157

Query  154  -LPAQTPPGEYLLRAEHVGLHAAQNVGGAQFYIGCAQIKVEGSGTGTPGPTVKIPGVYTG  212
             +P    PG Y+LR E + LH A N  GAQ Y  C  +KV GSGT  P   V    +YT 
Sbjct  158  TIPRNLAPGNYVLRHEIIALHGAGNDNGAQNYPQCLNLKVSGSGTVRPTNGVAGTSLYTR  217

Query  213  QEPGLKINLYWPPVTSYSAPGPVTW  237
             +PG+  NLY    TSY  PGP  W
Sbjct  218  NQPGIIFNLY-TSYTSYPYPGPALW  241


>VDAG_04756
Sequence ID: Query_2718376 Length: 254
Range 1: 167 to 248

Score:40.8 bits(94), Expect:2e-06, 
Method:Compositional matrix adjust., 
Identities:26/83(31%), Positives:40/83(48%), Gaps:2/83(2%)

Query  153  TLPAQTPPGEYLLRAEHVGLHAAQNVGGAQFYIGCAQIKVEGSGTGT-PGPTVKIPGVYT  211
            T+PA    G Y++R E + LH A ++   +FY+ C  I+V   G  T  G  V    +Y+
Sbjct  167  TIPASIASGRYVVRHELIALHRA-HLNEPEFYMQCGNIEVTNGGRDTLAGKGVVASQLYS  225

Query  212  GQEPGLKINLYWPPVTSYSAPGP  234
              +  L     +   TS+  PGP
Sbjct  226  RSDAQLYGFTVYGSATSWKTPGP  248


Query #92: VDAG_04407 Query ID: lcl|Query_2718160 Length: 196

Sequences producing significant alignments:
                                                                  Scientific      Common                     Max    Total Query   E    Per.   Acc.                        
Description                                                       Name            Name            Taxid      Score  Score cover Value  Ident  Len        Accession        
VDAG_04407                                                                                        0          381    381   100%  2e-139 100.00 196        Query_2718368    


Alignments:

>VDAG_04407
Sequence ID: Query_2718368 Length: 196
Range 1: 1 to 196

Score:381 bits(978), Expect:2e-139, 
Method:Compositional matrix adjust., 
Identities:196/196(100%), Positives:196/196(100%), Gaps:0/196(0%)

Query  1    MFAKNLVVALALASFTSAIPLDARDDDCQTAYKTCISDGTPEVACSCALTACVGEDNARN  60
            MFAKNLVVALALASFTSAIPLDARDDDCQTAYKTCISDGTPEVACSCALTACVGEDNARN
Sbjct  1    MFAKNLVVALALASFTSAIPLDARDDDCQTAYKTCISDGTPEVACSCALTACVGEDNARN  60

Query  61   REYCAIAIASLDPTPTSIPGGCNPAHPGSCPEATPTPIPGGCNPAHPGSCPEPTPTGIPG  120
            REYCAIAIASLDPTPTSIPGGCNPAHPGSCPEATPTPIPGGCNPAHPGSCPEPTPTGIPG
Sbjct  61   REYCAIAIASLDPTPTSIPGGCNPAHPGSCPEATPTPIPGGCNPAHPGSCPEPTPTGIPG  120

Query  121  GCNPAQPGSCPEPTSTEIPGACNPADPGSCPTQTQTTITRQPAANTTLPGPPIGTNGAER  180
            GCNPAQPGSCPEPTSTEIPGACNPADPGSCPTQTQTTITRQPAANTTLPGPPIGTNGAER
Sbjct  121  GCNPAQPGSCPEPTSTEIPGACNPADPGSCPTQTQTTITRQPAANTTLPGPPIGTNGAER  180

Query  181  NAVGLVAVAGLFAALL  196
            NAVGLVAVAGLFAALL
Sbjct  181  NAVGLVAVAGLFAALL  196


Query #93: VDAG_04434 Query ID: lcl|Query_2718161 Length: 191

Sequences producing significant alignments:
                                                                  Scientific      Common                     Max    Total Query   E    Per.   Acc.                        
Description                                                       Name            Name            Taxid      Score  Score cover Value  Ident  Len        Accession        
VDAG_04434                                                                                        0          380    380   100%  1e-139 100.00 191        Query_2718369    


Alignments:

>VDAG_04434
Sequence ID: Query_2718369 Length: 191
Range 1: 1 to 191

Score:380 bits(977), Expect:1e-139, 
Method:Compositional matrix adjust., 
Identities:191/191(100%), Positives:191/191(100%), Gaps:0/191(0%)

Query  1    MRLLAFLSLAAGLVTARPATCSEELPAASSDCPTLCIDGINDCNEPWGGCFNVCKPEESP  60
            MRLLAFLSLAAGLVTARPATCSEELPAASSDCPTLCIDGINDCNEPWGGCFNVCKPEESP
Sbjct  1    MRLLAFLSLAAGLVTARPATCSEELPAASSDCPTLCIDGINDCNEPWGGCFNVCKPEESP  60

Query  61   TMPPCSEPTPTLMPIYHDTPTPTAPQSDDCSTRSVCADYVNECGIWYGGCFADCTPWPTF  120
            TMPPCSEPTPTLMPIYHDTPTPTAPQSDDCSTRSVCADYVNECGIWYGGCFADCTPWPTF
Sbjct  61   TMPPCSEPTPTLMPIYHDTPTPTAPQSDDCSTRSVCADYVNECGIWYGGCFADCTPWPTF  120

Query  121  TKPPCPPGPPGPVPPVDDDEEGDHDDEDCERTICVDKVNECGIKYGGCYRDCAPYPTFEP  180
            TKPPCPPGPPGPVPPVDDDEEGDHDDEDCERTICVDKVNECGIKYGGCYRDCAPYPTFEP
Sbjct  121  TKPPCPPGPPGPVPPVDDDEEGDHDDEDCERTICVDKVNECGIKYGGCYRDCAPYPTFEP  180

Query  181  PACPSEAYGEQ  191
            PACPSEAYGEQ
Sbjct  181  PACPSEAYGEQ  191


Query #94: VDAG_04530 Query ID: lcl|Query_2718162 Length: 188

Sequences producing significant alignments:
                                                                  Scientific      Common                     Max    Total Query   E    Per.   Acc.                        
Description                                                       Name            Name            Taxid      Score  Score cover Value  Ident  Len        Accession        
VDAG_04530                                                                                        0          370    370   100%  1e-135 100.00 188        Query_2718370    
VDAG_06236                                                                                        0          70.9   70.9  93%   7e-18  32.96  177        Query_2718416    
VDAG_05122                                                                                        0          39.3   39.3  52%   2e-06  28.00  179        Query_2718387    


Alignments:

>VDAG_04530
Sequence ID: Query_2718370 Length: 188
Range 1: 1 to 188

Score:370 bits(951), Expect:1e-135, 
Method:Compositional matrix adjust., 
Identities:188/188(100%), Positives:188/188(100%), Gaps:0/188(0%)

Query  1    MRFSLLKSVVAALAVCSQTAFGQITPAQVVDNIEALTTKSQALQAPAQRISIINGPLIVV  60
            MRFSLLKSVVAALAVCSQTAFGQITPAQVVDNIEALTTKSQALQAPAQRISIINGPLIVV
Sbjct  1    MRFSLLKSVVAALAVCSQTAFGQITPAQVVDNIEALTTKSQALQAPAQRISIINGPLIVV  60

Query  61   GLGPFPALITGFTDIVSTATVAISQMQGMADVPAGPPSDAIFDAFREFVRVHQVLLNILI  120
            GLGPFPALITGFTDIVSTATVAISQMQGMADVPAGPPSDAIFDAFREFVRVHQVLLNILI
Sbjct  61   GLGPFPALITGFTDIVSTATVAISQMQGMADVPAGPPSDAIFDAFREFVRVHQVLLNILI  120

Query  121  GKAGLFNTVPIIGQPVAAVLRSIEKVVDTAAFMLIDAVESRAEDLQSQAQSLKGTITVAI  180
            GKAGLFNTVPIIGQPVAAVLRSIEKVVDTAAFMLIDAVESRAEDLQSQAQSLKGTITVAI
Sbjct  121  GKAGLFNTVPIIGQPVAAVLRSIEKVVDTAAFMLIDAVESRAEDLQSQAQSLKGTITVAI  180

Query  181  GSYEGLNV  188
            GSYEGLNV
Sbjct  181  GSYEGLNV  188


>VDAG_06236
Sequence ID: Query_2718416 Length: 177
Range 1: 1 to 170

Score:70.9 bits(172), Expect:7e-18, 
Method:Compositional matrix adjust., 
Identities:59/179(33%), Positives:85/179(47%), Gaps:12/179(6%)

Query  1    MRFSLLKSVVAALAVCSQTAFGQITPAQVVDNIEALTTKSQALQAPAQRISIINGPLIVV  60
            M+F LL ++  A A        ++TP  VV +IEA+T  SQ        +S  N    V 
Sbjct  1    MQFKLL-TIATAFAGLVAAQKSELTPQTVVKSIEAVTDLSQDANNILTDLSFNN----VF  55

Query  61   GLGPFPALITGFTDIVSTATVAISQMQGMADVPAGPPSDA---IFDAFREFVRVHQVLLN  117
             L   P  ++   +I       I+ M   AD     P+D    + + FR+FVRVHQ LLN
Sbjct  56   SL--IPKALSNIREIAGAVRTDIT-MIAEADTSKPFPADGQNQVCEVFRDFVRVHQALLN  112

Query  118  ILIGKAGLFNTVPIIGQPVAAVLRSIEKVVDTAAFMLIDAVESRAEDLQSQAQSLKGTI  176
             +IGK+   +  P    P+  VLR+IE  VD  AF +ID V +  + L S  + L  + 
Sbjct  113  TIIGKSSFLSGTPFTA-PITGVLRTIEGGVDKLAFGIIDLVPTCKKGLASDKKDLDASF  170


>VDAG_05122
Sequence ID: Query_2718387 Length: 179
Range 1: 61 to 159

Score:39.3 bits(90), Expect:2e-06, 
Method:Compositional matrix adjust., 
Identities:28/100(28%), Positives:52/100(52%), Gaps:3/100(3%)

Query  66   PALITGFTDIVSTATVAISQMQGMA-DVPAGPPSDA-IFDAFREFVRVHQVLLNILIGKA  123
            P ++  F  + +T      +++G+  + P      A IFDAF   VRV++ L +IL  ++
Sbjct  61   PRVVNNFKALANTVASNALKLKGIEVEEPFSADGQAQIFDAFVNLVRVYKNLFDILFPRS  120

Query  124  GLFNTVPIIGQPVAAVLRSIEKVVDTAAFMLIDAVESRAE  163
             + ++V   G  +A  LR +E  +DT A  +I  + + +E
Sbjct  121  RIISSVG-FGPSIAGALRFLEAGIDTFALNIIRFIPNHSE  159


Query #95: VDAG_04550 Query ID: lcl|Query_2718163 Length: 256

Sequences producing significant alignments:
                                                                  Scientific      Common                     Max    Total Query   E   Per.   Acc.                        
Description                                                       Name            Name            Taxid      Score  Score cover Value Ident  Len        Accession        
VDAG_04550                                                                                        0          531    531   100%  0.0   100.00 256        Query_2718371    
VDAG_06993                                                                                        0          84.3   84.3  78%   9e-22 30.58  239        Query_2718422    


Alignments:

>VDAG_04550
Sequence ID: Query_2718371 Length: 256
Range 1: 1 to 256

Score:531 bits(1367), Expect:0.0, 
Method:Compositional matrix adjust., 
Identities:256/256(100%), Positives:256/256(100%), Gaps:0/256(0%)

Query  1    MQHTLLSTAALLGALSAVNASPAPILRRDIITALPGNADEIENKFQPILDFDTDGCYNTA  60
            MQHTLLSTAALLGALSAVNASPAPILRRDIITALPGNADEIENKFQPILDFDTDGCYNTA
Sbjct  1    MQHTLLSTAALLGALSAVNASPAPILRRDIITALPGNADEIENKFQPILDFDTDGCYNTA  60

Query  61   AIDPDGNINPGKGATGTPQGDCRDPPQLENSNVYSRRRCNNGVCAIMYEYYFEKDQSVSG  120
            AIDPDGNINPGKGATGTPQGDCRDPPQLENSNVYSRRRCNNGVCAIMYEYYFEKDQSVSG
Sbjct  61   AIDPDGNINPGKGATGTPQGDCRDPPQLENSNVYSRRRCNNGVCAIMYEYYFEKDQSVSG  120

Query  121  SFAGGHRHDWENVVVFARGDTIVRVAPSCHGGYDGASNEFPADGTSPQMVYHKDSAGTHC  180
            SFAGGHRHDWENVVVFARGDTIVRVAPSCHGGYDGASNEFPADGTSPQMVYHKDSAGTHC
Sbjct  121  SFAGGHRHDWENVVVFARGDTIVRVAPSCHGGYDGASNEFPADGTSPQMVYHKDSAGTHC  180

Query  181  FRFANDADIGGVENFSGSFYKSPLVGWLSWPNEGLRQTMLGAFSGGVGPKLDDEFAGKLG  240
            FRFANDADIGGVENFSGSFYKSPLVGWLSWPNEGLRQTMLGAFSGGVGPKLDDEFAGKLG
Sbjct  181  FRFANDADIGGVENFSGSFYKSPLVGWLSWPNEGLRQTMLGAFSGGVGPKLDDEFAGKLG  240

Query  241  EAAGDAVPEFDPNVDE  256
            EAAGDAVPEFDPNVDE
Sbjct  241  EAAGDAVPEFDPNVDE  256


>VDAG_06993
Sequence ID: Query_2718422 Length: 239
Range 1: 49 to 238

Score:84.3 bits(207), Expect:9e-22, 
Method:Compositional matrix adjust., 
Identities:63/206(31%), Positives:86/206(41%), Gaps:22/206(10%)

Query  44   KFQPILDFDTDGCYNTAAIDPDGNINPGKGATGTPQGDCRDPPQLENSNVYSRRRCNNGV  103
            KF P+L    +GC    A++  G+ + G   +G     CRD  +      Y+R +  NG 
Sbjct  49   KFNPLLHI-ANGCQPYTAVNDAGDTSGGLQDSGNISAGCRDQSK---GQTYARAKVVNGQ  104

Query  104  CAIMYEYYFEKDQSVSGSFAGGHRHDWENVVVFARGDTIVRVAPSCHGGYDGASNEFPA-  162
             AIMY +Y  KDQ ++G+ AGGHRHDWENVVVF   D     AP   GG      E+   
Sbjct  105  LAIMYSFYMPKDQPIAGNVAGGHRHDWENVVVFVD-DPAANAAPGLLGGAASGHGEYKKT  163

Query  163  -----DGTSPQMVYHKDSAGTHCFRFANDADIGGVENFSGSFYKSPLVGWLSWPNEGLRQ  217
                 +G S ++ Y       H  +F            +G  Y  P+  W + P      
Sbjct  164  ATPDREGDSVKVEYFTTFPTNHELQFTAT---------TGKTY--PISDWDAMPQAARDA  212

Query  218  TMLGAFSGGVGPKLDDEFAGKLGEAA  243
                 F     P  D  F   L +AA
Sbjct  213  LETTDFGSANVPFKDANFDSNLAKAA  238


Query #96: VDAG_04553 Query ID: lcl|Query_2718164 Length: 203

Sequences producing significant alignments:
                                                                  Scientific      Common                     Max    Total Query   E    Per.   Acc.                        
Description                                                       Name            Name            Taxid      Score  Score cover Value  Ident  Len        Accession        
VDAG_04553                                                                                        0          387    387   100%  1e-141 100.00 203        Query_2718372    


Alignments:

>VDAG_04553
Sequence ID: Query_2718372 Length: 203
Range 1: 1 to 203

Score:387 bits(994), Expect:1e-141, 
Method:Compositional matrix adjust., 
Identities:203/203(100%), Positives:203/203(100%), Gaps:0/203(0%)

Query  1    MKFLNILSLVSFASAAPALQARQNTAIGTVKNAVATLDSATKGNIQAIQGAVAEVKNNVE  60
            MKFLNILSLVSFASAAPALQARQNTAIGTVKNAVATLDSATKGNIQAIQGAVAEVKNNVE
Sbjct  1    MKFLNILSLVSFASAAPALQARQNTAIGTVKNAVATLDSATKGNIQAIQGAVAEVKNNVE  60

Query  61   AQVEVVLKTNIQGIADALKKATDDITKGTTGAGGAIGGDLKDLTQAQINEVRDAIAAAQR  120
            AQVEVVLKTNIQGIADALKKATDDITKGTTGAGGAIGGDLKDLTQAQINEVRDAIAAAQR
Sbjct  61   AQVEVVLKTNIQGIADALKKATDDITKGTTGAGGAIGGDLKDLTQAQINEVRDAIAAAQR  120

Query  121  ILRDIGATVRLTATDLTPALKSAIKSEVDAVKAAIQPFVTPLTTFGEAARAARASLAIGI  180
            ILRDIGATVRLTATDLTPALKSAIKSEVDAVKAAIQPFVTPLTTFGEAARAARASLAIGI
Sbjct  121  ILRDIGATVRLTATDLTPALKSAIKSEVDAVKAAIQPFVTPLTTFGEAARAARASLAIGI  180

Query  181  TGLSTVIAELGGILSRLIASIGL  203
            TGLSTVIAELGGILSRLIASIGL
Sbjct  181  TGLSTVIAELGGILSRLIASIGL  203


Query #97: VDAG_04624 Query ID: lcl|Query_2718165 Length: 288

Sequences producing significant alignments:
                                                                  Scientific      Common                     Max    Total Query   E   Per.   Acc.                        
Description                                                       Name            Name            Taxid      Score  Score cover Value Ident  Len        Accession        
VDAG_04624                                                                                        0          532    532   100%  0.0   100.00 288        Query_2718373    


Alignments:

>VDAG_04624
Sequence ID: Query_2718373 Length: 288
Range 1: 1 to 288

Score:532 bits(1371), Expect:0.0, 
Method:Compositional matrix adjust., 
Identities:288/288(100%), Positives:288/288(100%), Gaps:0/288(0%)

Query  1    MRVSCVFQALAAVALVSAVALPDPRPADNDALNVSSDLKAATEPEDADAVAKANGLLKPI  60
            MRVSCVFQALAAVALVSAVALPDPRPADNDALNVSSDLKAATEPEDADAVAKANGLLKPI
Sbjct  1    MRVSCVFQALAAVALVSAVALPDPRPADNDALNVSSDLKAATEPEDADAVAKANGLLKPI  60

Query  61   EDDINIYIYDRKGRRISRYGKDKKVLESEAYEEEEEEEEEEEEDDYERDWKEEKKKKKKA  120
            EDDINIYIYDRKGRRISRYGKDKKVLESEAYEEEEEEEEEEEEDDYERDWKEEKKKKKKA
Sbjct  61   EDDINIYIYDRKGRRISRYGKDKKVLESEAYEEEEEEEEEEEEDDYERDWKEEKKKKKKA  120

Query  121  AEKEKKKKAAEKEKKKKAAEKEKKKKEAEKAEKKKEAEKAEKKKEAEKAEKKKEAEREKT  180
            AEKEKKKKAAEKEKKKKAAEKEKKKKEAEKAEKKKEAEKAEKKKEAEKAEKKKEAEREKT
Sbjct  121  AEKEKKKKAAEKEKKKKAAEKEKKKKEAEKAEKKKEAEKAEKKKEAEKAEKKKEAEREKT  180

Query  181  PKEKEEAEREMNRKKAEWAASDKKKAADAKKKLEKQKAKEEKAVRDKKYQDEMHARKKAM  240
            PKEKEEAEREMNRKKAEWAASDKKKAADAKKKLEKQKAKEEKAVRDKKYQDEMHARKKAM
Sbjct  181  PKEKEEAEREMNRKKAEWAASDKKKAADAKKKLEKQKAKEEKAVRDKKYQDEMHARKKAM  240

Query  241  QEALKKAGMTKTVKQRRAECIKKSDRSESPQWLCAGDEDVKVKPGTLA  288
            QEALKKAGMTKTVKQRRAECIKKSDRSESPQWLCAGDEDVKVKPGTLA
Sbjct  241  QEALKKAGMTKTVKQRRAECIKKSDRSESPQWLCAGDEDVKVKPGTLA  288


Query #98: VDAG_04705 Query ID: lcl|Query_2718166 Length: 153

Sequences producing significant alignments:
                                                                  Scientific      Common                     Max    Total Query   E    Per.   Acc.                        
Description                                                       Name            Name            Taxid      Score  Score cover Value  Ident  Len        Accession        
VDAG_04705                                                                                        0          310    310   100%  9e-113 100.00 153        Query_2718374    


Alignments:

>VDAG_04705
Sequence ID: Query_2718374 Length: 153
Range 1: 1 to 153

Score:310 bits(793), Expect:9e-113, 
Method:Compositional matrix adjust., 
Identities:153/153(100%), Positives:153/153(100%), Gaps:0/153(0%)

Query  1    MQLTYIATSIAILAIGQASTIPVRRQDTAPTFANVGDACSVGREDGECDKFGRCVQFIPP  60
            MQLTYIATSIAILAIGQASTIPVRRQDTAPTFANVGDACSVGREDGECDKFGRCVQFIPP
Sbjct  1    MQLTYIATSIAILAIGQASTIPVRRQDTAPTFANVGDACSVGREDGECDKFGRCVQFIPP  60

Query  61   NEQSVLNQGRTVDTCTQIPDGEAEVGFGNSFNGEGEPLFGNAGVACTVGNEDGECDQFGR  120
            NEQSVLNQGRTVDTCTQIPDGEAEVGFGNSFNGEGEPLFGNAGVACTVGNEDGECDQFGR
Sbjct  61   NEQSVLNQGRTVDTCTQIPDGEAEVGFGNSFNGEGEPLFGNAGVACTVGNEDGECDQFGR  120

Query  121  CSQFIPPNEQSILNQGRPVDTCTAGGQVGTLKH  153
            CSQFIPPNEQSILNQGRPVDTCTAGGQVGTLKH
Sbjct  121  CSQFIPPNEQSILNQGRPVDTCTAGGQVGTLKH  153


Query #99: VDAG_04718 Query ID: lcl|Query_2718167 Length: 333

Sequences producing significant alignments:
                                                                  Scientific      Common                     Max    Total Query   E    Per.   Acc.                        
Description                                                       Name            Name            Taxid      Score  Score cover Value  Ident  Len        Accession        
VDAG_04718                                                                                        0          673    673   100%  0.0    100.00 333        Query_2718375    
VDAG_07566                                                                                        0          331    331   99%   1e-115 55.59  322        Query_2718434    
VDAG_07759                                                                                        0          282    282   100%  3e-96  50.00  329        Query_2718441    
VDAG_08067                                                                                        0          177    177   80%   2e-55  40.00  305        Query_2718451    
VDAG_02709                                                                                        0          111    111   94%   2e-30  35.80  326        Query_2718317    
VDAG_07144                                                                                        0          54.7   54.7  54%   1e-10  29.65  394        Query_2718425    
VDAG_08734                                                                                        0          45.1   45.1  56%   1e-07  23.92  457        Query_2718466    


Alignments:

>VDAG_04718
Sequence ID: Query_2718375 Length: 333
Range 1: 1 to 333

Score:673 bits(1737), Expect:0.0, 
Method:Compositional matrix adjust., 
Identities:333/333(100%), Positives:333/333(100%), Gaps:0/333(0%)

Query  1    MKFSNVLNLALLGFATATPTPTIQEDGSPALIAKRASVTESCNIGYASTNGGTTGGKGGA  60
            MKFSNVLNLALLGFATATPTPTIQEDGSPALIAKRASVTESCNIGYASTNGGTTGGKGGA
Sbjct  1    MKFSNVLNLALLGFATATPTPTIQEDGSPALIAKRASVTESCNIGYASTNGGTTGGKGGA  60

Query  61   TTTVSTLAQFTKAAESSGKLNIVVKGKISGGAKVRVQSDKTIIGQKGSELVGTGLYINKV  120
            TTTVSTLAQFTKAAESSGKLNIVVKGKISGGAKVRVQSDKTIIGQKGSELVGTGLYINKV
Sbjct  61   TTTVSTLAQFTKAAESSGKLNIVVKGKISGGAKVRVQSDKTIIGQKGSELVGTGLYINKV  120

Query  121  KNVIVRNMKISKVKDSNGDAIGIQASKNVWVDHCDLSSDLKSGKDYYDGLLDITHGSDWV  180
            KNVIVRNMKISKVKDSNGDAIGIQASKNVWVDHCDLSSDLKSGKDYYDGLLDITHGSDWV
Sbjct  121  KNVIVRNMKISKVKDSNGDAIGIQASKNVWVDHCDLSSDLKSGKDYYDGLLDITHGSDWV  180

Query  181  TVSNTFLHDHFKASLIGHTDSNAKEDKGKLHVTYANNYWYNVNSRNPSVRFGTVHIYNNY  240
            TVSNTFLHDHFKASLIGHTDSNAKEDKGKLHVTYANNYWYNVNSRNPSVRFGTVHIYNNY
Sbjct  181  TVSNTFLHDHFKASLIGHTDSNAKEDKGKLHVTYANNYWYNVNSRNPSVRFGTVHIYNNY  240

Query  241  YLEVGSSAVNTRMGAQVRVESTVFDKSTKNGIISVDSKEKGYATVGDISWGSSTNTAPKG  300
            YLEVGSSAVNTRMGAQVRVESTVFDKSTKNGIISVDSKEKGYATVGDISWGSSTNTAPKG
Sbjct  241  YLEVGSSAVNTRMGAQVRVESTVFDKSTKNGIISVDSKEKGYATVGDISWGSSTNTAPKG  300

Query  301  TLGSSNIPYSYNLYGKNNVKARVYGTAGQTLGF  333
            TLGSSNIPYSYNLYGKNNVKARVYGTAGQTLGF
Sbjct  301  TLGSSNIPYSYNLYGKNNVKARVYGTAGQTLGF  333


>VDAG_07566
Sequence ID: Query_2718434 Length: 322
Range 1: 1 to 322

Score:331 bits(849), Expect:1e-115, 
Method:Compositional matrix adjust., 
Identities:184/331(56%), Positives:229/331(69%), Gaps:9/331(2%)

Query  1    MKFSNVLNLALLGFATATPTPTIQEDGSPALIAKRASVTESCNIGYASTNGGTTGGKGGA  60
            MKFS +   A L  A ATP        S   +A+R + +E+C IGY + NGGTTGG GG 
Sbjct  1    MKFSPIALFATL--AVATPIT------SRNTLARRQA-SEACPIGYCTENGGTTGGAGGD  51

Query  61   TTTVSTLAQFTKAAESSGKLNIVVKGKISGGAKVRVQSDKTIIGQKGSELVGTGLYINKV  120
            T TV+T+    +AA+S G L I+V G++SG  +VR  SDKTI G+ GS + G G Y+ + 
Sbjct  52   TVTVTTVDALIEAAQSDGPLTIIVSGQLSGNTRVRPTSDKTIFGEAGSSIDGVGFYVRRQ  111

Query  121  KNVIVRNMKISKVKDSNGDAIGIQASKNVWVDHCDLSSDLKSGKDYYDGLLDITHGSDWV  180
             NVI+RN+KI+KV  SNGDAIGI  S NVWVDH DLS DL  GKD  DGL D++HG+DW+
Sbjct  112  SNVILRNLKITKVDASNGDAIGIDESTNVWVDHVDLSGDLSGGKDDLDGLFDVSHGADWI  171

Query  181  TVSNTFLHDHFKASLIGHTDSNAKEDKGKLHVTYANNYWYNVNSRNPSVRFGTVHIYNNY  240
            T+SN++LHDH+K SLIGH+DSNA ED GKLHVTYANN+W NV SR P +RF TVH+ NNY
Sbjct  172  TISNSYLHDHWKGSLIGHSDSNAGEDTGKLHVTYANNHWSNVFSRGPLIRFATVHLINNY  231

Query  241  YLEVGSSAVNTRMGAQVRVESTVFDKSTKNGIISVDSKEKGYATVGDISWGSSTNTAPKG  300
            +  +  S VNTRMGAQV V+S+VF+ S +  I    S E GYA   D+  G S N+AP G
Sbjct  232  WNGLIDSGVNTRMGAQVLVQSSVFENSAERAIFFDYSDETGYAVAEDVDLGGSVNSAPVG  291

Query  301  TLGSSNIPYSYNLYGKNNVKARVYGTAGQTL  331
            TL SS++PYS    G  +VKA V GTAGQTL
Sbjct  292  TLTSSSLPYSIPALGSGSVKAAVVGTAGQTL  322


>VDAG_07759
Sequence ID: Query_2718441 Length: 329
Range 1: 1 to 329

Score:282 bits(721), Expect:3e-96, 
Method:Compositional matrix adjust., 
Identities:168/336(50%), Positives:226/336(67%), Gaps:10/336(2%)

Query  1    MKFSNVLNLALLGFATATPTPTIQEDGSPALIAKRASVTESCNIGYASTNGGTTGGKGGA  60
            MK ++VL+L L+  A+A PTPTI E      I KRA+++E+  +GYASTNGGTTGG GG 
Sbjct  1    MKLTSVLSL-LVAVASAVPTPTIDE-AEHVHIEKRATISEAATLGYASTNGGTTGGAGGT  58

Query  61   TTTVSTLAQFTKAA---ESSGKLNIVVKGKISGGAKVRVQSDKTIIGQKGSELVGTGLYI  117
             TTVSTL QFT A    +++ ++ +VVKG ISG A +R+ S+K++IG  G +  G GLY 
Sbjct  59   VTTVSTLPQFTAAVNEKDATPRI-VVVKGIISGSANIRIGSNKSVIGLPGFD--GIGLYA  115

Query  118  NKVKNVIVRNMKISKVKDSNGDAIGIQASKNVWVDHCDLSSDLKSGKDYYDGLLDITHGS  177
             + KN+I+RN+    V  S GD   I  + NVWVDHC+  S L + KDYYDGL+D++H +
Sbjct  116  RRQKNIILRNIISRNVLGSVGDGFRIDETTNVWVDHCEFYSKLIADKDYYDGLVDLSHAA  175

Query  178  DWVTVSNTFLHDHFKASLIGHTDSNAKEDKGKLHVTYANNYWYNVNSRNPSVRFGTVHIY  237
            D+VT+S T+ HDH+K SL+GH+++N  +D G L VTYA+NYW N  SR PS+RFGT HIY
Sbjct  176  DFVTISYTYFHDHWKTSLVGHSENNGAKDSGHLRVTYAHNYWANCGSRGPSLRFGTGHIY  235

Query  238  NNYYLEVGSSAVNTRMGAQVRVESTVFDKSTKNGIISVDSKEKGYATVGDISWGSSTNTA  297
            N+YYL + +SA+NTR  AQV ++S  F K+    I + DS   GYA   D   G + NTA
Sbjct  236  NSYYLNM-NSAINTRQNAQVLIQSNAF-KNVTVPITTQDSDIVGYANAFDNDLGGAPNTA  293

Query  298  PKGTLGSSNIPYSYNLYGKNNVKARVYGTAGQTLGF  333
            P G L +S+ PY+Y+L G + V A V G AG  L F
Sbjct  294  PVGKLTASSPPYAYSLLGSSKVAATVPGQAGARLTF  329


>VDAG_08067
Sequence ID: Query_2718451 Length: 305
Range 1: 45 to 300

Score:177 bits(448), Expect:2e-55, 
Method:Compositional matrix adjust., 
Identities:108/270(40%), Positives:161/270(59%), Gaps:17/270(6%)

Query  62   TTVSTLAQFTKAAESSGKLNIVVKGKISGGAKVRVQSDKTIIGQKG-SELVGTGLYINKV  120
              V+T +QFT A ++SG ++  V G I G   +RV+++ +++G    S L G GL + KV
Sbjct  45   VVVTTCSQFTAALKNSGVIH--VSGIIDGCGILRVENNTSVLGLGAKSGLTGGGLRMYKV  102

Query  121  KNVIVRNMKISKVKDSNGDAIGIQASKNVWVDHCDLS-SDLKSGKDYYDGLLDITHGSDW  179
             N+I+RN+ +S +    GD +  + S N+W+DH DLS + +   KD+YDGLLDI   SDW
Sbjct  103  DNIILRNLHLS-MAPRGGDLVEAERSTNIWIDHLDLSNAGIVGNKDFYDGLLDIKRASDW  161

Query  180  VTVSNTFLHDHFKASLIGHTDSNAKEDKGKLHVTYANNYWYNVNSRNPSVRFGTVHIYNN  239
            VT         +K SLIGH+  N K+D G +HVTY +N + NVNSR PS+RFGT HIY++
Sbjct  162  VT---------WKGSLIGHSSGNTKQDAGTMHVTYHHNSFINVNSRLPSIRFGTGHIYSS  212

Query  240  YYLEVGSSAVNTRMGAQVRVESTVFDKSTKNGIISVDSKEKGYATVGD-ISWGSSTNTAP  298
             YL+  +S VN+R  AQV VEST F+ +    +  +D+K +G+A   D +   S  +   
Sbjct  213  CYLDNPTSGVNSRENAQVLVESTYFENTRLAIVTDLDAKLEGWAVERDNVYVNSDIDITQ  272

Query  299  KGTLGSSNIPYSYNLYGKNNVKARVYGTAG  328
             G+  +   PYSY++   + V   +   AG
Sbjct  273  VGSFVAP--PYSYDVDAASCVCDLIESQAG  300


>VDAG_02709
Sequence ID: Query_2718317 Length: 326
Range 1: 1 to 289

Score:111 bits(277), Expect:2e-30, 
Method:Compositional matrix adjust., 
Identities:116/324(36%), Positives:166/324(51%), Gaps:45/324(13%)

Query  1    MKFSNVLNLALLGFATATPTPTIQEDGSPALIAKRASVTESCNIGYASTNGGTTGGKGGA  60
            MK+S +L L    FA+  P               R    ++   G+AS NGGTTGG GG 
Sbjct  1    MKYSALLALIPSAFASVVP---------------RQDPCQASADGFASLNGGTTGGAGGT  45

Query  61   TTTVSTLAQFTKAAESSGKLNIVVKGKIS---GGAKVRVQSDKTIIGQ-KGSELVGTGLY  116
              TVSTLA   K A ++G   I V+G+I+    G +V V SDKTI+G  + +E+   GL 
Sbjct  46   VVTVSTLADLEKYAAAAGPHVIKVEGRITVVPFGKEVSVSSDKTIVGVGEDAEIFQGGLR  105

Query  117  INKVKNVIVRNMKISKVKD-SNGDAIGIQA--SKNVWVDHCDLSSDLKSGKDYYDGLLDI  173
            + KV NVI+RN+ I    D ++ D  GIQ+  S N+W+DHC      ++G    DGL+D+
Sbjct  106  LIKVSNVIIRNLIIGHSSDGTDNDYDGIQSDTSSNIWIDHCLFE---EAG----DGLVDL  158

Query  174  THGSDWVTVSNTFLHDHFKASLIGHTDSNAKEDKGKLHVTYANNYWYNVNSRNPSV-RFG  232
               +++ TVSN     H KA  IG T++     +G +H    +N++ + N RNPS     
Sbjct  159  RKDTNYFTVSNNIFRKHDKAFGIGWTENVVA--RGTIH----HNWFDSTNQRNPSADNLA  212

Query  233  TVHIYNNYYLEVGSSAVNTRMGAQVRVESTVFDKSTKNGIISVDSKEKGYA--TVGDISW  290
              H+YNN+   V S     R GA   V   VF ++TKN I    ++++G A  T G+I  
Sbjct  213  EAHLYNNFVSGVTSYGHYAR-GATTAVIENVFFENTKNPI----TRDEGAALRTKGNIFE  267

Query  291  GSSTNTAPKGTLGSSNIPYSYNLY  314
            G+    A     G +  P SY  Y
Sbjct  268  GTDGTIAKDA--GVAFDPASYYSY  289


>VDAG_07144
Sequence ID: Query_2718425 Length: 394
Range 1: 122 to 307

Score:54.7 bits(130), Expect:1e-10, 
Method:Compositional matrix adjust., 
Identities:59/199(30%), Positives:90/199(45%), Gaps:29/199(14%)

Query  96   VQSDKTIIGQKGSELVGTGLYINK-VKNVIVRNMKISKVKDS---NGDAIGIQASKN-VW  150
            V S+K+IIG     L G GL I K  KNVI++  +I  +       GDAI ++   + VW
Sbjct  122  VGSNKSIIGSGAGVLNGKGLQIKKNAKNVIIQGFEIRNLNPGIVWGGDAIDLKGGNDGVW  181

Query  151  VDHCDLSSDLKSGKDY----YDGLLDITHGSDW---VTVSNTFLHDHFKASLIGHTDSNA  203
            +DH  +S     G+ +    YDG       S++    T S +   DH+   +        
Sbjct  182  IDHMKIS---LVGRMFIVTHYDGSRVTVSNSEFDGQTTTSASCNGDHYWTMMF-----YG  233

Query  204  KEDKGKLHVTYANNYWYNVNSRNPSV----RFGTVHIYNNYYLEVGSSAVNTRMGAQVRV  259
            K D+    VT   NY+++V+ R P +      GT    NNY+  +   A +   GA   +
Sbjct  234  KGDR----VTLDRNYYHDVSGRAPKLGQDGTTGTFQATNNYFKNMQGHAFDIYSGATALI  289

Query  260  ESTVFDKSTKNGIISVDSK  278
            E  VF+ + KN   S  +K
Sbjct  290  EGNVFE-TVKNPFTSSSNK  307


>VDAG_08734
Sequence ID: Query_2718466 Length: 457
Range 1: 104 to 299

Score:45.1 bits(105), Expect:1e-07, 
Method:Compositional matrix adjust., 
Identities:50/209(24%), Positives:93/209(44%), Gaps:34/209(16%)

Query  77   SGKLNIV--VKGKISGGAKVRVQSDKTIIG--QKGSELVGTGLYINKVKNVIVRNMKISK  132
            + ++N +  VK   +G   ++V S+K+++G   KG  +VG GL I   KN+I++N+  + 
Sbjct  104  TARMNPIASVKYDTAGTKPMQVGSNKSLVGVGNKGV-IVGKGLRIIGSKNIIIQNIHFTN  162

Query  133  VKDSN---GDAIGIQASKNVWVDHCDLSSDLKSGKDYYDGLLDITHGSDWVTVSNTFLHD  189
            +   +   GDA+ +  + N+W+DH   S     G+ +     D    +  VTVSN    +
Sbjct  163  INPKSVWGGDALTLGNTDNIWIDHNKFS---LVGRQFMVSGWD---AAGRVTVSN----N  212

Query  190  HFKASLIGHTDSNAKEDKGKLHV------TYANNYWYNVNSRNPSVRFGT--------VH  235
             F  +       N +     L +      T++ N+ ++++ R P   +GT         H
Sbjct  213  EFDGATKWSASCNGQHYWALLFIGAKDLFTFSGNWLHDISGRAP--HYGTDKNGATNVFH  270

Query  236  IYNNYYLEVGSSAVNTRMGAQVRVESTVF  264
              NN +  +   A +        +E  VF
Sbjct  271  AVNNLFENMSGHAFDIEPATWSLLEGNVF  299


Query #100: VDAG_04756 Query ID: lcl|Query_2718168 Length: 254

Sequences producing significant alignments:
                                                                  Scientific      Common                     Max    Total Query   E   Per.   Acc.                        
Description                                                       Name            Name            Taxid      Score  Score cover Value Ident  Len        Accession        
VDAG_04756                                                                                        0          529    529   100%  0.0   100.00 254        Query_2718376    
VDAG_01959                                                                                        0          119    119   96%   3e-35 33.86  245        Query_2718305    
VDAG_08091                                                                                        0          82.8   82.8  63%   4e-21 34.68  245        Query_2718452    
VDAG_07400                                                                                        0          66.6   66.6  99%   5e-15 28.46  314        Query_2718432    
VDAG_04404                                                                                        0          40.8   40.8  32%   2e-06 31.33  261        Query_2718367    
VDAG_08227                                                                                        0          38.9   38.9  34%   7e-06 29.89  282        Query_2718457    


Alignments:

>VDAG_04756
Sequence ID: Query_2718376 Length: 254
Range 1: 1 to 254

Score:529 bits(1362), Expect:0.0, 
Method:Compositional matrix adjust., 
Identities:254/254(100%), Positives:254/254(100%), Gaps:0/254(0%)

Query  1    MLRSVALSMAVLVSQAAAHGYLSTFYLSGNNYEGYNYWQVDKAPNAIGWSFTTQNEGPEM  60
            MLRSVALSMAVLVSQAAAHGYLSTFYLSGNNYEGYNYWQVDKAPNAIGWSFTTQNEGPEM
Sbjct  1    MLRSVALSMAVLVSQAAAHGYLSTFYLSGNNYEGYNYWQVDKAPNAIGWSFTTQNEGPEM  60

Query  61   DISSPDFVCRRGSQPSKNYAKIDAGSPIEFRWTSDDKVINPNGWAESHRGSVITYIAPCN  120
            DISSPDFVCRRGSQPSKNYAKIDAGSPIEFRWTSDDKVINPNGWAESHRGSVITYIAPCN
Sbjct  61   DISSPDFVCRRGSQPSKNYAKIDAGSPIEFRWTSDDKVINPNGWAESHRGSVITYIAPCN  120

Query  121  GDCTRVDKTALRWTKIQEAGLISGPANTQGIWATDLLRTYDGWSLATIPASIASGRYVVR  180
            GDCTRVDKTALRWTKIQEAGLISGPANTQGIWATDLLRTYDGWSLATIPASIASGRYVVR
Sbjct  121  GDCTRVDKTALRWTKIQEAGLISGPANTQGIWATDLLRTYDGWSLATIPASIASGRYVVR  180

Query  181  HELIALHRAHLNEPEFYMQCGNIEVTNGGRDTLAGKGVVASQLYSRSDAQLYGFTVYGSA  240
            HELIALHRAHLNEPEFYMQCGNIEVTNGGRDTLAGKGVVASQLYSRSDAQLYGFTVYGSA
Sbjct  181  HELIALHRAHLNEPEFYMQCGNIEVTNGGRDTLAGKGVVASQLYSRSDAQLYGFTVYGSA  240

Query  241  TSWKTPGPALYTGA  254
            TSWKTPGPALYTGA
Sbjct  241  TSWKTPGPALYTGA  254


>VDAG_01959
Sequence ID: Query_2718305 Length: 245
Range 1: 12 to 244

Score:119 bits(299), Expect:3e-35, 
Method:Compositional matrix adjust., 
Identities:86/254(34%), Positives:125/254(49%), Gaps:30/254(11%)

Query  10   AVLVSQAAAHGYLSTFYLSGNNYEGYN----YWQVDKAPNAIGWSFTTQNEG--PEMDIS  63
            A L    +AHG++      G    G +    Y    + P   GW    Q+ G        
Sbjct  12   ACLPELVSAHGFVRGIRAGGVWTAGSDPVWFYSPAGQGPVTAGWDSRNQDLGFVEPAAFG  71

Query  64   SPDFVCRRGSQPSKNYAKIDAGSPIEFRWTSDDKVINPNGWAESHRGSVITYIAPCNGDC  123
            + D  C + +   KN+  ++AG  IE  W         N W +SH+G +I YIAP NG+ 
Sbjct  72   TNDIACHKSATAGKNFVNVNAGQTIEIYW---------NTWPDSHKGPIIDYIAPYNGET  122

Query  124  TRVDKTALRWTKIQEAGLISGPANTQGIWATDLLRTYDGWSLATIPASIASGRYVVRHEL  183
            T     +LRW+K  +  ++SG       W TD L   +  +  TIP ++A G YV+RHE+
Sbjct  123  T---AGSLRWSKFAQKSIVSGQT-----WVTDSLIANNFTTTTTIPRNLAPGNYVLRHEI  174

Query  184  IALHRA-HLNEPEFYMQCGNIEVTNGG--RDTLAGKGVVASQLYSRSDAQLYGFTVYGSA  240
            IALH A + N  + Y QC N++V+  G  R T    GV  + LY+R+   +  F +Y S 
Sbjct  175  IALHGAGNDNGAQNYPQCLNLKVSGSGTVRPT---NGVAGTSLYTRNQPGII-FNLYTSY  230

Query  241  TSWKTPGPALYTGA  254
            TS+  PGPAL+T A
Sbjct  231  TSYPYPGPALWTAA  244


>VDAG_08091
Sequence ID: Query_2718452 Length: 245
Range 1: 44 to 209

Score:82.8 bits(203), Expect:4e-21, 
Method:Compositional matrix adjust., 
Identities:60/173(35%), Positives:81/173(46%), Gaps:19/173(10%)

Query  58   PEMDISSPDFVCRRGSQPSKNYAKIDAGSPIEFRWTS-------DDKVINPNGWAESHRG  110
            P  D+SS D  C   +  S +  +++AG  I   +            V NP   A SH+G
Sbjct  44   PVEDVSSNDLTCGLVTHTSTDVIEVEAGDEIGAWYQHVLGGEQYPGDVDNP--IAASHKG  101

Query  111  SVITYIAPCNGDCTRVDKTALRWTKIQEAGLISGPANTQGIWATDLLRTYDGWSLATIPA  170
             +  ++A    D        L W KI E G      NT+GIW  D L   DGW+   IP 
Sbjct  102  PITAWLAKVE-DAATSSHANLEWFKIAEDGF----DNTRGIWGVDNLLQQDGWTYFGIPE  156

Query  171  SIASGRYVVRHELIALHRAHLNE-PEFYMQCGNIEVTNGG----RDTLAGKGV  218
             IA G Y++R EL+ALH A++    +FY  C N+ VT GG     +T A  GV
Sbjct  157  CIAPGDYILRVELLALHSAYVPRGSQFYTSCVNLRVTRGGNFAPEETFAIPGV  209


>VDAG_07400
Sequence ID: Query_2718432 Length: 314
Range 1: 1 to 234

Score:66.6 bits(161), Expect:5e-15, 
Method:Compositional matrix adjust., 
Identities:74/260(28%), Positives:108/260(41%), Gaps:33/260(12%)

Query  1    MLRSVALSMAVLVSQAAAHGYLSTFYLSGNNYEGYNYWQVDKAPNAIGWSFTTQNEGPEM  60
            M   V   +A   SQAAAH   STF            W     P+            P  
Sbjct  1    MKSYVVAILASFASQAAAH---STFQ---------QLWCARLPPS----------NSPVE  38

Query  61   DISSPDFVCRRGSQPSKN-YAKIDAGSPI--EFRWTSDDKVINPNGWAESHRGSVITYIA  117
            D++S + VC  G    +     + AG  +  E    + D+         +H G VI Y++
Sbjct  39   DVTSTNIVCNVGGTSGRGGKCPVKAGGTVTVEMHAQNGDRNCANEAIGGNHFGPVIVYLS  98

Query  118  PCNGDCTRVDKTALRWTKIQEAG--LISGPANT-QGIWATDLLRTYDGWSLATIPASIAS  174
              + D +  D ++  W KI E G    SG A   Q  W    L    G     IPA + +
Sbjct  99   KVS-DASTADGSS-GWFKIHEDGWSAKSGSAKADQDNWGVKDLNACCGRMDVRIPADLEN  156

Query  175  GRYVVRHELIALHRAHLNE-PEFYMQCGNIEVTNGGRDTLAGKGVVASQLYSRSDAQLYG  233
            G Y++R E++ALH A   +  +FYM C  I +  GG        V     Y+ +D  +  
Sbjct  157  GDYLLRAEVVALHVASQPKGAQFYMTCYQITIA-GGTGANRPATVRFPGAYAATDPGIL-  214

Query  234  FTVYGSATSWKTPGPALYTG  253
            F +Y + TS+K PGPA+ +G
Sbjct  215  FNIYQATTSYKIPGPAVVSG  234


>VDAG_04404
Sequence ID: Query_2718367 Length: 261
Range 1: 153 to 234

Score:40.8 bits(94), Expect:2e-06, 
Method:Compositional matrix adjust., 
Identities:26/83(31%), Positives:40/83(48%), Gaps:2/83(2%)

Query  167  TIPASIASGRYVVRHELIALHRA-HLNEPEFYMQCGNIEVTNGGRDTLAGKGVVASQLYS  225
            T+PA    G Y++R E + LH A ++   +FY+ C  I+V   G  T  G  V    +Y+
Sbjct  153  TLPAQTPPGEYLLRAEHVGLHAAQNVGGAQFYIGCAQIKVEGSGTGT-PGPTVKIPGVYT  211

Query  226  RSDAQLYGFTVYGSATSWKTPGP  248
              +  L     +   TS+  PGP
Sbjct  212  GQEPGLKINLYWPPVTSYSAPGP  234


>VDAG_08227
Sequence ID: Query_2718457 Length: 282
Range 1: 128 to 194

Score:38.9 bits(89), Expect:7e-06, 
Method:Compositional matrix adjust., 
Identities:26/87(30%), Positives:38/87(43%), Gaps:20/87(22%)

Query  167  TIPASIASGRYVVRHELIALHRAHLNEPEFYMQCGNIEVTNGGRDTLAGKGVVASQLYSR  226
            TIP     G Y+ R E I                  ++VT GGR+   G  V     Y +
Sbjct  128  TIPKDTPDGEYLFRPEHI------------------VKVT-GGRNGTPGPTVKFPGAYKK  168

Query  227  SDAQLYGFTVYGSATSWKTPGPALYTG  253
             D+  + F++YG    +  PGPA++TG
Sbjct  169  DDSS-FNFSIYGGVKDYPMPGPAVWTG  194


Query #101: VDAG_04828 Query ID: lcl|Query_2718169 Length: 198

Sequences producing significant alignments:
                                                                  Scientific      Common                     Max    Total Query   E    Per.   Acc.                        
Description                                                       Name            Name            Taxid      Score  Score cover Value  Ident  Len        Accession        
VDAG_04828                                                                                        0          412    412   100%  9e-152 100.00 198        Query_2718377    


Alignments:

>VDAG_04828
Sequence ID: Query_2718377 Length: 198
Range 1: 1 to 198

Score:412 bits(1058), Expect:9e-152, 
Method:Compositional matrix adjust., 
Identities:198/198(100%), Positives:198/198(100%), Gaps:0/198(0%)

Query  1    MQITTFLLTLAAGLQVCNAAAVDTRQTDITTRPEWVSDSQFNAAILTTHNQYRRQHQGAP  60
            MQITTFLLTLAAGLQVCNAAAVDTRQTDITTRPEWVSDSQFNAAILTTHNQYRRQHQGAP
Sbjct  1    MQITTFLLTLAAGLQVCNAAAVDTRQTDITTRPEWVSDSQFNAAILTTHNQYRRQHQGAP  60

Query  61   LKWGVDLKWDATLATAAKKYLDSKGTGKNQCPPFAHSGGPYGENLAIGYGTPTAAAKAWG  120
            LKWGVDLKWDATLATAAKKYLDSKGTGKNQCPPFAHSGGPYGENLAIGYGTPTAAAKAWG
Sbjct  61   LKWGVDLKWDATLATAAKKYLDSKGTGKNQCPPFAHSGGPYGENLAIGYGTPTAAAKAWG  120

Query  121  DERAKYDFQKAVFSPATGHFTQMVWRDTQKIGCARKYCTSGAGIKGWYLACEYFPRGNII  180
            DERAKYDFQKAVFSPATGHFTQMVWRDTQKIGCARKYCTSGAGIKGWYLACEYFPRGNII
Sbjct  121  DERAKYDFQKAVFSPATGHFTQMVWRDTQKIGCARKYCTSGAGIKGWYLACEYFPRGNII  180

Query  181  GRFKDGVKIGTYKPPKKI  198
            GRFKDGVKIGTYKPPKKI
Sbjct  181  GRFKDGVKIGTYKPPKKI  198


Query #102: VDAG_04830 Query ID: lcl|Query_2718170 Length: 162

Sequences producing significant alignments:
                                                                  Scientific      Common                     Max    Total Query   E    Per.   Acc.                        
Description                                                       Name            Name            Taxid      Score  Score cover Value  Ident  Len        Accession        
VDAG_04830                                                                                        0          332    332   100%  4e-121 100.00 162        Query_2718378    


Alignments:

>VDAG_04830
Sequence ID: Query_2718378 Length: 162
Range 1: 1 to 162

Score:332 bits(850), Expect:4e-121, 
Method:Compositional matrix adjust., 
Identities:162/162(100%), Positives:162/162(100%), Gaps:0/162(0%)

Query  1    MRVSALIAFSASCLGITASASPSFKPFSPKPNCPPQSANPWQQRAILADFVQAFYVERNA  60
            MRVSALIAFSASCLGITASASPSFKPFSPKPNCPPQSANPWQQRAILADFVQAFYVERNA
Sbjct  1    MRVSALIAFSASCLGITASASPSFKPFSPKPNCPPQSANPWQQRAILADFVQAFYVERNA  60

Query  61   TKAILNHIAEDYIQHNPGALSGRQNALDALAPSLSVPGVNLTVLRQGFENNLAFIHSRLD  120
            TKAILNHIAEDYIQHNPGALSGRQNALDALAPSLSVPGVNLTVLRQGFENNLAFIHSRLD
Sbjct  61   TKAILNHIAEDYIQHNPGALSGRQNALDALAPSLSVPGVNLTVLRQGFENNLAFIHSRLD  120

Query  121  MDGVPQPSAIVDIFRFNGTCIVEHWDVVQARDPNSINPLALF  162
            MDGVPQPSAIVDIFRFNGTCIVEHWDVVQARDPNSINPLALF
Sbjct  121  MDGVPQPSAIVDIFRFNGTCIVEHWDVVQARDPNSINPLALF  162


Query #103: VDAG_04874 Query ID: lcl|Query_2718171 Length: 203

Sequences producing significant alignments:
                                                                  Scientific      Common                     Max    Total Query   E    Per.   Acc.                        
Description                                                       Name            Name            Taxid      Score  Score cover Value  Ident  Len        Accession        
VDAG_04874                                                                                        0          416    416   100%  2e-153 100.00 203        Query_2718379    


Alignments:

>VDAG_04874
Sequence ID: Query_2718379 Length: 203
Range 1: 1 to 203

Score:416 bits(1070), Expect:2e-153, 
Method:Compositional matrix adjust., 
Identities:203/203(100%), Positives:203/203(100%), Gaps:0/203(0%)

Query  1    MRSIIVSVVALTTGLSWTQAQRDCNSIISSKAIDPDRSSRTPPLLPTSVLRCDCPDEQVE  60
            MRSIIVSVVALTTGLSWTQAQRDCNSIISSKAIDPDRSSRTPPLLPTSVLRCDCPDEQVE
Sbjct  1    MRSIIVSVVALTTGLSWTQAQRDCNSIISSKAIDPDRSSRTPPLLPTSVLRCDCPDEQVE  60

Query  61   GSLAPSAATTVLSERSIFPETTTPSSMMPLLSSSLIAHTTAVSPRPPTRSTPPDGSVCVE  120
            GSLAPSAATTVLSERSIFPETTTPSSMMPLLSSSLIAHTTAVSPRPPTRSTPPDGSVCVE
Sbjct  61   GSLAPSAATTVLSERSIFPETTTPSSMMPLLSSSLIAHTTAVSPRPPTRSTPPDGSVCVE  120

Query  121  FTLGDTRHRQDVEVKASSAKPKKVNFMAFNGRVVNNNGLGRVQCNVEINHGNYTYEAVPA  180
            FTLGDTRHRQDVEVKASSAKPKKVNFMAFNGRVVNNNGLGRVQCNVEINHGNYTYEAVPA
Sbjct  121  FTLGDTRHRQDVEVKASSAKPKKVNFMAFNGRVVNNNGLGRVQCNVEINHGNYTYEAVPA  180

Query  181  FTVRFPVTFDKPEHVTGVKCYKV  203
            FTVRFPVTFDKPEHVTGVKCYKV
Sbjct  181  FTVRFPVTFDKPEHVTGVKCYKV  203


Query #104: VDAG_04977 Query ID: lcl|Query_2718172 Length: 370

Sequences producing significant alignments:
                                                                  Scientific      Common                     Max    Total Query   E   Per.   Acc.                        
Description                                                       Name            Name            Taxid      Score  Score cover Value Ident  Len        Accession        
VDAG_04977                                                                                        0          734    734   100%  0.0   100.00 370        Query_2718380    
VDAG_08097                                                                                        0          98.2   98.2  75%   4e-25 31.16  379        Query_2718453    
VDAG_08098                                                                                        0          97.1   97.1  84%   2e-24 27.06  440        Query_2718454    
VDAG_09366                                                                                        0          62.0   62.0  54%   7e-13 28.37  427        Query_2718474    


Alignments:

>VDAG_04977
Sequence ID: Query_2718380 Length: 370
Range 1: 1 to 370

Score:734 bits(1896), Expect:0.0, 
Method:Compositional matrix adjust., 
Identities:370/370(100%), Positives:370/370(100%), Gaps:0/370(0%)

Query  1    MLTNVILALGALASTATANPLPAKFEVIEARATACTFTNTADLAKSKKTCDSITLNNIAV  60
            MLTNVILALGALASTATANPLPAKFEVIEARATACTFTNTADLAKSKKTCDSITLNNIAV
Sbjct  1    MLTNVILALGALASTATANPLPAKFEVIEARATACTFTNTADLAKSKKTCDSITLNNIAV  60

Query  61   PAGTTLDLSSLKSGAHVVFQGKTTFGYKEWEGPLIQISGEKITVEGASGHIIDADGARWW  120
            PAGTTLDLSSLKSGAHVVFQGKTTFGYKEWEGPLIQISGEKITVEGASGHIIDADGARWW
Sbjct  61   PAGTTLDLSSLKSGAHVVFQGKTTFGYKEWEGPLIQISGEKITVEGASGHIIDADGARWW  120

Query  121  DGQGGNGGKTKPKLLAVKGLNNSIVKGLNFKDQPVHGISVNTVNNLQLIDVTLDASAGDS  180
            DGQGGNGGKTKPKLLAVKGLNNSIVKGLNFKDQPVHGISVNTVNNLQLIDVTLDASAGDS
Sbjct  121  DGQGGNGGKTKPKLLAVKGLNNSIVKGLNFKDQPVHGISVNTVNNLQLIDVTLDASAGDS  180

Query  181  KGGHNTDGFDVGNAQNILISGAIVKNQDDCLAINSGTNITFTGGNCSGGHGLSIGSVGNR  240
            KGGHNTDGFDVGNAQNILISGAIVKNQDDCLAINSGTNITFTGGNCSGGHGLSIGSVGNR
Sbjct  181  KGGHNTDGFDVGNAQNILISGAIVKNQDDCLAINSGTNITFTGGNCSGGHGLSIGSVGNR  240

Query  241  SNNVVKTIRINNSKISNSDNGVRIKTISGATGSVSDVIYDTITLSNIAKNGIVIEQDYEN  300
            SNNVVKTIRINNSKISNSDNGVRIKTISGATGSVSDVIYDTITLSNIAKNGIVIEQDYEN
Sbjct  241  SNNVVKTIRINNSKISNSDNGVRIKTISGATGSVSDVIYDTITLSNIAKNGIVIEQDYEN  300

Query  301  GSPTGTPTAGVPITGLTINKVVGTVASKGTNVYILCAKGACSNWKWSGVNVTGGGKPKSC  360
            GSPTGTPTAGVPITGLTINKVVGTVASKGTNVYILCAKGACSNWKWSGVNVTGGGKPKSC
Sbjct  301  GSPTGTPTAGVPITGLTINKVVGTVASKGTNVYILCAKGACSNWKWSGVNVTGGGKPKSC  360

Query  361  QNVPSPAACS  370
            QNVPSPAACS
Sbjct  361  QNVPSPAACS  370


>VDAG_08097
Sequence ID: Query_2718453 Length: 379
Range 1: 5 to 279

Score:98.2 bits(243), Expect:4e-25, 
Method:Compositional matrix adjust., 
Identities:91/292(31%), Positives:132/292(45%), Gaps:28/292(9%)

Query  2    LTNVILALGALASTATANPLPAKFE--VIEARATACTFTNTADLAKSKKTCDSITLNNIA  59
            LT + + L +L     + P+P   +   +  RAT CT T     A    T D        
Sbjct  5    LTVISVLLSSLNGLVFSEPVPLTPDRVALHPRATTCTPT-----AGGLSTVDD-------  52

Query  60   VPAGTTLDLSSLKSGAHVVFQGKTTFGYKEWEGPLIQISGEKITVEGASGH-IIDADGAR  118
            VPA  +   S    G   V    T F Y  W G    IS  KIT    +G   I+ +G  
Sbjct  53   VPAIQSAIKSCASDG---VLSVSTDFNY--WNGKSQVISLSKITGATITGSGTINGNGQA  107

Query  119  WWDGQGGNGGKTKPKLLAVKGLNNSIVKGLNFKDQPVHGISVN-TVNNLQLIDVTLDASA  177
             WD         +PKL+ V+G NN    G   KD P+  I  N    ++   D+TL + +
Sbjct  108  SWDHIITATDYVRPKLIRVEGCNNIHFSGFTVKDAPMFHIVTNGNSKDITYSDLTLHSVS  167

Query  178  GDSKGGHNTDGFDVGNAQNILISGAIVKNQDDCLAINSGTN-ITFTGGNCSGGHGLSIGS  236
              +   HNTDGFD+G A N+ +  + V N DDC+ +  G + +   G  C+G HGLS+GS
Sbjct  168  TSANVAHNTDGFDIGPASNVRVLNSQVTNDDDCVVLKPGADQVHVEGVTCTGSHGLSVGS  227

Query  237  VGNR--SNNVVKTIRINNSKISNSDNGVRIKTISGATG----SVSDVIYDTI  282
            +     +N+VV      N  +++SD    IK    ++G    SVS+V +  I
Sbjct  228  LAGTAGANDVVTNSIFKNCTVASSDKAAGIKFFDSSSGHGSASVSNVTWQDI  279


>VDAG_08098
Sequence ID: Query_2718454 Length: 440
Range 1: 99 to 430

Score:97.1 bits(240), Expect:2e-24, 
Method:Compositional matrix adjust., 
Identities:92/340(27%), Positives:156/340(45%), Gaps:35/340(10%)

Query  51   DSITLNNIAVPAGTTLDLS-SLKSGAHVVFQGKTTFGYKEWEGPLIQISGEKITVEGASG  109
            D   LN I V    T++ S ++ S    +F+    + Y++    + +  G+ + + G   
Sbjct  99   DLTFLNAIDVAITGTINFSDNMTSWTGHMFK----YAYQD-SLAMWRFGGKDVNIYGQGV  153

Query  110  HIIDADGARWWDGQGGNGGKTKPKLLAVKGLNNSIVKGLNFKDQPVHGISVNTVNNLQLI  169
             +I+ +G  WWD    N    +P L  + GL+   V GLN ++ P     +   +N+ + 
Sbjct  154  GVINGNGQAWWDAFAANAALLRPILFVIDGLHGGSVTGLNMRNPPDWFNLIANSSNIIVS  213

Query  170  DVTLDASAGDSKGGHNTDGFDVGNAQNILISGAIVKNQDDCLAIN-SGTNITFTGGNCSG  228
            D+ L   +       NTDG+D   + +I+I  +++ N DDC++   + TNI   G  C+G
Sbjct  214  DLDLKVKSISKNLAKNTDGWDTYRSDSIVIQNSVINNGDDCVSFKPNSTNIVVQGLQCNG  273

Query  229  GHGLSIGSVGNRSN--NVVKTIRINNSKISNSDNGVRIK-----------TISGATGS--  273
             HG+S+GS+G   +  ++V+ + + N  ++N+ +G RIK           T+SG  GS  
Sbjct  274  SHGISVGSLGQYIDEFDIVENVYVYNISMANASDGARIKVWPGMYTPFQPTLSGGGGSGY  333

Query  274  VSDVIYDTITLSNIAKNGIVIEQDYENGSPTGTPTAGVP----ITGLTINKVVGTVA-SK  328
            V +V YD +  +N   N   IE     G    T     P    I  +    + GT + + 
Sbjct  334  VKNVTYDGLFNTN---NDWAIELTQCYGQKNLTLCNQYPSNMIIQDVVFKNMWGTTSKAH  390

Query  329  GTNV--YILCAKGACSNWKWSGVNVT-GGGKPKS--CQNV  363
              NV   +  A G C N +   + VT   GKP    C N+
Sbjct  391  DPNVGTLVCSAPGLCKNIRAQNITVTPPSGKPSKFICTNL  430


>VDAG_09366
Sequence ID: Query_2718474 Length: 427
Range 1: 123 to 323

Score:62.0 bits(149), Expect:7e-13, 
Method:Compositional matrix adjust., 
Identities:59/208(28%), Positives:92/208(44%), Gaps:14/208(6%)

Query  112  IDADGARWWDGQ---GGNGGKTKPKLLAVKGLNNSIVKGLNFKDQPVHGISVNTVNNLQL  168
            I + G  WW      GG G   +P L+A K  N   V       +PV        +N+++
Sbjct  123  IYSYGQAWWSANAKAGGTGLPNRPHLMAFKATNG--VMNYFKSSKPVAWNLAVKGSNIKI  180

Query  169  IDVTLDASAGDSKGGHNTDGFDVGNAQNILISGAIVKNQDDCLAINSGTNITFTGGNCSG  228
             +  +D+ + D     NTDG  +G A ++ ++  ++ N DD  AI+ G        +  G
Sbjct  181  ANAVVDSVSEDWSFPFNTDGVGIG-ATDVHVTDCVIYNGDDAFAISDGAKNVVVERSIIG  239

Query  229  G--HGLSIGSVGNRSNNV--VKTIRINNSKISNSDNGVRIKTISGATGSVSDVIYDTITL  284
               HG+SIGS+G+ +     V  IR ++  ++      R K+  G  G V DV +  I L
Sbjct  240  YQTHGMSIGSLGSDAKKFYTVSNIRFDDITVAGGLYAARFKSWVGGQGLVKDVSWSNIRL  299

Query  285  SNIAKNGIVIEQDYENGSPTGTPTAGVP  312
             N+    I I Q Y   S  G  +A  P
Sbjct  300  HNVTF-PIFITQTY---SDQGKASANRP  323


Query #105: VDAG_04990 Query ID: lcl|Query_2718173 Length: 120

Sequences producing significant alignments:
                                                                  Scientific      Common                     Max    Total Query   E   Per.   Acc.                        
Description                                                       Name            Name            Taxid      Score  Score cover Value Ident  Len        Accession        
VDAG_04990                                                                                        0          253    253   100%  2e-91 100.00 120        Query_2718381    


Alignments:

>VDAG_04990
Sequence ID: Query_2718381 Length: 120
Range 1: 1 to 120

Score:253 bits(646), Expect:2e-91, 
Method:Compositional matrix adjust., 
Identities:120/120(100%), Positives:120/120(100%), Gaps:0/120(0%)

Query  1    MRAFTSLSVVLLALVSTVSAQFGFFEQMFGGQQQGQQQRPQNVPSDSAAYRQQYDRSYCE  60
            MRAFTSLSVVLLALVSTVSAQFGFFEQMFGGQQQGQQQRPQNVPSDSAAYRQQYDRSYCE
Sbjct  1    MRAFTSLSVVLLALVSTVSAQFGFFEQMFGGQQQGQQQRPQNVPSDSAAYRQQYDRSYCE  60

Query  61   HYLCPDTLACVHYPHHCPCPWPMNEDKFELSDGQRICVSKGGFAANEAARKVELARKGLL  120
            HYLCPDTLACVHYPHHCPCPWPMNEDKFELSDGQRICVSKGGFAANEAARKVELARKGLL
Sbjct  61   HYLCPDTLACVHYPHHCPCPWPMNEDKFELSDGQRICVSKGGFAANEAARKVELARKGLL  120


Query #106: VDAG_05027 Query ID: lcl|Query_2718174 Length: 616

Sequences producing significant alignments:
                                                                  Scientific      Common                     Max    Total Query   E   Per.   Acc.                        
Description                                                       Name            Name            Taxid      Score  Score cover Value Ident  Len        Accession        
VDAG_05027                                                                                        0          1265   1265  100%  0.0   100.00 616        Query_2718382    


Alignments:

>VDAG_05027
Sequence ID: Query_2718382 Length: 616
Range 1: 1 to 616

Score:1265 bits(3274), Expect:0.0, 
Method:Compositional matrix adjust., 
Identities:616/616(100%), Positives:616/616(100%), Gaps:0/616(0%)

Query  1    MARLSAWVTLAGLLAQQTAASVVRNGVELPACANHFSPFEATGCYQDYDGKTLDFRSTVS  60
            MARLSAWVTLAGLLAQQTAASVVRNGVELPACANHFSPFEATGCYQDYDGKTLDFRSTVS
Sbjct  1    MARLSAWVTLAGLLAQQTAASVVRNGVELPACANHFSPFEATGCYQDYDGKTLDFRSTVS  60

Query  61   SKGMTAYKCQAICKGNGYQFSGLKYYGICFCGSKLEGPKLPESNCTLPCDGDQKESCGGT  120
            SKGMTAYKCQAICKGNGYQFSGLKYYGICFCGSKLEGPKLPESNCTLPCDGDQKESCGGT
Sbjct  61   SKGMTAYKCQAICKGNGYQFSGLKYYGICFCGSKLEGPKLPESNCTLPCDGDQKESCGGT  120

Query  121  DSLTVYRDTTFLKLGDAVDDDDYDDTGCFTDDSAVGRTLGFRANIDAAKVTPATCIKACL  180
            DSLTVYRDTTFLKLGDAVDDDDYDDTGCFTDDSAVGRTLGFRANIDAAKVTPATCIKACL
Sbjct  121  DSLTVYRDTTFLKLGDAVDDDDYDDTGCFTDDSAVGRTLGFRANIDAAKVTPATCIKACL  180

Query  181  DRGLPFAGVEFGGECWCGALVSPFAKEVNDTDCNMPCGGDQSLDCGGRNRINIFRASELL  240
            DRGLPFAGVEFGGECWCGALVSPFAKEVNDTDCNMPCGGDQSLDCGGRNRINIFRASELL
Sbjct  181  DRGLPFAGVEFGGECWCGALVSPFAKEVNDTDCNMPCGGDQSLDCGGRNRINIFRASELL  240

Query  241  SQDPCENDNEAPPRSSSPTQTTTKPTDKPTDKPTDKSPATTRTPTPTTPATGTATGTATG  300
            SQDPCENDNEAPPRSSSPTQTTTKPTDKPTDKPTDKSPATTRTPTPTTPATGTATGTATG
Sbjct  241  SQDPCENDNEAPPRSSSPTQTTTKPTDKPTDKPTDKSPATTRTPTPTTPATGTATGTATG  300

Query  301  TATATSTKICTTVVPKDEWCVGKWCNEPLPDFFNEKTCFASWAKCHLQTHACLKFAGWPA  360
            TATATSTKICTTVVPKDEWCVGKWCNEPLPDFFNEKTCFASWAKCHLQTHACLKFAGWPA
Sbjct  301  TATATSTKICTTVVPKDEWCVGKWCNEPLPDFFNEKTCFASWAKCHLQTHACLKFAGWPA  360

Query  361  ALECADYKKWCKDAKLFCRRSCTSKSRNCSKAGHHAENPPRGGDNKDPVTKTVPCDEATG  420
            ALECADYKKWCKDAKLFCRRSCTSKSRNCSKAGHHAENPPRGGDNKDPVTKTVPCDEATG
Sbjct  361  ALECADYKKWCKDAKLFCRRSCTSKSRNCSKAGHHAENPPRGGDNKDPVTKTVPCDEATG  420

Query  421  TMTPGTIPEPTNLCVQPHNPGRGYTTEDPVGDIDLPVVTCNNNEADHKRGNPFKQYDHSN  480
            TMTPGTIPEPTNLCVQPHNPGRGYTTEDPVGDIDLPVVTCNNNEADHKRGNPFKQYDHSN
Sbjct  421  TMTPGTIPEPTNLCVQPHNPGRGYTTEDPVGDIDLPVVTCNNNEADHKRGNPFKQYDHSN  480

Query  481  WGHCPSYKRGDVPKACKDACKQQYERCRGVYAKSRDTKKDRKDDDDYDDDKKHKHKGKHE  540
            WGHCPSYKRGDVPKACKDACKQQYERCRGVYAKSRDTKKDRKDDDDYDDDKKHKHKGKHE
Sbjct  481  WGHCPSYKRGDVPKACKDACKQQYERCRGVYAKSRDTKKDRKDDDDYDDDKKHKHKGKHE  540

Query  541  DKEHGDRKHGGKKGKKHERRSTGGGGGGELSAGTIAHPKDEYHTALRQCKDQYEDCRKVN  600
            DKEHGDRKHGGKKGKKHERRSTGGGGGGELSAGTIAHPKDEYHTALRQCKDQYEDCRKVN
Sbjct  541  DKEHGDRKHGGKKGKKHERRSTGGGGGGELSAGTIAHPKDEYHTALRQCKDQYEDCRKVN  600

Query  601  ADIKGDDKCARFGGPW  616
            ADIKGDDKCARFGGPW
Sbjct  601  ADIKGDDKCARFGGPW  616


Query #107: VDAG_05042 Query ID: lcl|Query_2718175 Length: 223

Sequences producing significant alignments:
                                                                  Scientific      Common                     Max    Total Query   E    Per.   Acc.                        
Description                                                       Name            Name            Taxid      Score  Score cover Value  Ident  Len        Accession        
VDAG_05042                                                                                        0          446    446   100%  2e-164 100.00 223        Query_2718383    
VDAG_06165                                                                                        0          268    268   100%  5e-93  60.00  287        Query_2718412    
VDAG_03790                                                                                        0          243    243   100%  7e-84  54.74  244        Query_2718350    
VDAG_05294                                                                                        0          228    228   100%  2e-78  50.88  221        Query_2718388    
VDAG_05043                                                                                        0          187    187   95%   2e-62  46.58  224        Query_2718384    


Alignments:

>VDAG_05042
Sequence ID: Query_2718383 Length: 223
Range 1: 1 to 223

Score:446 bits(1147), Expect:2e-164, 
Method:Compositional matrix adjust., 
Identities:223/223(100%), Positives:223/223(100%), Gaps:0/223(0%)

Query  1    MVSFTSLLAAFSVVSGVLTSPIAVVPEVNTALAKRTPSSTGTSGGFYYSFWTDTPNSVTY  60
            MVSFTSLLAAFSVVSGVLTSPIAVVPEVNTALAKRTPSSTGTSGGFYYSFWTDTPNSVTY
Sbjct  1    MVSFTSLLAAFSVVSGVLTSPIAVVPEVNTALAKRTPSSTGTSGGFYYSFWTDTPNSVTY  60

Query  61   TNGDAGKFSVSWKNNNGNHVGGKGWRTGSARTIKYSGSYKPNGNSYLAIYGWTRSPLIEY  120
            TNGDAGKFSVSWKNNNGNHVGGKGWRTGSARTIKYSGSYKPNGNSYLAIYGWTRSPLIEY
Sbjct  61   TNGDAGKFSVSWKNNNGNHVGGKGWRTGSARTIKYSGSYKPNGNSYLAIYGWTRSPLIEY  120

Query  121  YIVESFGTYNPSTGATSKGQFTVDGSVYDLYTSTRTNAPSIEGTRTFTQFWSVRRTKRTS  180
            YIVESFGTYNPSTGATSKGQFTVDGSVYDLYTSTRTNAPSIEGTRTFTQFWSVRRTKRTS
Sbjct  121  YIVESFGTYNPSTGATSKGQFTVDGSVYDLYTSTRTNAPSIEGTRTFTQFWSVRRTKRTS  180

Query  181  GSVNTGAHFAAWKKAGMNLGSHDYQILAVEGYKSSGSATMTVS  223
            GSVNTGAHFAAWKKAGMNLGSHDYQILAVEGYKSSGSATMTVS
Sbjct  181  GSVNTGAHFAAWKKAGMNLGSHDYQILAVEGYKSSGSATMTVS  223


>VDAG_06165
Sequence ID: Query_2718412 Length: 287
Range 1: 1 to 219

Score:268 bits(684), Expect:5e-93, 
Method:Compositional matrix adjust., 
Identities:135/225(60%), Positives:168/225(74%), Gaps:8/225(3%)

Query  1    MVSFTSLLAAFSVVSGVLTSPIAVVPEVNTALAKR--TPSSTGTSGGFYYSFWTDTPNSV  58
            MV F+SL  A S ++GV  SP+      +  LAKR  TPSS GT  G++YS+WTD   + 
Sbjct  1    MVCFSSLFVAASAIAGVFASPVD-----HEQLAKRQSTPSSQGTHDGYFYSWWTDGGAAA  55

Query  59   TYTNGDAGKFSVSWKNNNGNHVGGKGWRTGSARTIKYSGSYKPNGNSYLAIYGWTRSPLI  118
            TYTN   G++SVSW N  GN VGGKGW  GSARTI YSG+Y PNGNSYLA+YGWTR+PL+
Sbjct  56   TYTNLAGGEYSVSWSNG-GNLVGGKGWNPGSARTITYSGTYNPNGNSYLAVYGWTRNPLV  114

Query  119  EYYIVESFGTYNPSTGATSKGQFTVDGSVYDLYTSTRTNAPSIEGTRTFTQFWSVRRTKR  178
            EYY+VE+FGTYNPS+GAT++GQ T DG++Y L+ STRTN PSI+GT TF Q+W+VR  KR
Sbjct  115  EYYVVENFGTYNPSSGATARGQVTHDGALYRLFESTRTNQPSIDGTATFQQYWAVRDVKR  174

Query  179  TSGSVNTGAHFAAWKKAGMNLGSHDYQILAVEGYKSSGSATMTVS  223
            T G+VN    F AW  AGM LG+H+YQ++A EGY SSGSA + V+
Sbjct  175  TGGTVNMATFFNAWTAAGMRLGTHNYQVVATEGYFSSGSARINVA  219


>VDAG_03790
Sequence ID: Query_2718350 Length: 244
Range 1: 1 to 231

Score:243 bits(620), Expect:7e-84, 
Method:Compositional matrix adjust., 
Identities:127/232(55%), Positives:158/232(68%), Gaps:10/232(4%)

Query  1    MVSFTSLLAAFSVVSGVLTSPIAVV--PEVNTA-----LAKR--TPSSTGTSGGFYYSFW  51
            MVSF SLL A S  + VL  P      P+VN       L +R  T +S GT  G++YS+W
Sbjct  1    MVSFKSLLLAASAFTAVLGRPFDSFDGPDVNITDADELLVRRQVTANSEGTHNGYFYSWW  60

Query  52   TDTPNSVTYTNGDAGKFSVSWKNNNGNHVGGKGWRTGSARTIKYSGSYKPNGNSYLAIYG  111
            +D    VTYT G   ++SV+WK+  GN VGGKGW  G+ RTI Y GS+ P GN YLA+YG
Sbjct  61   SDGGGQVTYTMGAGSRYSVTWKDT-GNFVGGKGWNPGTGRTINYGGSFSPQGNGYLAVYG  119

Query  112  WTRSPLIEYYIVESFGTYNPSTGATSKGQFTVDGSVYDLYTSTRTNAPSIEGTRTFTQFW  171
            WTR+PLIEYY+VES+GTYNP +G   KG  T DG  Y++Y STRTN PSI+GTRTF Q+W
Sbjct  120  WTRNPLIEYYVVESYGTYNPGSGGQLKGTVTTDGGTYNVYVSTRTNQPSIDGTRTFQQYW  179

Query  172  SVRRTKRTSGSVNTGAHFAAWKKAGMNLGSHDYQILAVEGYKSSGSATMTVS  223
            SVR +KR  G+V    HF AW + GMNLG+H YQI+A EGY+SSGS+ + V 
Sbjct  180  SVRTSKRVGGAVTMQNHFNAWAQFGMNLGAHYYQIVATEGYQSSGSSDIYVQ  231


>VDAG_05294
Sequence ID: Query_2718388 Length: 221
Range 1: 1 to 218

Score:228 bits(582), Expect:2e-78, 
Method:Compositional matrix adjust., 
Identities:116/228(51%), Positives:155/228(67%), Gaps:15/228(6%)

Query  1    MVSFTSLLAAFSVVSGVLTSPIAVVPEVNTALAKR---TPSSTGTSGGFYYSFWTDTPNS  57
            MVSF++LL A + ++G L +P          L +R   TP++ GT  G++YS+W+D  + 
Sbjct  1    MVSFSTLLTACTAITGALGTP---------DLDRRQNVTPNAQGTHNGYFYSWWSDGQSP  51

Query  58   VTYTNGDAGKFSVSWKNNNGNHVGGKGWRTGSARTIKYSGSYKP--NGNSYLAIYGWTRS  115
            VTYTN   G +SV W ++ GN VGGKGW  GSA+ I+YS S++P  N NSYL IYGWTRS
Sbjct  52   VTYTNSAGGSYSVEW-SSGGNLVGGKGWNPGSAKEIRYSASWQPTNNSNSYLTIYGWTRS  110

Query  116  PLIEYYIVESFGTYNPSTGATSKGQFTVDGSVYDLYTSTRTNAPSIEGTRTFTQFWSVRR  175
            PL+EYYIVES G YNP + A  +G+    GS+Y LY STR   PSI+GT+TF Q+W++R+
Sbjct  111  PLVEYYIVESHGEYNPGSSAEPRGEIEAHGSIYKLYESTRVQQPSIDGTQTFQQYWAIRQ  170

Query  176  TKRTSGSVNTGAHFAAWKKAGMNLGSHDYQILAVEGYKSSGSATMTVS  223
            T RTSG+V TG  F AW  AGM +G H+Y I+A E Y S+G A++ V 
Sbjct  171  THRTSGTVTTGTFFNAWAAAGMPIGQHNYMIVATEAYNSAGRASVVVE  218


>VDAG_05043
Sequence ID: Query_2718384 Length: 224
Range 1: 4 to 218

Score:187 bits(476), Expect:2e-62, 
Method:Compositional matrix adjust., 
Identities:102/219(47%), Positives:140/219(63%), Gaps:11/219(5%)

Query  12   SVVSGVLTSPIAVVPEVNT----ALAK--RTPSSTGTSGGFYYSFWTDTPNSVTYTNGDA  65
            S+V  +LTS +   P ++T    AL K   TP+S GT GGF+Y +W+D  +   YTN D 
Sbjct  4    SLVVLLLTSRVIAFPTLDTDQTAALHKPQATPNSQGTHGGFFYYWWSDGQSPAAYTNLDG  63

Query  66   GKFSVSWKNNNGNHVGGKGWRTGSA-RTIKYSGSYKPNGNSYLAIYGWTRSPLIEYYIVE  124
            G + + W++  GN +GGKGW  G+  RTI+ SG+++   NSYLA+YGW  +P +EYYIVE
Sbjct  64   GSYCLRWESG-GNLIGGKGWSPGTDNRTIQISGTFQGVENSYLAVYGWLETPKVEYYIVE  122

Query  125  SFGTYNPSTGATSKGQFTVDGSVYDLYTSTRTNAPSIEGTRTFTQFWSVRRTKRTSGSVN  184
              G +NP+  A   G    DGSVYD+  STR ++    GT+   ++WSVRR KRT G+V 
Sbjct  123  YHGVFNPAYDAQILGTVICDGSVYDISRSTRVSSG---GTKILPRYWSVRRNKRTGGTVQ  179

Query  185  TGAHFAAWKKAGMNLGSHDYQILAVEGYKSSGSATMTVS  223
            TG HF AW+  G++   H +QI+A EGY SSG A MTV+
Sbjct  180  TGCHFDAWRSTGLSAADHGFQIVATEGYFSSGFAEMTVA  218


Query #108: VDAG_05043 Query ID: lcl|Query_2718176 Length: 224

Sequences producing significant alignments:
                                                                  Scientific      Common                     Max    Total Query   E    Per.   Acc.                        
Description                                                       Name            Name            Taxid      Score  Score cover Value  Ident  Len        Accession        
VDAG_05043                                                                                        0          462    462   100%  6e-171 100.00 224        Query_2718384    
VDAG_06165                                                                                        0          203    203   95%   1e-67  50.69  287        Query_2718412    
VDAG_05294                                                                                        0          197    197   91%   3e-66  48.62  221        Query_2718388    
VDAG_05042                                                                                        0          187    187   95%   2e-62  46.58  223        Query_2718383    
VDAG_03790                                                                                        0          183    183   87%   2e-60  48.24  244        Query_2718350    


Alignments:

>VDAG_05043
Sequence ID: Query_2718384 Length: 224
Range 1: 1 to 224

Score:462 bits(1190), Expect:6e-171, 
Method:Compositional matrix adjust., 
Identities:224/224(100%), Positives:224/224(100%), Gaps:0/224(0%)

Query  1    MLKSLVVLLLTSRVIAFPTLDTDQTAALHKPQATPNSQGTHGGFFYYWWSDGQSPAAYTN  60
            MLKSLVVLLLTSRVIAFPTLDTDQTAALHKPQATPNSQGTHGGFFYYWWSDGQSPAAYTN
Sbjct  1    MLKSLVVLLLTSRVIAFPTLDTDQTAALHKPQATPNSQGTHGGFFYYWWSDGQSPAAYTN  60

Query  61   LDGGSYCLRWESGGNLIGGKGWSPGTDNRTIQISGTFQGVENSYLAVYGWLETPKVEYYI  120
            LDGGSYCLRWESGGNLIGGKGWSPGTDNRTIQISGTFQGVENSYLAVYGWLETPKVEYYI
Sbjct  61   LDGGSYCLRWESGGNLIGGKGWSPGTDNRTIQISGTFQGVENSYLAVYGWLETPKVEYYI  120

Query  121  VEYHGVFNPAYDAQILGTVICDGSVYDISRSTRVSSGGTKILPRYWSVRRNKRTGGTVQT  180
            VEYHGVFNPAYDAQILGTVICDGSVYDISRSTRVSSGGTKILPRYWSVRRNKRTGGTVQT
Sbjct  121  VEYHGVFNPAYDAQILGTVICDGSVYDISRSTRVSSGGTKILPRYWSVRRNKRTGGTVQT  180

Query  181  GCHFDAWRSTGLSAADHGFQIVATEGYFSSGFAEMTVADTSAEE  224
            GCHFDAWRSTGLSAADHGFQIVATEGYFSSGFAEMTVADTSAEE
Sbjct  181  GCHFDAWRSTGLSAADHGFQIVATEGYFSSGFAEMTVADTSAEE  224


>VDAG_06165
Sequence ID: Query_2718412 Length: 287
Range 1: 8 to 219

Score:203 bits(517), Expect:1e-67, 
Method:Compositional matrix adjust., 
Identities:110/217(51%), Positives:138/217(63%), Gaps:8/217(3%)

Query  5    LVVLLLTSRVIAFPTLDTDQTAALHKPQATPNSQGTHGGFFYYWWSDGQSPAAYTNLDGG  64
             V     + V A P +D +Q   L K Q+TP+SQGTH G+FY WW+DG + A YTNL GG
Sbjct  8    FVAASAIAGVFASP-VDHEQ---LAKRQSTPSSQGTHDGYFYSWWTDGGAAATYTNLAGG  63

Query  65   SYCLRWESGGNLIGGKGWSPGTDNRTIQISGTFQGVENSYLAVYGWLETPKVEYYIVEYH  124
             Y + W +GGNL+GGKGW+PG+  RTI  SGT+    NSYLAVYGW   P VEYY+VE  
Sbjct  64   EYSVSWSNGGNLVGGKGWNPGSA-RTITYSGTYNPNGNSYLAVYGWTRNPLVEYYVVENF  122

Query  125  GVFNPAYDAQILGTVICDGSVYDISRSTRV---SSGGTKILPRYWSVRRNKRTGGTVQTG  181
            G +NP+  A   G V  DG++Y +  STR    S  GT    +YW+VR  KRTGGTV   
Sbjct  123  GTYNPSSGATARGQVTHDGALYRLFESTRTNQPSIDGTATFQQYWAVRDVKRTGGTVNMA  182

Query  182  CHFDAWRSTGLSAADHGFQIVATEGYFSSGFAEMTVA  218
              F+AW + G+    H +Q+VATEGYFSSG A + VA
Sbjct  183  TFFNAWTAAGMRLGTHNYQVVATEGYFSSGSARINVA  219


>VDAG_05294
Sequence ID: Query_2718388 Length: 221
Range 1: 1 to 217

Score:197 bits(501), Expect:3e-66, 
Method:Compositional matrix adjust., 
Identities:106/218(49%), Positives:137/218(62%), Gaps:15/218(6%)

Query  14   VIAFPTLDTDQTA---ALHKP------QATPNSQGTHGGFFYYWWSDGQSPAAYTNLDGG  64
            +++F TL T  TA   AL  P        TPN+QGTH G+FY WWSDGQSP  YTN  GG
Sbjct  1    MVSFSTLLTACTAITGALGTPDLDRRQNVTPNAQGTHNGYFYSWWSDGQSPVTYTNSAGG  60

Query  65   SYCLRWESGGNLIGGKGWSPGTDNRTIQISGTFQGVE--NSYLAVYGWLETPKVEYYIVE  122
            SY + W SGGNL+GGKGW+PG+  + I+ S ++Q     NSYL +YGW  +P VEYYIVE
Sbjct  61   SYSVEWSSGGNLVGGKGWNPGSA-KEIRYSASWQPTNNSNSYLTIYGWTRSPLVEYYIVE  119

Query  123  YHGVFNPAYDAQILGTVICDGSVYDISRSTRV---SSGGTKILPRYWSVRRNKRTGGTVQ  179
             HG +NP   A+  G +   GS+Y +  STRV   S  GT+   +YW++R+  RT GTV 
Sbjct  120  SHGEYNPGSSAEPRGEIEAHGSIYKLYESTRVQQPSIDGTQTFQQYWAIRQTHRTSGTVT  179

Query  180  TGCHFDAWRSTGLSAADHGFQIVATEGYFSSGFAEMTV  217
            TG  F+AW + G+    H + IVATE Y S+G A + V
Sbjct  180  TGTFFNAWAAAGMPIGQHNYMIVATEAYNSAGRASVVV  217


>VDAG_05042
Sequence ID: Query_2718383 Length: 223
Range 1: 12 to 223

Score:187 bits(476), Expect:2e-62, 
Method:Compositional matrix adjust., 
Identities:102/219(47%), Positives:140/219(63%), Gaps:11/219(5%)

Query  4    SLVVLLLTSRVIAFPTLDTDQTAALHKPQATPNSQGTHGGFFYYWWSDGQSPAAYTNLDG  63
            S+V  +LTS +   P ++T    AL K   TP+S GT GGF+Y +W+D  +   YTN D 
Sbjct  12   SVVSGVLTSPIAVVPEVNT----ALAK--RTPSSTGTSGGFYYSFWTDTPNSVTYTNGDA  65

Query  64   GSYCLRWESG-GNLIGGKGWSPGTDNRTIQISGTFQGVENSYLAVYGWLETPKVEYYIVE  122
            G + + W++  GN +GGKGW  G+  RTI+ SG+++   NSYLA+YGW  +P +EYYIVE
Sbjct  66   GKFSVSWKNNNGNHVGGKGWRTGSA-RTIKYSGSYKPNGNSYLAIYGWTRSPLIEYYIVE  124

Query  123  YHGVFNPAYDAQILGTVICDGSVYDISRSTRVSSG---GTKILPRYWSVRRNKRTGGTVQ  179
              G +NP+  A   G    DGSVYD+  STR ++    GT+   ++WSVRR KRT G+V 
Sbjct  125  SFGTYNPSTGATSKGQFTVDGSVYDLYTSTRTNAPSIEGTRTFTQFWSVRRTKRTSGSVN  184

Query  180  TGCHFDAWRSTGLSAADHGFQIVATEGYFSSGFAEMTVA  218
            TG HF AW+  G++   H +QI+A EGY SSG A MTV+
Sbjct  185  TGAHFAAWKKAGMNLGSHDYQILAVEGYKSSGSATMTVS  223


>VDAG_03790
Sequence ID: Query_2718350 Length: 244
Range 1: 33 to 230

Score:183 bits(465), Expect:2e-60, 
Method:Compositional matrix adjust., 
Identities:96/199(48%), Positives:121/199(60%), Gaps:4/199(2%)

Query  22   TDQTAALHKPQATPNSQGTHGGFFYYWWSDGQSPAAYTNLDGGSYCLRWESGGNLIGGKG  81
            TD    L + Q T NS+GTH G+FY WWSDG     YT   G  Y + W+  GN +GGKG
Sbjct  33   TDADELLVRRQVTANSEGTHNGYFYSWWSDGGGQVTYTMGAGSRYSVTWKDTGNFVGGKG  92

Query  82   WSPGTDNRTIQISGTFQGVENSYLAVYGWLETPKVEYYIVEYHGVFNPAYDAQILGTVIC  141
            W+PGT  RTI   G+F    N YLAVYGW   P +EYY+VE +G +NP    Q+ GTV  
Sbjct  93   WNPGT-GRTINYGGSFSPQGNGYLAVYGWTRNPLIEYYVVESYGTYNPGSGGQLKGTVTT  151

Query  142  DGSVYDISRSTRV---SSGGTKILPRYWSVRRNKRTGGTVQTGCHFDAWRSTGLSAADHG  198
            DG  Y++  STR    S  GT+   +YWSVR +KR GG V    HF+AW   G++   H 
Sbjct  152  DGGTYNVYVSTRTNQPSIDGTRTFQQYWSVRTSKRVGGAVTMQNHFNAWAQFGMNLGAHY  211

Query  199  FQIVATEGYFSSGFAEMTV  217
            +QIVATEGY SSG +++ V
Sbjct  212  YQIVATEGYQSSGSSDIYV  230


Query #109: VDAG_05096 Query ID: lcl|Query_2718177 Length: 198

Sequences producing significant alignments:
                                                                  Scientific      Common                     Max    Total Query   E    Per.   Acc.                        
Description                                                       Name            Name            Taxid      Score  Score cover Value  Ident  Len        Accession        
VDAG_05096                                                                                        0          406    406   100%  2e-149 100.00 198        Query_2718385    


Alignments:

>VDAG_05096
Sequence ID: Query_2718385 Length: 198
Range 1: 1 to 198

Score:406 bits(1043), Expect:2e-149, 
Method:Compositional matrix adjust., 
Identities:198/198(100%), Positives:198/198(100%), Gaps:0/198(0%)

Query  1    MRSFALLPLAAAALASCQNDTTSPAPAVPNVVPSLWDGECYYPTGDIGFGLESYLGRWYQ  60
            MRSFALLPLAAAALASCQNDTTSPAPAVPNVVPSLWDGECYYPTGDIGFGLESYLGRWYQ
Sbjct  1    MRSFALLPLAAAALASCQNDTTSPAPAVPNVVPSLWDGECYYPTGDIGFGLESYLGRWYQ  60

Query  61   VAGTLAPFTGNCKCIRAEYSLNDNGTVKVNNTCEAAGRAVNILGTASPADPGYGAKGVFR  120
            VAGTLAPFTGNCKCIRAEYSLNDNGTVKVNNTCEAAGRAVNILGTASPADPGYGAKGVFR
Sbjct  61   VAGTLAPFTGNCKCIRAEYSLNDNGTVKVNNTCEAAGRAVNILGTASPADPGYGAKGVFR  120

Query  121  VQFPGQPGPECAGPNYIVQDYTGDFAIVQSSNFSTLFILSREQQVEGDVLDAWIDRAGLL  180
            VQFPGQPGPECAGPNYIVQDYTGDFAIVQSSNFSTLFILSREQQVEGDVLDAWIDRAGLL
Sbjct  121  VQFPGQPGPECAGPNYIVQDYTGDFAIVQSSNFSTLFILSREQQVEGDVLDAWIDRAGLL  180

Query  181  GSNLDNVIKNDQTECQFN  198
            GSNLDNVIKNDQTECQFN
Sbjct  181  GSNLDNVIKNDQTECQFN  198


Query #110: VDAG_05117 Query ID: lcl|Query_2718178 Length: 146

Sequences producing significant alignments:
                                                                  Scientific      Common                     Max    Total Query   E    Per.   Acc.                        
Description                                                       Name            Name            Taxid      Score  Score cover Value  Ident  Len        Accession        
VDAG_05117                                                                                        0          298    298   100%  3e-108 100.00 146        Query_2718386    


Alignments:

>VDAG_05117
Sequence ID: Query_2718386 Length: 146
Range 1: 1 to 146

Score:298 bits(762), Expect:3e-108, 
Method:Compositional matrix adjust., 
Identities:146/146(100%), Positives:146/146(100%), Gaps:0/146(0%)

Query  1    MHFPTVAVFAALLSGSALAAPAANVKSMAVASTTWTIENTRRACKANDCTWTFSVNTGSS  60
            MHFPTVAVFAALLSGSALAAPAANVKSMAVASTTWTIENTRRACKANDCTWTFSVNTGSS
Sbjct  1    MHFPTVAVFAALLSGSALAAPAANVKSMAVASTTWTIENTRRACKANDCTWTFSVNTGSS  60

Query  61   NTPCTFHTKSTGSALPSRANGEAQTCGPYTVTSSWSGQFGEGNGFTTLAVVNRSSKQIVW  120
            NTPCTFHTKSTGSALPSRANGEAQTCGPYTVTSSWSGQFGEGNGFTTLAVVNRSSKQIVW
Sbjct  61   NTPCTFHTKSTGSALPSRANGEAQTCGPYTVTSSWSGQFGEGNGFTTLAVVNRSSKQIVW  120

Query  121  PAYTDKQLAKAVVVKPNQSYPVQALP  146
            PAYTDKQLAKAVVVKPNQSYPVQALP
Sbjct  121  PAYTDKQLAKAVVVKPNQSYPVQALP  146


Query #111: VDAG_05122 Query ID: lcl|Query_2718179 Length: 179

Sequences producing significant alignments:
                                                                  Scientific      Common                     Max    Total Query   E    Per.   Acc.                        
Description                                                       Name            Name            Taxid      Score  Score cover Value  Ident  Len        Accession        
VDAG_05122                                                                                        0          356    356   100%  2e-130 100.00 179        Query_2718387    
VDAG_06236                                                                                        0          88.6   88.6  88%   8e-25  31.06  177        Query_2718416    
VDAG_04530                                                                                        0          39.3   39.3  55%   2e-06  28.00  188        Query_2718370    


Alignments:

>VDAG_05122
Sequence ID: Query_2718387 Length: 179
Range 1: 1 to 179

Score:356 bits(914), Expect:2e-130, 
Method:Compositional matrix adjust., 
Identities:179/179(100%), Positives:179/179(100%), Gaps:0/179(0%)

Query  1    MQFKIFALAFTALMGFVHAQQLSAETLAGAINFIADTSQETSDLVRQITPFNPVTFVTAV  60
            MQFKIFALAFTALMGFVHAQQLSAETLAGAINFIADTSQETSDLVRQITPFNPVTFVTAV
Sbjct  1    MQFKIFALAFTALMGFVHAQQLSAETLAGAINFIADTSQETSDLVRQITPFNPVTFVTAV  60

Query  61   PRVVNNFKALANTVASNALKLKGIEVEEPFSADGQAQIFDAFVNLVRVYKNLFDILFPRS  120
            PRVVNNFKALANTVASNALKLKGIEVEEPFSADGQAQIFDAFVNLVRVYKNLFDILFPRS
Sbjct  61   PRVVNNFKALANTVASNALKLKGIEVEEPFSADGQAQIFDAFVNLVRVYKNLFDILFPRS  120

Query  121  RIISSVGFGPSIAGALRFLEAGIDTFALNIIRFIPNHSEVATKGQMGLRQLFGAALDRF  179
            RIISSVGFGPSIAGALRFLEAGIDTFALNIIRFIPNHSEVATKGQMGLRQLFGAALDRF
Sbjct  121  RIISSVGFGPSIAGALRFLEAGIDTFALNIIRFIPNHSEVATKGQMGLRQLFGAALDRF  179


>VDAG_06236
Sequence ID: Query_2718416 Length: 177
Range 1: 1 to 157

Score:88.6 bits(218), Expect:8e-25, 
Method:Compositional matrix adjust., 
Identities:50/161(31%), Positives:90/161(55%), Gaps:6/161(3%)

Query  1    MQFKIFALAFTALMGFVHAQ--QLSAETLAGAINFIADTSQETSDLVRQITPFNPVTFVT  58
            MQFK+  +A TA  G V AQ  +L+ +T+  +I  + D SQ+ ++++  ++ FN V   +
Sbjct  1    MQFKLLTIA-TAFAGLVAAQKSELTPQTVVKSIEAVTDLSQDANNILTDLS-FNNV--FS  56

Query  59   AVPRVVNNFKALANTVASNALKLKGIEVEEPFSADGQAQIFDAFVNLVRVYKNLFDILFP  118
             +P+ ++N + +A  V ++   +   +  +PF ADGQ Q+ + F + VRV++ L + +  
Sbjct  57   LIPKALSNIREIAGAVRTDITMIAEADTSKPFPADGQNQVCEVFRDFVRVHQALLNTIIG  116

Query  119  RSRIISSVGFGPSIAGALRFLEAGIDTFALNIIRFIPNHSE  159
            +S  +S   F   I G LR +E G+D  A  II  +P   +
Sbjct  117  KSSFLSGTPFTAPITGVLRTIEGGVDKLAFGIIDLVPTCKK  157


>VDAG_04530
Sequence ID: Query_2718370 Length: 188
Range 1: 66 to 163

Score:39.3 bits(90), Expect:2e-06, 
Method:Compositional matrix adjust., 
Identities:28/100(28%), Positives:52/100(52%), Gaps:3/100(3%)

Query  61   PRVVNNFKALANTVASNALKLKGIEVEEPFSADGQAQIFDAFVNLVRVYKNLFDILFPRS  120
            P ++  F  + +T      +++G+  + P      A IFDAF   VRV++ L +IL  ++
Sbjct  66   PALITGFTDIVSTATVAISQMQGMA-DVPAGPPSDA-IFDAFREFVRVHQVLLNILIGKA  123

Query  121  RIISSVG-FGPSIAGALRFLEAGIDTFALNIIRFIPNHSE  159
             + ++V   G  +A  LR +E  +DT A  +I  + + +E
Sbjct  124  GLFNTVPIIGQPVAAVLRSIEKVVDTAAFMLIDAVESRAE  163


Query #112: VDAG_05294 Query ID: lcl|Query_2718180 Length: 221

Sequences producing significant alignments:
                                                                  Scientific      Common                     Max    Total Query   E    Per.   Acc.                        
Description                                                       Name            Name            Taxid      Score  Score cover Value  Ident  Len        Accession        
VDAG_05294                                                                                        0          451    451   100%  3e-166 100.00 221        Query_2718388    
VDAG_06165                                                                                        0          276    276   98%   1e-96  61.09  287        Query_2718412    
VDAG_03790                                                                                        0          246    246   99%   5e-85  52.56  244        Query_2718350    
VDAG_05042                                                                                        0          228    228   98%   2e-78  50.88  223        Query_2718383    
VDAG_05043                                                                                        0          197    197   98%   3e-66  48.62  224        Query_2718384    


Alignments:

>VDAG_05294
Sequence ID: Query_2718388 Length: 221
Range 1: 1 to 221

Score:451 bits(1159), Expect:3e-166, 
Method:Compositional matrix adjust., 
Identities:221/221(100%), Positives:221/221(100%), Gaps:0/221(0%)

Query  1    MVSFSTLLTACTAITGALGTPDLDRRQNVTPNAQGTHNGYFYSWWSDGQSPVTYTNSAGG  60
            MVSFSTLLTACTAITGALGTPDLDRRQNVTPNAQGTHNGYFYSWWSDGQSPVTYTNSAGG
Sbjct  1    MVSFSTLLTACTAITGALGTPDLDRRQNVTPNAQGTHNGYFYSWWSDGQSPVTYTNSAGG  60

Query  61   SYSVEWSSGGNLVGGKGWNPGSAKEIRYSASWQPTNNSNSYLTIYGWTRSPLVEYYIVES  120
            SYSVEWSSGGNLVGGKGWNPGSAKEIRYSASWQPTNNSNSYLTIYGWTRSPLVEYYIVES
Sbjct  61   SYSVEWSSGGNLVGGKGWNPGSAKEIRYSASWQPTNNSNSYLTIYGWTRSPLVEYYIVES  120

Query  121  HGEYNPGSSAEPRGEIEAHGSIYKLYESTRVQQPSIDGTQTFQQYWAIRQTHRTSGTVTT  180
            HGEYNPGSSAEPRGEIEAHGSIYKLYESTRVQQPSIDGTQTFQQYWAIRQTHRTSGTVTT
Sbjct  121  HGEYNPGSSAEPRGEIEAHGSIYKLYESTRVQQPSIDGTQTFQQYWAIRQTHRTSGTVTT  180

Query  181  GTFFNAWAAAGMPIGQHNYMIVATEAYNSAGRASVVVETPP  221
            GTFFNAWAAAGMPIGQHNYMIVATEAYNSAGRASVVVETPP
Sbjct  181  GTFFNAWAAAGMPIGQHNYMIVATEAYNSAGRASVVVETPP  221


>VDAG_06165
Sequence ID: Query_2718412 Length: 287
Range 1: 1 to 218

Score:276 bits(707), Expect:1e-96, 
Method:Compositional matrix adjust., 
Identities:135/221(61%), Positives:164/221(74%), Gaps:7/221(3%)

Query  1    MVSFSTLLTACTAITGALGTP----DLDRRQNVTPNAQGTHNGYFYSWWSDGQSPVTYTN  56
            MV FS+L  A +AI G   +P     L +RQ+ TP++QGTH+GYFYSWW+DG +  TYTN
Sbjct  1    MVCFSSLFVAASAIAGVFASPVDHEQLAKRQS-TPSSQGTHDGYFYSWWTDGGAAATYTN  59

Query  57   SAGGSYSVEWSSGGNLVGGKGWNPGSAKEIRYSASWQPTNNSNSYLTIYGWTRSPLVEYY  116
             AGG YSV WS+GGNLVGGKGWNPGSA+ I YS ++ P  N NSYL +YGWTR+PLVEYY
Sbjct  60   LAGGEYSVSWSNGGNLVGGKGWNPGSARTITYSGTYNP--NGNSYLAVYGWTRNPLVEYY  117

Query  117  IVESHGEYNPGSSAEPRGEIEAHGSIYKLYESTRVQQPSIDGTQTFQQYWAIRQTHRTSG  176
            +VE+ G YNP S A  RG++   G++Y+L+ESTR  QPSIDGT TFQQYWA+R   RT G
Sbjct  118  VVENFGTYNPSSGATARGQVTHDGALYRLFESTRTNQPSIDGTATFQQYWAVRDVKRTGG  177

Query  177  TVTTGTFFNAWAAAGMPIGQHNYMIVATEAYNSAGRASVVV  217
            TV   TFFNAW AAGM +G HNY +VATE Y S+G A + V
Sbjct  178  TVNMATFFNAWTAAGMRLGTHNYQVVATEGYFSSGSARINV  218


>VDAG_03790
Sequence ID: Query_2718350 Length: 244
Range 1: 1 to 232

Score:246 bits(627), Expect:5e-85, 
Method:Compositional matrix adjust., 
Identities:123/234(53%), Positives:150/234(64%), Gaps:17/234(7%)

Query  1    MVSFSTLLTACTAITGALGTP---------------DLDRRQNVTPNAQGTHNGYFYSWW  45
            MVSF +LL A +A T  LG P               +L  R+ VT N++GTHNGYFYSWW
Sbjct  1    MVSFKSLLLAASAFTAVLGRPFDSFDGPDVNITDADELLVRRQVTANSEGTHNGYFYSWW  60

Query  46   SDGQSPVTYTNSAGGSYSVEWSSGGNLVGGKGWNPGSAKEIRYSASWQPTNNSNSYLTIY  105
            SDG   VTYT  AG  YSV W   GN VGGKGWNPG+ + I Y  S+ P    N YL +Y
Sbjct  61   SDGGGQVTYTMGAGSRYSVTWKDTGNFVGGKGWNPGTGRTINYGGSFSP--QGNGYLAVY  118

Query  106  GWTRSPLVEYYIVESHGEYNPGSSAEPRGEIEAHGSIYKLYESTRVQQPSIDGTQTFQQY  165
            GWTR+PL+EYY+VES+G YNPGS  + +G +   G  Y +Y STR  QPSIDGT+TFQQY
Sbjct  119  GWTRNPLIEYYVVESYGTYNPGSGGQLKGTVTTDGGTYNVYVSTRTNQPSIDGTRTFQQY  178

Query  166  WAIRQTHRTSGTVTTGTFFNAWAAAGMPIGQHNYMIVATEAYNSAGRASVVVET  219
            W++R + R  G VT    FNAWA  GM +G H Y IVATE Y S+G + + V+T
Sbjct  179  WSVRTSKRVGGAVTMQNHFNAWAQFGMNLGAHYYQIVATEGYQSSGSSDIYVQT  232


>VDAG_05042
Sequence ID: Query_2718383 Length: 223
Range 1: 1 to 223

Score:228 bits(582), Expect:2e-78, 
Method:Compositional matrix adjust., 
Identities:116/228(51%), Positives:155/228(67%), Gaps:15/228(6%)

Query  1    MVSFSTLLTACTAITGALGTP---------DLDRRQNVTPNAQGTHNGYFYSWWSDGQSP  51
            MVSF++LL A + ++G L +P          L +R   TP++ GT  G++YS+W+D  + 
Sbjct  1    MVSFTSLLAAFSVVSGVLTSPIAVVPEVNTALAKR---TPSSTGTSGGFYYSFWTDTPNS  57

Query  52   VTYTNSAGGSYSVEW-SSGGNLVGGKGWNPGSAKEIRYSASWQPTNNSNSYLTIYGWTRS  110
            VTYTN   G +SV W ++ GN VGGKGW  GSA+ I+YS S++P  N NSYL IYGWTRS
Sbjct  58   VTYTNGDAGKFSVSWKNNNGNHVGGKGWRTGSARTIKYSGSYKP--NGNSYLAIYGWTRS  115

Query  111  PLVEYYIVESHGEYNPGSSAEPRGEIEAHGSIYKLYESTRVQQPSIDGTQTFQQYWAIRQ  170
            PL+EYYIVES G YNP + A  +G+    GS+Y LY STR   PSI+GT+TF Q+W++R+
Sbjct  116  PLIEYYIVESFGTYNPSTGATSKGQFTVDGSVYDLYTSTRTNAPSIEGTRTFTQFWSVRR  175

Query  171  THRTSGTVTTGTFFNAWAAAGMPIGQHNYMIVATEAYNSAGRASVVVE  218
            T RTSG+V TG  F AW  AGM +G H+Y I+A E Y S+G A++ V 
Sbjct  176  TKRTSGSVNTGAHFAAWKKAGMNLGSHDYQILAVEGYKSSGSATMTVS  223


>VDAG_05043
Sequence ID: Query_2718384 Length: 224
Range 1: 14 to 217

Score:197 bits(501), Expect:3e-66, 
Method:Compositional matrix adjust., 
Identities:106/218(49%), Positives:137/218(62%), Gaps:15/218(6%)

Query  1    MVSFSTLLTACTAITGALGTPDLDRRQNVTPNAQGTHNGYFYSWWSDGQSPVTYTNSAGG  60
            +++F TL T  TA   AL  P        TPN+QGTH G+FY WWSDGQSP  YTN  GG
Sbjct  14   VIAFPTLDTDQTA---ALHKP------QATPNSQGTHGGFFYYWWSDGQSPAAYTNLDGG  64

Query  61   SYSVEWSSGGNLVGGKGWNPGSA-KEIRYSASWQPTNNSNSYLTIYGWTRSPLVEYYIVE  119
            SY + W SGGNL+GGKGW+PG+  + I+ S ++Q     NSYL +YGW  +P VEYYIVE
Sbjct  65   SYCLRWESGGNLIGGKGWSPGTDNRTIQISGTFQGVE--NSYLAVYGWLETPKVEYYIVE  122

Query  120  SHGEYNPGSSAEPRGEIEAHGSIYKLYESTRVQQPSIDGTQTFQQYWAIRQTHRTSGTVT  179
             HG +NP   A+  G +   GS+Y +  STRV   S  GT+   +YW++R+  RT GTV 
Sbjct  123  YHGVFNPAYDAQILGTVICDGSVYDISRSTRV---SSGGTKILPRYWSVRRNKRTGGTVQ  179

Query  180  TGTFFNAWAAAGMPIGQHNYMIVATEAYNSAGRASVVV  217
            TG  F+AW + G+    H + IVATE Y S+G A + V
Sbjct  180  TGCHFDAWRSTGLSAADHGFQIVATEGYFSSGFAEMTV  217


Query #113: VDAG_05398 Query ID: lcl|Query_2718181 Length: 371

Sequences producing significant alignments:
                                                                  Scientific      Common                     Max    Total Query   E   Per.   Acc.                        
Description                                                       Name            Name            Taxid      Score  Score cover Value Ident  Len        Accession        
VDAG_05398                                                                                        0          775    775   100%  0.0   100.00 371        Query_2718389    


Alignments:

>VDAG_05398
Sequence ID: Query_2718389 Length: 371
Range 1: 1 to 371

Score:775 bits(2001), Expect:0.0, 
Method:Compositional matrix adjust., 
Identities:371/371(100%), Positives:371/371(100%), Gaps:0/371(0%)

Query  1    MMHFKSLFNFLSLLLSFSTITHAFTYWLDRTCLAYPAGPGKTLSLRDGGVFDEVFQMGKR  60
            MMHFKSLFNFLSLLLSFSTITHAFTYWLDRTCLAYPAGPGKTLSLRDGGVFDEVFQMGKR
Sbjct  1    MMHFKSLFNFLSLLLSFSTITHAFTYWLDRTCLAYPAGPGKTLSLRDGGVFDEVFQMGKR  60

Query  61   ASERMDRMSITSTNVWDRDFARSYAYIFNDDKARSRGIERSWQWREKYGGDGKDTVYNVV  120
            ASERMDRMSITSTNVWDRDFARSYAYIFNDDKARSRGIERSWQWREKYGGDGKDTVYNVV
Sbjct  61   ASERMDRMSITSTNVWDRDFARSYAYIFNDDKARSRGIERSWQWREKYGGDGKDTVYNVV  120

Query  121  FSTYNTPYPEESATAEAELTMADTMASIGNDWTETRVKLEADVRFFCDNGAHWTADPEGE  180
            FSTYNTPYPEESATAEAELTMADTMASIGNDWTETRVKLEADVRFFCDNGAHWTADPEGE
Sbjct  121  FSTYNTPYPEESATAEAELTMADTMASIGNDWTETRVKLEADVRFFCDNGAHWTADPEGE  180

Query  181  GYGSFDNNMLSEINCNSPGMQGQLMAFETHDRISYTDPVDNGDVSLITIYDAAFERGRSY  240
            GYGSFDNNMLSEINCNSPGMQGQLMAFETHDRISYTDPVDNGDVSLITIYDAAFERGRSY
Sbjct  181  GYGSFDNNMLSEINCNSPGMQGQLMAFETHDRISYTDPVDNGDVSLITIYDAAFERGRSY  240

Query  241  GNSDIRLPATIGEMRKLGRVKKGARIDHFEVLSCIILHELTHTWQYLHEDHSPDEDDSDA  300
            GNSDIRLPATIGEMRKLGRVKKGARIDHFEVLSCIILHELTHTWQYLHEDHSPDEDDSDA
Sbjct  241  GNSDIRLPATIGEMRKLGRVKKGARIDHFEVLSCIILHELTHTWQYLHEDHSPDEDDSDA  300

Query  301  SEAETGGWESVLFQDEDKGALNSDSYVALLLDGASSEKKGYTLDRDYVTNPEKLVKGKIR  360
            SEAETGGWESVLFQDEDKGALNSDSYVALLLDGASSEKKGYTLDRDYVTNPEKLVKGKIR
Sbjct  301  SEAETGGWESVLFQDEDKGALNSDSYVALLLDGASSEKKGYTLDRDYVTNPEKLVKGKIR  360

Query  361  HYPDIKGTPRK  371
            HYPDIKGTPRK
Sbjct  361  HYPDIKGTPRK  371


Query #114: VDAG_05416 Query ID: lcl|Query_2718182 Length: 138

Sequences producing significant alignments:
                                                                  Scientific      Common                     Max    Total Query   E    Per.   Acc.                        
Description                                                       Name            Name            Taxid      Score  Score cover Value  Ident  Len        Accession        
VDAG_05416                                                                                        0          281    281   100%  4e-102 100.00 138        Query_2718390    
VDAG_00107                                                                                        0          144    144   96%   8e-47  52.99  198        Query_2718279    
VDAG_08227                                                                                        0          27.7   27.7  33%   0.010  31.91  282        Query_2718457    


Alignments:

>VDAG_05416
Sequence ID: Query_2718390 Length: 138
Range 1: 1 to 138

Score:281 bits(720), Expect:4e-102, 
Method:Compositional matrix adjust., 
Identities:138/138(100%), Positives:138/138(100%), Gaps:0/138(0%)

Query  1    MQFKALIVSLLAVAAQAAPASPNEERSAIEKRATTCGSTYYTTAQVNAAANAACQHVRAG  60
            MQFKALIVSLLAVAAQAAPASPNEERSAIEKRATTCGSTYYTTAQVNAAANAACQHVRAG
Sbjct  1    MQFKALIVSLLAVAAQAAPASPNEERSAIEKRATTCGSTYYTTAQVNAAANAACQHVRAG  60

Query  61   TQAGSSNYPHRYNNYEGFNFKASGPWQEFPLRSSGVYTGGSPGADRVIINGNCAIAGQIT  120
            TQAGSSNYPHRYNNYEGFNFKASGPWQEFPLRSSGVYTGGSPGADRVIINGNCAIAGQIT
Sbjct  61   TQAGSSNYPHRYNNYEGFNFKASGPWQEFPLRSSGVYTGGSPGADRVIINGNCAIAGQIT  120

Query  121  HTGASGNAFVGCSGTTLG  138
            HTGASGNAFVGCSGTTLG
Sbjct  121  HTGASGNAFVGCSGTTLG  138


>VDAG_00107
Sequence ID: Query_2718279 Length: 198
Range 1: 1 to 123

Score:144 bits(362), Expect:8e-47, 
Method:Compositional matrix adjust., 
Identities:71/134(53%), Positives:86/134(64%), Gaps:12/134(8%)

Query  1    MQFKALIVSLLAVAAQAAPASPNEERSAIEKRATTCGSTYYTTAQVNAAANAACQHVRAG  60
            M F ALI++ LA++A+            I + A +CGS  YT  Q+  AA+ AC+   +G
Sbjct  1    MHFSALILTTLALSARV-----------IAQSAVSCGSNVYTDEQIQEAADEACRLFESG  49

Query  61   TQAGSSNYPHRYNNYEGFNFK-ASGPWQEFPLRSSGVYTGGSPGADRVIINGNCAIAGQI  119
             Q G +NYPHRYNN+EGF F    GP+QEFPL   GVYTG SPG DRVII  NC +AGQI
Sbjct  50   RQLGRNNYPHRYNNFEGFTFDNIRGPFQEFPLLRRGVYTGNSPGPDRVIITENCELAGQI  109

Query  120  THTGASGNAFVGCS  133
            THTGAS N FV C 
Sbjct  110  THTGASRNGFVDCD  123


>VDAG_08227
Sequence ID: Query_2718457 Length: 282
Range 1: 152 to 198

Score:27.7 bits(60), Expect:0.010, 
Method:Compositional matrix adjust., 
Identities:15/47(32%), Positives:24/47(51%), Gaps:1/47(2%)

Query  58   RAGTQAGSSNYPHRYNNYEG-FNFKASGPWQEFPLRSSGVYTGGSPG  103
            R GT   +  +P  Y   +  FNF   G  +++P+    V+TGG+ G
Sbjct  152  RNGTPGPTVKFPGAYKKDDSSFNFSIYGGVKDYPMPGPAVWTGGNSG  198


Query #115: VDAG_05421 Query ID: lcl|Query_2718183 Length: 213

Sequences producing significant alignments:
                                                                  Scientific      Common                     Max    Total Query   E    Per.   Acc.                        
Description                                                       Name            Name            Taxid      Score  Score cover Value  Ident  Len        Accession        
VDAG_05421                                                                                        0          405    405   100%  2e-148 100.00 213        Query_2718391    


Alignments:

>VDAG_05421
Sequence ID: Query_2718391 Length: 213
Range 1: 1 to 213

Score:405 bits(1040), Expect:2e-148, 
Method:Compositional matrix adjust., 
Identities:213/213(100%), Positives:213/213(100%), Gaps:0/213(0%)

Query  1    MRSAILTKAVLLFGIAAAQIELPDSIDIPDNVEIPDSLPTEVPDWAQGIVSDIASGVAPQ  60
            MRSAILTKAVLLFGIAAAQIELPDSIDIPDNVEIPDSLPTEVPDWAQGIVSDIASGVAPQ
Sbjct  1    MRSAILTKAVLLFGIAAAQIELPDSIDIPDNVEIPDSLPTEVPDWAQGIVSDIASGVAPQ  60

Query  61   ATPTDSASNSQSTPGSGTDSDTLPGLVDQLPRCAVSCLVSAADDIGCSSTDFACLCRSGT  120
            ATPTDSASNSQSTPGSGTDSDTLPGLVDQLPRCAVSCLVSAADDIGCSSTDFACLCRSGT
Sbjct  61   ATPTDSASNSQSTPGSGTDSDTLPGLVDQLPRCAVSCLVSAADDIGCSSTDFACLCRSGT  120

Query  121  DLATSIGPCVLLSSGCGSSDARLAAEVAPQICNRINNNPPAGEVASASAIVAGAAATADG  180
            DLATSIGPCVLLSSGCGSSDARLAAEVAPQICNRINNNPPAGEVASASAIVAGAAATADG
Sbjct  121  DLATSIGPCVLLSSGCGSSDARLAAEVAPQICNRINNNPPAGEVASASAIVAGAAATADG  180

Query  181  ASPSATDANDSAAGRSGVSLSIVASLALIALVV  213
            ASPSATDANDSAAGRSGVSLSIVASLALIALVV
Sbjct  181  ASPSATDANDSAAGRSGVSLSIVASLALIALVV  213


Query #116: VDAG_05439 Query ID: lcl|Query_2718184 Length: 402

Sequences producing significant alignments:
                                                                  Scientific      Common                     Max    Total Query   E   Per.   Acc.                        
Description                                                       Name            Name            Taxid      Score  Score cover Value Ident  Len        Accession        
VDAG_05439                                                                                        0          757    757   100%  0.0   100.00 402        Query_2718392    
VDAG_03991                                                                                        0          45.1   83.6  54%   2e-07 31.40  280        Query_2718354    


Alignments:

>VDAG_05439
Sequence ID: Query_2718392 Length: 402
Range 1: 1 to 402

Score:757 bits(1954), Expect:0.0, 
Method:Compositional matrix adjust., 
Identities:402/402(100%), Positives:402/402(100%), Gaps:0/402(0%)

Query  1    MRLSLAALLLLPLARATSLSFPERQAPAVKSSKTVLSLAVPLPHLSSRSANTARDPVPHP  60
            MRLSLAALLLLPLARATSLSFPERQAPAVKSSKTVLSLAVPLPHLSSRSANTARDPVPHP
Sbjct  1    MRLSLAALLLLPLARATSLSFPERQAPAVKSSKTVLSLAVPLPHLSSRSANTARDPVPHP  60

Query  61   LLNLLDTRQDGCGLRGVECDSEWCAPFSGICCGWGNGSYCDIGTSCDSGGCCPLGKICTG  120
            LLNLLDTRQDGCGLRGVECDSEWCAPFSGICCGWGNGSYCDIGTSCDSGGCCPLGKICTG
Sbjct  61   LLNLLDTRQDGCGLRGVECDSEWCAPFSGICCGWGNGSYCDIGTSCDSGGCCPLGKICTG  120

Query  121  DPSGCTEGQEPCGDNQCMPEGAVCCGNGGHCAAGETCTSDGRCSTGGGGGGGGGGGGGGG  180
            DPSGCTEGQEPCGDNQCMPEGAVCCGNGGHCAAGETCTSDGRCSTGGGGGGGGGGGGGGG
Sbjct  121  DPSGCTEGQEPCGDNQCMPEGAVCCGNGGHCAAGETCTSDGRCSTGGGGGGGGGGGGGGG  180

Query  181  GGGGGDDGCPVGQEECGSLWCMPVGSNCCSPGKYCDAGLTCAGDGFCSGGSSGGGGGGGG  240
            GGGGGDDGCPVGQEECGSLWCMPVGSNCCSPGKYCDAGLTCAGDGFCSGGSSGGGGGGGG
Sbjct  181  GGGGGDDGCPVGQEECGSLWCMPVGSNCCSPGKYCDAGLTCAGDGFCSGGSSGGGGGGGG  240

Query  241  GGGSDGGCPSGKETCGDRCMPEGSVCCSSDGFYCDAGATCRQDGSSWRCPIGGGGGGGGG  300
            GGGSDGGCPSGKETCGDRCMPEGSVCCSSDGFYCDAGATCRQDGSSWRCPIGGGGGGGGG
Sbjct  241  GGGSDGGCPSGKETCGDRCMPEGSVCCSSDGFYCDAGATCRQDGSSWRCPIGGGGGGGGG  300

Query  301  GGGGGGGSGDNSDDDTTTSPDPTPRPSFSPPSGDDDDDTDRPTPVAVPTTSSPRALGAPT  360
            GGGGGGGSGDNSDDDTTTSPDPTPRPSFSPPSGDDDDDTDRPTPVAVPTTSSPRALGAPT
Sbjct  301  GGGGGGGSGDNSDDDTTTSPDPTPRPSFSPPSGDDDDDTDRPTPVAVPTTSSPRALGAPT  360

Query  361  TTEAPLATGASGSGNTSSDAVQRSVSGLVFVAALVFGVALTL  402
            TTEAPLATGASGSGNTSSDAVQRSVSGLVFVAALVFGVALTL
Sbjct  361  TTEAPLATGASGSGNTSSDAVQRSVSGLVFVAALVFGVALTL  402


>VDAG_03991
Sequence ID: Query_2718354 Length: 280
Range 1: 19 to 133

Score:45.1 bits(105), Expect:2e-07, 
Method:Compositional matrix adjust., 
Identities:38/121(31%), Positives:47/121(38%), Gaps:8/121(6%)

Query  43   PHLSSRSANTARDPVPHPLLNLLDTRQDGCGLRGVECDSEWCAPFSGICCGWGNGSYCDI  102
            P  + ++       VP  L +L   + D      V C    C      CC    GSYC+ 
Sbjct  19   PFRTHKNTVPFNSTVPAALFSLARRQCD------VACGEGSCLETGQTCCDETIGSYCEA  72

Query  103  GTSCDSGGCCPLGKICTGDPSGCTEGQEPCGDNQCMPEGAVCCG--NGGHCAAGETCTSD  160
            G  C+  GCCP G IC G    C +  E      C+P  A CC    G  C AG  C   
Sbjct  73   GYVCNPDGCCPEGDICDGPAETCIDETEALCGVFCIPGDAQCCNGDAGQFCEAGSLCVET  132

Query  161  G  161
            G
Sbjct  133  G  133


Range 2: 49 to 140

Score:38.5 bits(88), Expect:2e-05, 
Method:Compositional matrix adjust., 
Identities:34/102(33%), Positives:46/102(45%), Gaps:13/102(12%)

Query  196  CGSLWCMPVGSNCC--SPGKYCDAGLTCAGDGFCSGGSSGGGGGGGGGGGSDGGCPSGKE  253
            CG   C+  G  CC  + G YC+AG  C  DG C  G    G        ++        
Sbjct  49   CGEGSCLETGQTCCDETIGSYCEAGYVCNPDGCCPEGDICDGPAETCIDETEA-------  101

Query  254  TCGDRCMPEGSVCCSSD-GFYCDAGATCRQDGSSWRCPIGGG  294
             CG  C+P  + CC+ D G +C+AG+ C + G     PI GG
Sbjct  102  LCGVFCIPGDAQCCNGDAGQFCEAGSLCVETGCE---PIDGG  140


Query #117: VDAG_05458 Query ID: lcl|Query_2718185 Length: 233

Sequences producing significant alignments:
                                                                  Scientific      Common                     Max    Total Query   E    Per.   Acc.                        
Description                                                       Name            Name            Taxid      Score  Score cover Value  Ident  Len        Accession        
VDAG_05458                                                                                        0          468    468   100%  9e-173 100.00 233        Query_2718393    
VDAG_07784                                                                                        0          301    301   89%   9e-106 67.94  295        Query_2718444    


Alignments:

>VDAG_05458
Sequence ID: Query_2718393 Length: 233
Range 1: 1 to 233

Score:468 bits(1204), Expect:9e-173, 
Method:Compositional matrix adjust., 
Identities:233/233(100%), Positives:233/233(100%), Gaps:0/233(0%)

Query  1    MIFLGATILLLGQAAASPMEVTARQANCPPIHVFGARETTVSPGFGSAGTVVNSIIQANP  60
            MIFLGATILLLGQAAASPMEVTARQANCPPIHVFGARETTVSPGFGSAGTVVNSIIQANP
Sbjct  1    MIFLGATILLLGQAAASPMEVTARQANCPPIHVFGARETTVSPGFGSAGTVVNSIIQANP  60

Query  61   GTTSEAIVYPACGGQASCGGVQYADSARQGTAAVATAVNAFNQRCPDSQIILVGYSQGGQ  120
            GTTSEAIVYPACGGQASCGGVQYADSARQGTAAVATAVNAFNQRCPDSQIILVGYSQGGQ
Sbjct  61   GTTSEAIVYPACGGQASCGGVQYADSARQGTAAVATAVNAFNQRCPDSQIILVGYSQGGQ  120

Query  121  IMDNAYCGGGDTSAGITDTSIPISASAQQMIRAAIMMGSPRFVAGQSQNVGDCLAQGFAA  180
            IMDNAYCGGGDTSAGITDTSIPISASAQQMIRAAIMMGSPRFVAGQSQNVGDCLAQGFAA
Sbjct  121  IMDNAYCGGGDTSAGITDTSIPISASAQQMIRAAIMMGSPRFVAGQSQNVGDCLAQGFAA  180

Query  181  RPASFQCPFAANIQSYCDAPDPFCCNGNDAVRHQQYGTIYGAEALTFVNSKLA  233
            RPASFQCPFAANIQSYCDAPDPFCCNGNDAVRHQQYGTIYGAEALTFVNSKLA
Sbjct  181  RPASFQCPFAANIQSYCDAPDPFCCNGNDAVRHQQYGTIYGAEALTFVNSKLA  233


>VDAG_07784
Sequence ID: Query_2718444 Length: 295
Range 1: 21 to 229

Score:301 bits(770), Expect:9e-106, 
Method:Compositional matrix adjust., 
Identities:142/209(68%), Positives:172/209(82%), Gaps:0/209(0%)

Query  24   RQANCPPIHVFGARETTVSPGFGSAGTVVNSIIQANPGTTSEAIVYPACGGQASCGGVQY  83
             + +CP IHVFGARETTV PG+GSAGTVVN I+ A PG+T+EAIVYPACGGQ+SCGG+ Y
Sbjct  21   ERQSCPSIHVFGARETTVGPGYGSAGTVVNLILNAYPGSTAEAIVYPACGGQSSCGGISY  80

Query  84   ADSARQGTAAVATAVNAFNQRCPDSQIILVGYSQGGQIMDNAYCGGGDTSAGITDTSIPI  143
             +SA QGT AVA+AVN+FNQRCP++QI+LVGYSQGGQIMDNA CGGGD  +GIT+T++P+
Sbjct  81   GNSAMQGTNAVASAVNSFNQRCPNTQIVLVGYSQGGQIMDNALCGGGDPGSGITNTAVPL  140

Query  144  SASAQQMIRAAIMMGSPRFVAGQSQNVGDCLAQGFAARPASFQCPFAANIQSYCDAPDPF  203
            +ASA   ++AAI+MGSPR+ AG   NVG C AQGFAARPA F CP  + IQ+YCD+PDP+
Sbjct  141  TASAVTAVKAAILMGSPRYRAGFPYNVGTCTAQGFAARPAGFVCPSGSKIQNYCDSPDPY  200

Query  204  CCNGNDAVRHQQYGTIYGAEALTFVNSKL  232
            CC GN+   HQ YG +YG  ALTFV SKL
Sbjct  201  CCTGNNQAVHQGYGGVYGQAALTFVRSKL  229


Query #118: VDAG_05639 Query ID: lcl|Query_2718186 Length: 151

Sequences producing significant alignments:
                                                                  Scientific      Common                     Max    Total Query   E    Per.   Acc.                        
Description                                                       Name            Name            Taxid      Score  Score cover Value  Ident  Len        Accession        
VDAG_05639                                                                                        0          305    305   100%  4e-111 100.00 151        Query_2718394    


Alignments:

>VDAG_05639
Sequence ID: Query_2718394 Length: 151
Range 1: 1 to 151

Score:305 bits(782), Expect:4e-111, 
Method:Compositional matrix adjust., 
Identities:151/151(100%), Positives:151/151(100%), Gaps:0/151(0%)

Query  1    MKTSNVLAPVALLILTTPAQANIGQGAKLAFDLFGEGIGSLFVHIFGGKRDVSSIDGHII  60
            MKTSNVLAPVALLILTTPAQANIGQGAKLAFDLFGEGIGSLFVHIFGGKRDVSSIDGHII
Sbjct  1    MKTSNVLAPVALLILTTPAQANIGQGAKLAFDLFGEGIGSLFVHIFGGKRDVSSIDGHII  60

Query  61   RRDPPPGVPAFEYERCRNDISGVSVTATSPGPGSVQFVGVPASCMNLATVLIGDPVNGPY  120
            RRDPPPGVPAFEYERCRNDISGVSVTATSPGPGSVQFVGVPASCMNLATVLIGDPVNGPY
Sbjct  61   RRDPPPGVPAFEYERCRNDISGVSVTATSPGPGSVQFVGVPASCMNLATVLIGDPVNGPY  120

Query  121  PLPCGSDCLVYNNLSQQQFDDLVAALRANAS  151
            PLPCGSDCLVYNNLSQQQFDDLVAALRANAS
Sbjct  121  PLPCGSDCLVYNNLSQQQFDDLVAALRANAS  151


Query #119: VDAG_05640 Query ID: lcl|Query_2718187 Length: 102

Sequences producing significant alignments:
                                                                  Scientific      Common                     Max    Total Query   E   Per.   Acc.                        
Description                                                       Name            Name            Taxid      Score  Score cover Value Ident  Len        Accession        
VDAG_05640                                                                                        0          202    202   100%  1e-71 100.00 102        Query_2718395    
VDAG_04046                                                                                        0          32.7   32.7  97%   9e-05 28.85  347        Query_2718358    


Alignments:

>VDAG_05640
Sequence ID: Query_2718395 Length: 102
Range 1: 1 to 102

Score:202 bits(513), Expect:1e-71, 
Method:Compositional matrix adjust., 
Identities:102/102(100%), Positives:102/102(100%), Gaps:0/102(0%)

Query  1    MKFSATILAVAATTLVSTVSAQFPLCALSCFEKTMQLPQAQTCTEANMFLCFCKSTFLAL  60
            MKFSATILAVAATTLVSTVSAQFPLCALSCFEKTMQLPQAQTCTEANMFLCFCKSTFLAL
Sbjct  1    MKFSATILAVAATTLVSTVSAQFPLCALSCFEKTMQLPQAQTCTEANMFLCFCKSTFLAL  60

Query  61   AYRDCACQECPSTATAVSAVQYGLDICTQAGAPISWLPAQCF  102
            AYRDCACQECPSTATAVSAVQYGLDICTQAGAPISWLPAQCF
Sbjct  61   AYRDCACQECPSTATAVSAVQYGLDICTQAGAPISWLPAQCF  102


>VDAG_04046
Sequence ID: Query_2718358 Length: 347
Range 1: 1 to 103

Score:32.7 bits(73), Expect:9e-05, 
Method:Compositional matrix adjust., 
Identities:30/104(29%), Positives:46/104(44%), Gaps:6/104(5%)

Query  1    MKFSATILAVAATTLVSTVSAQ-FPLCALSCFEKTMQLPQAQTCTE---ANMFLCFCKST  56
            MK +A +L+ A   ++S V AQ  P C  +C    + L     C +   +    C C++ 
Sbjct  1    MKNTA-VLSAAVILVLSGVQAQDLPACGQTCVTNMLGLAAELGCGDVQGSEREACLCRNP  59

Query  57   FLALAYRDCACQEC-PSTATAVSAVQYGLDICTQAGAPISWLPA  99
                   DC+   C   T  A +AV+YGL  C   G  +  +PA
Sbjct  60   NFLYGINDCSTAVCAEDTEAAAAAVRYGLSYCADRGVTVEPVPA  103


Query #120: VDAG_05647 Query ID: lcl|Query_2718188 Length: 129

Sequences producing significant alignments:
                                                                  Scientific      Common                     Max    Total Query   E   Per.   Acc.                        
Description                                                       Name            Name            Taxid      Score  Score cover Value Ident  Len        Accession        
VDAG_05647                                                                                        0          264    264   100%  2e-95 100.00 129        Query_2718396    


Alignments:

>VDAG_05647
Sequence ID: Query_2718396 Length: 129
Range 1: 1 to 129

Score:264 bits(675), Expect:2e-95, 
Method:Compositional matrix adjust., 
Identities:129/129(100%), Positives:129/129(100%), Gaps:0/129(0%)

Query  1    MTLSSPSNHSLVAVMLVLGTFSQTALAQLAKRNDNSTPAERKRTIAIVIGTIVGVGLVGG  60
            MTLSSPSNHSLVAVMLVLGTFSQTALAQLAKRNDNSTPAERKRTIAIVIGTIVGVGLVGG
Sbjct  1    MTLSSPSNHSLVAVMLVLGTFSQTALAQLAKRNDNSTPAERKRTIAIVIGTIVGVGLVGG  60

Query  61   LILLAFLHRRMQRRDRKEAEDDAHLELEGDIDDSDYPAMPRPSKQREGQAPANPFEPPRD  120
            LILLAFLHRRMQRRDRKEAEDDAHLELEGDIDDSDYPAMPRPSKQREGQAPANPFEPPRD
Sbjct  61   LILLAFLHRRMQRRDRKEAEDDAHLELEGDIDDSDYPAMPRPSKQREGQAPANPFEPPRD  120

Query  121  RPYENGDMK  129
            RPYENGDMK
Sbjct  121  RPYENGDMK  129


Query #121: VDAG_05650 Query ID: lcl|Query_2718189 Length: 256

Sequences producing significant alignments:
                                                                  Scientific      Common                     Max    Total Query   E   Per.   Acc.                        
Description                                                       Name            Name            Taxid      Score  Score cover Value Ident  Len        Accession        
VDAG_05650                                                                                        0          508    508   100%  0.0   100.00 256        Query_2718397    


Alignments:

>VDAG_05650
Sequence ID: Query_2718397 Length: 256
Range 1: 1 to 256

Score:508 bits(1309), Expect:0.0, 
Method:Compositional matrix adjust., 
Identities:256/256(100%), Positives:256/256(100%), Gaps:0/256(0%)

Query  1    MVFKTLVAALGFTAVAFGSPVPAPQEELQIVGGVAASAGDFPFIVSLQRSGSHFCGGSLL  60
            MVFKTLVAALGFTAVAFGSPVPAPQEELQIVGGVAASAGDFPFIVSLQRSGSHFCGGSLL
Sbjct  1    MVFKTLVAALGFTAVAFGSPVPAPQEELQIVGGVAASAGDFPFIVSLQRSGSHFCGGSLL  60

Query  61   NANTVLTAAHCSTGVSASSVTVRAGSLNRSSGGTLVRVSSIVVNPGYVASRYDNDFAIWK  120
            NANTVLTAAHCSTGVSASSVTVRAGSLNRSSGGTLVRVSSIVVNPGYVASRYDNDFAIWK
Sbjct  61   NANTVLTAAHCSTGVSASSVTVRAGSLNRSSGGTLVRVSSIVVNPGYVASRYDNDFAIWK  120

Query  121  LATPIPTSSTISYATLAAANSDPAANTLTTTAGWGTTSSGGSTLPTALRKVDVPIISRTT  180
            LATPIPTSSTISYATLAAANSDPAANTLTTTAGWGTTSSGGSTLPTALRKVDVPIISRTT
Sbjct  121  LATPIPTSSTISYATLAAANSDPAANTLTTTAGWGTTSSGGSTLPTALRKVDVPIISRTT  180

Query  181  CRSYYGTSAVTTNMICAGFAAGGKDSCQGDSGGPIIEASSRTLVGVVSWGEGCAAPNAPG  240
            CRSYYGTSAVTTNMICAGFAAGGKDSCQGDSGGPIIEASSRTLVGVVSWGEGCAAPNAPG
Sbjct  181  CRSYYGTSAVTTNMICAGFAAGGKDSCQGDSGGPIIEASSRTLVGVVSWGEGCAAPNAPG  240

Query  241  VYARVGAARTFINQYL  256
            VYARVGAARTFINQYL
Sbjct  241  VYARVGAARTFINQYL  256


Query #122: VDAG_05715 Query ID: lcl|Query_2718190 Length: 234

Sequences producing significant alignments:
                                                                  Scientific      Common                     Max    Total Query   E    Per.   Acc.                        
Description                                                       Name            Name            Taxid      Score  Score cover Value  Ident  Len        Accession        
VDAG_05715                                                                                        0          485    485   100%  1e-179 100.00 234        Query_2718398    


Alignments:

>VDAG_05715
Sequence ID: Query_2718398 Length: 234
Range 1: 1 to 234

Score:485 bits(1249), Expect:1e-179, 
Method:Compositional matrix adjust., 
Identities:234/234(100%), Positives:234/234(100%), Gaps:0/234(0%)

Query  1    MKLITAALVFGALAPSIDAAKIHVSTSDRLIEVGNLDLFATTWKAIYEDPTNLHQVSIKD  60
            MKLITAALVFGALAPSIDAAKIHVSTSDRLIEVGNLDLFATTWKAIYEDPTNLHQVSIKD
Sbjct  1    MKLITAALVFGALAPSIDAAKIHVSTSDRLIEVGNLDLFATTWKAIYEDPTNLHQVSIKD  60

Query  61   EEFSTQSKRCNFDNGPDHKVTVSIIGKWNDVDGKHLQVRDAMVEAAWETVKRIAEKHQYE  120
            EEFSTQSKRCNFDNGPDHKVTVSIIGKWNDVDGKHLQVRDAMVEAAWETVKRIAEKHQYE
Sbjct  61   EEFSTQSKRCNFDNGPDHKVTVSIIGKWNDVDGKHLQVRDAMVEAAWETVKRIAEKHQYE  120

Query  121  VYVDCCADTIAVNCNKFGAACSDRVCKCPGEGRSAKCNKLRHGHQVPALIYVTADTDGSN  180
            VYVDCCADTIAVNCNKFGAACSDRVCKCPGEGRSAKCNKLRHGHQVPALIYVTADTDGSN
Sbjct  121  VYVDCCADTIAVNCNKFGAACSDRVCKCPGEGRSAKCNKLRHGHQVPALIYVTADTDGSN  180

Query  181  TQNNEILIEFSSEAAENRGGCGAIDDVIQVFKGWLFPPLIAEVVGKGIELGCGK  234
            TQNNEILIEFSSEAAENRGGCGAIDDVIQVFKGWLFPPLIAEVVGKGIELGCGK
Sbjct  181  TQNNEILIEFSSEAAENRGGCGAIDDVIQVFKGWLFPPLIAEVVGKGIELGCGK  234


Query #123: VDAG_05717 Query ID: lcl|Query_2718191 Length: 198

Sequences producing significant alignments:
                                                                  Scientific      Common                     Max    Total Query   E    Per.   Acc.                        
Description                                                       Name            Name            Taxid      Score  Score cover Value  Ident  Len        Accession        
VDAG_05717                                                                                        0          412    412   100%  7e-152 100.00 198        Query_2718399    
VDAG_02770                                                                                        0          220    220   95%   1e-75  57.87  214        Query_2718321    


Alignments:

>VDAG_05717
Sequence ID: Query_2718399 Length: 198
Range 1: 1 to 198

Score:412 bits(1059), Expect:7e-152, 
Method:Compositional matrix adjust., 
Identities:198/198(100%), Positives:198/198(100%), Gaps:0/198(0%)

Query  1    MRVSTLFYLPTLVLATEALDKAKITISKASHSGNGCPQGTVTSVITFGFDQFQTYIGPGT  60
            MRVSTLFYLPTLVLATEALDKAKITISKASHSGNGCPQGTVTSVITFGFDQFQTYIGPGT
Sbjct  1    MRVSTLFYLPTLVLATEALDKAKITISKASHSGNGCPQGTVTSVITFGFDQFQTYIGPGT  60

Query  61   SYTERSKNCQLHLNLQYPAGFSFAVVDSVYHGFALLDPGVTGNFFSTYYFSADAAKTSTT  120
            SYTERSKNCQLHLNLQYPAGFSFAVVDSVYHGFALLDPGVTGNFFSTYYFSADAAKTSTT
Sbjct  61   SYTERSKNCQLHLNLQYPAGFSFAVVDSVYHGFALLDPGVTGNFFSTYYFSADAAKTSTT  120

Query  121  QTSIRGGGPWAAGQVYTKQDIVPAGDVVRSPCGGSQATLNVNNRIALNSEKPEAFGMITN  180
            QTSIRGGGPWAAGQVYTKQDIVPAGDVVRSPCGGSQATLNVNNRIALNSEKPEAFGMITN
Sbjct  121  QTSIRGGGPWAAGQVYTKQDIVPAGDVVRSPCGGSQATLNVNNRIALNSEKPEAFGMITN  180

Query  181  DDATVSLQQQVHIEWYKC  198
            DDATVSLQQQVHIEWYKC
Sbjct  181  DDATVSLQQQVHIEWYKC  198


>VDAG_02770
Sequence ID: Query_2718321 Length: 214
Range 1: 20 to 214

Score:220 bits(560), Expect:1e-75, 
Method:Compositional matrix adjust., 
Identities:114/197(58%), Positives:141/197(71%), Gaps:9/197(4%)

Query  9    LPTLVLATEALDKAKITISKASHSGNGCPQGTVTS-------VITFGFDQFQTYIGPGTS  61
             PT+V      +  +I I  A  SG+GCPQG+V++       VITFGFD+FQTYIGPG  
Sbjct  20   FPTVV-GPSTPNPNEIQIVSAQFSGSGCPQGSVSTTISPDRTVITFGFDRFQTYIGPGIP  78

Query  62   YTERSKNCQLHLNLQYPAGFSFAVVDSVYHGFALLDPGVTGNFFSTYYFSADAAKTSTTQ  121
            + ER+KNC LHLNL+YP+GF FAVV+S YHGFA LD GV+G FFSTY+FS DA  T+TT 
Sbjct  79   FAERTKNCNLHLNLRYPSGFQFAVVESTYHGFAQLDQGVSGTFFSTYFFSQDAGATTTTS  138

Query  122  TSIRGGGPWAAGQVYTKQDIVPAGDVVRSPCGGSQATLNVNNRIALNSEKPEAFGMITND  181
            TSI GGG W  GQVYTKQD++P   ++ + CG S   LNVNNRI L S  P A+G IT+D
Sbjct  139  TSIEGGGIWKDGQVYTKQDVIPTAALIWAQCGAS-GILNVNNRINLVSRVPSAYGSITDD  197

Query  182  DATVSLQQQVHIEWYKC  198
            DATV+  QQV+++W KC
Sbjct  198  DATVAFTQQVNVKWQKC  214


Query #124: VDAG_05791 Query ID: lcl|Query_2718192 Length: 272

Sequences producing significant alignments:
                                                                  Scientific      Common                     Max    Total Query   E   Per.   Acc.                        
Description                                                       Name            Name            Taxid      Score  Score cover Value Ident  Len        Accession        
VDAG_05791                                                                                        0          528    528   100%  0.0   100.00 272        Query_2718400    


Alignments:

>VDAG_05791
Sequence ID: Query_2718400 Length: 272
Range 1: 1 to 272

Score:528 bits(1360), Expect:0.0, 
Method:Compositional matrix adjust., 
Identities:272/272(100%), Positives:272/272(100%), Gaps:0/272(0%)

Query  1    MRLFILLQAALPAVLALCQNHPCGSGCIPADKICCSPVDPYTTPFACPLDYTCGPGLECR  60
            MRLFILLQAALPAVLALCQNHPCGSGCIPADKICCSPVDPYTTPFACPLDYTCGPGLECR
Sbjct  1    MRLFILLQAALPAVLALCQNHPCGSGCIPADKICCSPVDPYTTPFACPLDYTCGPGLECR  60

Query  61   PPSPAAGPVETGVPLCGPPFVACGATCTAPDSVCCEDGAWSCAAGLECAPAPLQCVAPLA  120
            PPSPAAGPVETGVPLCGPPFVACGATCTAPDSVCCEDGAWSCAAGLECAPAPLQCVAPLA
Sbjct  61   PPSPAAGPVETGVPLCGPPFVACGATCTAPDSVCCEDGAWSCAAGLECAPAPLQCVAPLA  120

Query  121  QPSPPSSSRSLTSQEGLVQPTTVADVTMPGGYGTVDASQASEPVASTSSTNVAFTSMFDG  180
            QPSPPSSSRSLTSQEGLVQPTTVADVTMPGGYGTVDASQASEPVASTSSTNVAFTSMFDG
Sbjct  121  QPSPPSSSRSLTSQEGLVQPTTVADVTMPGGYGTVDASQASEPVASTSSTNVAFTSMFDG  180

Query  181  TKTTSTDGLAYPVPTPESSASPGYSVYHSTVTTLDSSSIHGSAASSLVEDTSALSSVSPS  240
            TKTTSTDGLAYPVPTPESSASPGYSVYHSTVTTLDSSSIHGSAASSLVEDTSALSSVSPS
Sbjct  181  TKTTSTDGLAYPVPTPESSASPGYSVYHSTVTTLDSSSIHGSAASSLVEDTSALSSVSPS  240

Query  241  QSGSADEGTGGRVEVPVGATLMGVLLGAVLLG  272
            QSGSADEGTGGRVEVPVGATLMGVLLGAVLLG
Sbjct  241  QSGSADEGTGGRVEVPVGATLMGVLLGAVLLG  272


Query #125: VDAG_05799 Query ID: lcl|Query_2718193 Length: 330

Sequences producing significant alignments:
                                                                  Scientific      Common                     Max    Total Query   E   Per.   Acc.                        
Description                                                       Name            Name            Taxid      Score  Score cover Value Ident  Len        Accession        
VDAG_05799                                                                                        0          659    659   100%  0.0   100.00 330        Query_2718401    


Alignments:

>VDAG_05799
Sequence ID: Query_2718401 Length: 330
Range 1: 1 to 330

Score:659 bits(1701), Expect:0.0, 
Method:Compositional matrix adjust., 
Identities:330/330(100%), Positives:330/330(100%), Gaps:0/330(0%)

Query  1    MKTFAALCTLLAAAQAATRTSAPSGCITVSKSPASGQFGTIQAAVNSLSTSASGTQCIFI  60
            MKTFAALCTLLAAAQAATRTSAPSGCITVSKSPASGQFGTIQAAVNSLSTSASGTQCIFI
Sbjct  1    MKTFAALCTLLAAAQAATRTSAPSGCITVSKSPASGQFGTIQAAVNSLSTSASGTQCIFI  60

Query  61   NQGSYAEQVLVPSRIAQLTIYGYSTDTSGYAGNKVTITANKSQKDGLNNDETGTLRVKAN  120
            NQGSYAEQVLVPSRIAQLTIYGYSTDTSGYAGNKVTITANKSQKDGLNNDETGTLRVKAN
Sbjct  61   NQGSYAEQVLVPSRIAQLTIYGYSTDTSGYAGNKVTITANKSQKDGLNNDETGTLRVKAN  120

Query  121  NFKLYNVNVANTYGKGSQAIALSAYADSGYYGCAFTGFQDTLLSNTGYQLYSRSLIQGAT  180
            NFKLYNVNVANTYGKGSQAIALSAYADSGYYGCAFTGFQDTLLSNTGYQLYSRSLIQGAT
Sbjct  121  NFKLYNVNVANTYGKGSQAIALSAYADSGYYGCAFTGFQDTLLSNTGYQLYSRSLIQGAT  180
[truncated: 364,951 more chars]
