# Supplementary material for: Deep learning–enhanced clustering and classification of protein molecule tertiary structures using weighted distance matrices
Source: Brief Bioinform. 2025 Jul 8;26(4):bbaf331. doi: 10.1093/bib/bbaf331 (PMC12234446; doi:10.1093/bib/bbaf331)
Supplement: supplementary_files_bbaf331 [file supplementary_files_bbaf331.zip › nrPDB_annot_bbaf331.tsv]

### GO-terms (molecular_function)
GO:0016681	GO:0005126	GO:0008134	GO:0016168	GO:0045182	GO:0004532	GO:0003918	GO:0003755	GO:0004540	GO:0032559	GO:0008144	GO:0019843	GO:0008320	GO:0016884	GO:0016893	GO:0016151	GO:0043178	GO:0004364	GO:0004180	GO:0003823	GO:0008422	GO:1901982	GO:0022857	GO:0019825	GO:0030234	GO:0003714	GO:0051920	GO:0008658	GO:0016655	GO:0034061	GO:0016614	GO:0042054	GO:0008289	GO:0002020	GO:0042379	GO:0070011	GO:0008236	GO:0016861	GO:0003700	GO:0016651	GO:0016743	GO:0004520	GO:0016301	GO:0015144	GO:0030597	GO:0004713	GO:0016769	GO:0017171	GO:0015078	GO:0016709
### GO-names (molecular_function)
oxidoreductase activity, acting on diphenols and related substances as donors, cytochrome as acceptor	cytokine receptor binding	transcription factor binding	chlorophyll binding	translation regulator activity	exoribonuclease activity	DNA topoisomerase type II (double strand cut, ATP-hydrolyzing) activity	peptidyl-prolyl cis-trans isomerase activity	ribonuclease activity	adenyl ribonucleotide binding	drug binding	rRNA binding	protein transmembrane transporter activity	carbon-nitrogen ligase activity, with glutamine as amido-N-donor	endonuclease activity, active with either ribo- or deoxyribonucleic acids and producing 5'-phosphomonoesters	nickel cation binding	alcohol binding	glutathione transferase activity	carboxypeptidase activity	antigen binding	beta-glucosidase activity	maltose binding	transmembrane transporter activity	oxygen binding	enzyme regulator activity	transcription corepressor activity	peroxiredoxin activity	penicillin binding	oxidoreductase activity, acting on NAD(P)H, quinone or similar compound as acceptor	DNA polymerase activity	oxidoreductase activity, acting on CH-OH group of donors	histone methyltransferase activity	lipid binding	protease binding	chemokine receptor binding	peptidase activity, acting on L-amino acid peptides	serine-type peptidase activity	intramolecular oxidoreductase activity, interconverting aldoses and ketoses	DNA-binding transcription factor activity	oxidoreductase activity, acting on NAD(P)H	carboxyl- or carbamoyltransferase activity	endodeoxyribonuclease activity	kinase activity	carbohydrate transmembrane transporter activity	RNA glycosylase activity	protein tyrosine kinase activity	transferase activity, transferring nitrogenous groups	serine hydrolase activity	proton transmembrane transporter activity	oxidoreductase activity, acting on paired donors, with incorporation or reduction of molecular oxygen, NAD(P)H as one donor, and incorporation of one atom of oxygen
### GO-terms (biological_process)
GO:0006228	GO:0009135	GO:0002699	GO:0000463	GO:0009179	GO:0030183	GO:0032496	GO:0045935	GO:0006304	GO:0072528	GO:2000116	GO:0000413	GO:0009966	GO:0031099	GO:2000027	GO:0006575	GO:0043491	GO:0051726	GO:1901615	GO:0030593	GO:0043242	GO:0048513	GO:0022898	GO:0006979	GO:0002833	GO:0017148	GO:1902105	GO:0030336	GO:0051236	GO:0048017	GO:0051674	GO:0006816	GO:0000162	GO:0071702	GO:0051173	GO:0046907	GO:0070585	GO:0050778	GO:0006163	GO:0006450	GO:0051321	GO:0001819	GO:0009235	GO:0006650	GO:0048522	GO:0030001	GO:0008033	GO:0006355	GO:0046940	GO:0002694
### GO-names (biological_process)
UTP biosynthetic process	purine nucleoside diphosphate metabolic process	positive regulation of immune effector process	maturation of LSU-rRNA from tricistronic rRNA transcript (SSU-rRNA, 5.8S rRNA, LSU-rRNA)	purine ribonucleoside diphosphate metabolic process	B cell differentiation	response to lipopolysaccharide	positive regulation of nucleobase-containing compound metabolic process	DNA modification	pyrimidine-containing compound biosynthetic process	regulation of cysteine-type endopeptidase activity	protein peptidyl-prolyl isomerization	regulation of signal transduction	regeneration	regulation of animal organ morphogenesis	cellular modified amino acid metabolic process	protein kinase B signaling	regulation of cell cycle	organic hydroxy compound metabolic process	neutrophil chemotaxis	negative regulation of protein-containing complex disassembly	animal organ development	regulation of transmembrane transporter activity	response to oxidative stress	positive regulation of response to biotic stimulus	negative regulation of translation	regulation of leukocyte differentiation	negative regulation of cell migration	establishment of RNA localization	inositol lipid-mediated signaling	localization of cell	calcium ion transport	tryptophan biosynthetic process	organic substance transport	positive regulation of nitrogen compound metabolic process	intracellular transport	protein localization to mitochondrion	positive regulation of immune response	purine nucleotide metabolic process	regulation of translational fidelity	meiotic cell cycle	positive regulation of cytokine production	cobalamin metabolic process	glycerophospholipid metabolic process	positive regulation of cellular process	metal ion transport	tRNA processing	regulation of transcription, DNA-templated	nucleoside monophosphate phosphorylation	regulation of leukocyte activation
### GO-terms (cellular_component)
GO:0031974	GO:0005925	GO:0005769	GO:1990351	GO:0016607	GO:0005761	GO:0098857	GO:0031253	GO:0030133	GO:0000775	GO:0020002	GO:0030027	GO:0030659	GO:0031981	GO:0005694	GO:0005763	GO:0098562	GO:0022625	GO:0032040	GO:0046930	GO:0005773	GO:0008021	GO:0099081	GO:1902495	GO:0046540	GO:0042581	GO:0031226	GO:0035770	GO:0009522	GO:0030076	GO:0043235	GO:1902911	GO:0098805	GO:0005777	GO:0009535	GO:0070069	GO:0005730	GO:0030662	GO:0034708	GO:0042175	GO:0030016	GO:0005768	GO:0031984	GO:0012505	GO:0031012	GO:0036477	GO:0030141	GO:0097060	GO:0009536	GO:1902554
### GO-names (cellular_component)
membrane-enclosed lumen	focal adhesion	early endosome	transporter complex	nuclear speck	mitochondrial ribosome	membrane microdomain	cell projection membrane	transport vesicle	chromosome, centromeric region	host cell plasma membrane	lamellipodium	cytoplasmic vesicle membrane	nuclear lumen	chromosome	mitochondrial small ribosomal subunit	cytoplasmic side of membrane	cytosolic large ribosomal subunit	small-subunit processome	pore complex	vacuole	synaptic vesicle	supramolecular polymer	transmembrane transporter complex	U4/U6 x U5 tri-snRNP complex	specific granule	intrinsic component of plasma membrane	ribonucleoprotein granule	photosystem I	light-harvesting complex	receptor complex	protein kinase complex	whole membrane	peroxisome	chloroplast thylakoid membrane	cytochrome complex	nucleolus	coated vesicle membrane	methyltransferase complex	nuclear outer membrane-endoplasmic reticulum membrane network	myofibril	endosome	organelle subcompartment	endomembrane system	extracellular matrix	somatodendritic compartment	secretory granule	synaptic membrane	plastid	serine/threonine protein kinase complex
### PDB-chain	GO-terms (molecular_function)	GO-terms (biological_process)	GO-terms (cellular_component)
11AS-A	GO:0097367,GO:0042802,GO:0016879,GO:0032559,GO:0016874,GO:0017076,GO:0032555,GO:0005524,GO:0035639,GO:0030554,GO:0032553	GO:0016053,GO:1901607,GO:0006950,GO:0032787,GO:0072330,GO:0044283,GO:0033554,GO:0009066,GO:1901605,GO:0009067,GO:0006974,GO:0019752,GO:0006520,GO:0008652,GO:0043604,GO:0006082,GO:0043436,GO:0043603,GO:0046394,GO:0051716	GO:0005829
154L-A	GO:0004553,GO:0003796,GO:0061783,GO:0016798	GO:0006950,GO:0042742,GO:0044248,GO:0006022,GO:0044419,GO:0071554,GO:0044265,GO:0009617,GO:0019835,GO:0009605,GO:1901575,GO:0009056,GO:0016998,GO:0006027,GO:0044036,GO:0009057,GO:0006952,GO:0009253,GO:0098542,GO:0043207,GO:0009607,GO:1901136,GO:1901565,GO:0030203,GO:0000270,GO:1901135,GO:0051707,GO:0006026	GO:0005576
155C-A	GO:0009055,GO:0046906,GO:0020037	GO:0006091,GO:0022900
16PK-A	GO:0016772,GO:0016301,GO:0097367,GO:0032559,GO:0017076,GO:0016774,GO:0032555,GO:0005524,GO:0035639,GO:0030554,GO:0032553	GO:0009135,GO:0046939,GO:0016052,GO:0019637,GO:0009185,GO:0006163,GO:0019693,GO:0009179,GO:0043436,GO:0005975,GO:0006165,GO:0016310,GO:0006757,GO:0032787,GO:0009117,GO:0006091,GO:1901575,GO:0009056,GO:0006753,GO:0006082,GO:0055086,GO:0009259,GO:0046031,GO:0006096,GO:0006796,GO:0009150,GO:0009132,GO:0006793,GO:0072521,GO:1901135,GO:0019752,GO:0006090,GO:0046034	GO:0005777,GO:0042579
16VP-A	GO:0003677	GO:0009889,GO:0051171,GO:0019219,GO:2000112,GO:0034654,GO:0006355,GO:0032774,GO:0051252,GO:0031326,GO:0010468,GO:0006351,GO:1903506,GO:0097659,GO:0019222,GO:0060255,GO:2001141,GO:0031323,GO:0010556,GO:0080090,GO:0016070,GO:0019438
18GS-A	GO:0030234,GO:0019899,GO:0019901,GO:0033218,GO:0019207,GO:0016209,GO:0016765,GO:0008144,GO:0004601,GO:0016684,GO:1901681,GO:0019900,GO:0098772,GO:0004364,GO:0072341,GO:0042277	GO:0006790,GO:0009889,GO:0006928,GO:0051171,GO:0006749,GO:0051234,GO:0070663,GO:0007154,GO:0007584,GO:0044419,GO:0016477,GO:0097191,GO:0001817,GO:0002283,GO:0032496,GO:0043434,GO:0051384,GO:0071417,GO:0032787,GO:0045321,GO:0043066,GO:0031668,GO:0009890,GO:0032355,GO:0009966,GO:0002263,GO:0031099,GO:0098754,GO:0043405,GO:0006575,GO:0072593,GO:0048468,GO:0042221,GO:0042326,GO:0044272,GO:0043067,GO:…	GO:0031974,GO:0031982,GO:1904813,GO:0043230,GO:0031983,GO:0034774,GO:0099503,GO:0005615,GO:0005886,GO:0005739,GO:0005829,GO:0012505,GO:0030141,GO:0070062,GO:0097708,GO:0101002,GO:0005634,GO:0071944,GO:1903561,GO:0060205,GO:0043233,GO:0031410,GO:0070013,GO:0005576
1914-A	GO:0003723,GO:0033218,GO:0042277	GO:0071702,GO:0046907,GO:0006810,GO:0051234,GO:0070727,GO:0090150,GO:0034613,GO:0006613,GO:0006605,GO:0042221,GO:0042493,GO:0033036,GO:0071705,GO:0006614,GO:0051649,GO:0072657,GO:0051179,GO:0015833,GO:0072599,GO:0045184,GO:0015031,GO:0045047,GO:0006886,GO:0042886,GO:0072594,GO:0033365,GO:0051641,GO:0070972,GO:0008104,GO:0006612	GO:0005634,GO:1990904,GO:0048500
192L-A	GO:0004553,GO:0003796,GO:0061783,GO:0016798	GO:0006950,GO:0042742,GO:0044248,GO:0006022,GO:0044419,GO:0019076,GO:0071554,GO:0001906,GO:0044403,GO:0019058,GO:0039633,GO:0044265,GO:0009617,GO:0019835,GO:0009605,GO:0052126,GO:0051883,GO:1901575,GO:0044659,GO:0009056,GO:0016998,GO:0016032,GO:0031640,GO:0051701,GO:0035890,GO:0044036,GO:0006027,GO:0009057,GO:0006952,GO:0009253,GO:0098542,GO:0043207,GO:0035891,GO:0009607,GO:1901136,GO:1901565,GO:…	GO:0043657,GO:0033643,GO:0030430,GO:0018995,GO:0033646,GO:0043656
19HC-A	GO:0009055,GO:0046906,GO:0020037	GO:0006091,GO:0022900	GO:0042597
1A05-A	GO:0051287,GO:0000287,GO:0016616,GO:0016614	GO:0016053,GO:1901607,GO:0044283,GO:0009082,GO:1901605,GO:0006551,GO:0006520,GO:0019752,GO:0008652,GO:0006082,GO:0043436,GO:0009081,GO:0046394
1A0A-A	GO:0046983
1A0C-A	GO:0016861,GO:0000287,GO:0016853,GO:0016860	GO:0005975,GO:0005996,GO:0019321
1A0D-A	GO:0016861,GO:0000287,GO:0016853,GO:0016860	GO:0005975,GO:0005996,GO:0019321
1A0E-A	GO:0016861,GO:0000287,GO:0016853,GO:0016860	GO:0005975,GO:0005996,GO:0019321
1A0H-A	GO:0004175,GO:0008236,GO:0004252,GO:0008233,GO:0017171,GO:0140096,GO:0070011,GO:0005509,GO:0016825	GO:0050817,GO:0006950,GO:0065008,GO:0050878,GO:0009611,GO:0006508,GO:0032501,GO:0007599,GO:0007596,GO:0042060	GO:0005576
1A0I-A	GO:0097367,GO:0032559,GO:0016874,GO:0017076,GO:0003690,GO:0140097,GO:0032555,GO:0005524,GO:0003677,GO:0035639,GO:0030554,GO:0032553	GO:0006950,GO:0006260,GO:0006974,GO:0006281,GO:0006310,GO:0006259,GO:0033554,GO:0051716
1A0J-A	GO:0004175,GO:0008236,GO:0004252,GO:0008233,GO:0017171,GO:0140096,GO:0070011,GO:0016825	GO:0006508,GO:0032501,GO:0007586	GO:0005615,GO:0005576
1A0P-A	GO:0140097,GO:0003677	GO:0007059,GO:0051301,GO:0009628,GO:0015074,GO:0007049,GO:0006310,GO:0009314,GO:0006259	GO:1905348,GO:1902494
1A0Q-L	GO:0003823,GO:0005102,GO:0034987	GO:0006950,GO:0042742,GO:0002455,GO:0050778,GO:0002443,GO:0023052,GO:0051234,GO:0032502,GO:0006810,GO:0007154,GO:0050867,GO:0044419,GO:0002460,GO:0045087,GO:0002768,GO:0002682,GO:0051249,GO:0050871,GO:0030183,GO:0061024,GO:0002757,GO:0050864,GO:0048522,GO:0006959,GO:0045321,GO:0050776,GO:0071840,GO:0002694,GO:0002376,GO:0009617,GO:0010324,GO:0050865,GO:0009605,GO:0051251,GO:0002429,GO:0006897,GO:…	GO:0009986,GO:0009897,GO:0005615,GO:0005886,GO:0098552,GO:0071944,GO:0042571,GO:0019814,GO:0005576
1A0R-P		GO:0003008,GO:0050877,GO:0007601,GO:0007600,GO:0050953,GO:0032501	GO:0120025,GO:0042995,GO:0043005,GO:0005929,GO:0005634,GO:0005829
1A14-H	GO:0003823,GO:0005102,GO:0034987	GO:0006950,GO:0042742,GO:0002455,GO:0050778,GO:0002443,GO:0023052,GO:0051234,GO:0006810,GO:0007154,GO:0050867,GO:0044419,GO:0002460,GO:0045087,GO:0002768,GO:0002682,GO:0051249,GO:0050871,GO:0002757,GO:0061024,GO:0050864,GO:0048522,GO:0006959,GO:0045321,GO:0050776,GO:0071840,GO:0002694,GO:0002376,GO:0009617,GO:0010324,GO:0050865,GO:0009605,GO:0051251,GO:0002429,GO:0006897,GO:0099024,GO:0002696,GO:…	GO:0009986,GO:0009897,GO:0005615,GO:0005886,GO:0098552,GO:0071944,GO:0042571,GO:0019814,GO:0005576
1A14-L		GO:0002376,GO:0002250,GO:0006955,GO:0002377,GO:0002440	GO:0005615,GO:0019814,GO:0005576
1A17-A	GO:0016788,GO:0016791,GO:0004721,GO:0042578,GO:0140096	GO:0006796,GO:0006793,GO:0016311,GO:0043412,GO:0006464,GO:0036211,GO:0006470
1A1S-A	GO:0031406,GO:0043177,GO:0016597,GO:0016743,GO:0016741	GO:0016053,GO:1901607,GO:0006525,GO:0044283,GO:0046394,GO:0009064,GO:1901605,GO:0009084,GO:0006520,GO:0019752,GO:0006526,GO:0006591,GO:0008652,GO:0043436,GO:0006082
1A1Z-A		GO:0010941,GO:0006915,GO:0012501,GO:0042981,GO:0008219,GO:0043067
1A21-A		GO:0050817,GO:0006950,GO:0065008,GO:0050878,GO:0009611,GO:0032501,GO:0007599,GO:0007596,GO:0042060	GO:0016021,GO:0031224
1A22-A	GO:0005126,GO:0051427,GO:0030545,GO:0005102,GO:0005179,GO:0008083,GO:0098772,GO:0048018,GO:0030546	GO:0051171,GO:0034764,GO:0051234,GO:0007154,GO:0010604,GO:0043434,GO:0071417,GO:0043406,GO:0032355,GO:0009966,GO:0043405,GO:0043410,GO:0006898,GO:0042221,GO:1901701,GO:0007259,GO:0051716,GO:0051246,GO:0051179,GO:0048513,GO:0043549,GO:0048518,GO:0009991,GO:0060255,GO:0032268,GO:0048017,GO:0071702,GO:0051173,GO:0031667,GO:0071900,GO:0040008,GO:0032502,GO:0023051,GO:0010562,GO:0016310,GO:0048522,GO:…	GO:0031974,GO:0031012,GO:0012505,GO:0031982,GO:0005615,GO:0043235,GO:0070013,GO:0097708,GO:0043233,GO:0031410,GO:0005768,GO:0062023,GO:0005576
1A25-A	GO:0005509,GO:0008289,GO:0005543	GO:0071702,GO:0051046,GO:0070201,GO:0009306,GO:0032940,GO:0050708,GO:0009914,GO:0002790,GO:0051234,GO:0010638,GO:0006810,GO:0007154,GO:0099504,GO:0099537,GO:0023052,GO:0098916,GO:0023051,GO:0001505,GO:0006836,GO:0099643,GO:0061024,GO:0002793,GO:0050714,GO:0048522,GO:0060627,GO:0045055,GO:0046883,GO:0010647,GO:0061025,GO:0071840,GO:0051049,GO:0051050,GO:0016050,GO:0033043,GO:0090276,GO:0007269,GO:…
1A27-A	GO:0016616,GO:0016614	GO:0008202,GO:0042445,GO:0065008,GO:0008610,GO:0006629,GO:0010817,GO:0034754,GO:0006694
1A2A-A	GO:0016788,GO:0102567,GO:0052689,GO:0004623,GO:0102568,GO:0090729,GO:0004620,GO:0016298,GO:0005509	GO:0071702,GO:0016042,GO:0006820,GO:0019637,GO:0006810,GO:0051234,GO:0044419,GO:0010876,GO:0032309,GO:0006629,GO:0050482,GO:1901575,GO:0009056,GO:0015718,GO:0009405,GO:0006811,GO:0033036,GO:0006644,GO:0044255,GO:0015711,GO:0051179,GO:0006796,GO:0006869,GO:1901571,GO:1903963,GO:0006793,GO:0015909,GO:0046903,GO:0046942,GO:0071715,GO:0015849,GO:0015908	GO:0005576
1A2O-A	GO:0016788,GO:0060089,GO:0052689,GO:0016810,GO:0016811,GO:0140096	GO:0006935,GO:0035556,GO:0040011,GO:0023052,GO:0009605,GO:0007165,GO:0007154,GO:0043412,GO:0042330,GO:0042221,GO:0000160,GO:0006464,GO:0036211,GO:0051716
1A2Z-A	GO:0008234,GO:0008233,GO:0140096,GO:0070011,GO:0008242	GO:0006508	GO:0005829
1A3Q-A	GO:0140110,GO:0003677,GO:0003700	GO:0009889,GO:0051171,GO:0019219,GO:2000112,GO:0034654,GO:0006355,GO:0032774,GO:0051252,GO:0031326,GO:0010468,GO:0006351,GO:1903506,GO:0097659,GO:0019222,GO:0060255,GO:2001141,GO:0031323,GO:0010556,GO:0080090,GO:0016070,GO:0019438	GO:0005634
1A3W-A	GO:0016772,GO:0016773,GO:0016301,GO:0097367,GO:0032559,GO:0000287,GO:0017076,GO:0032555,GO:0005524,GO:0035639,GO:0030554,GO:0032553	GO:0009135,GO:0046939,GO:0016052,GO:0019637,GO:0071375,GO:0009725,GO:0009185,GO:0006163,GO:0032870,GO:0019693,GO:0009179,GO:0043436,GO:0005975,GO:0006165,GO:0016310,GO:0006757,GO:1901652,GO:0043434,GO:0071417,GO:0032787,GO:0009719,GO:0009117,GO:0010033,GO:0006091,GO:1901575,GO:0070887,GO:1901653,GO:0042221,GO:0009056,GO:0006753,GO:1901701,GO:0006082,GO:0051716,GO:0010243,GO:0071310,GO:0055086,GO:…	GO:0071944,GO:0005886
1A41-A	GO:0140097,GO:0016853,GO:0003916,GO:0003677	GO:0006996,GO:0071840,GO:0051276,GO:0071103,GO:0016043,GO:0006265,GO:0006259
1A44-A	GO:0030234,GO:0004867,GO:0004857,GO:0097367,GO:0061134,GO:0032559,GO:0008289,GO:0032555,GO:0004866,GO:0061135,GO:0030414,GO:0017076,GO:0098772,GO:0005524,GO:0035639,GO:0030554,GO:0032553	GO:0051171,GO:0023052,GO:0045861,GO:0007154,GO:0030162,GO:0023051,GO:0016310,GO:0036211,GO:0001933,GO:0043408,GO:0031399,GO:0048585,GO:0042325,GO:0043086,GO:0009966,GO:1902532,GO:0052548,GO:0051346,GO:0051248,GO:0042326,GO:0019220,GO:0023057,GO:0051172,GO:0006464,GO:1902531,GO:0051716,GO:0051246,GO:0009968,GO:0031324,GO:0048519,GO:0010951,GO:0048583,GO:0010648,GO:0051174,GO:0043412,GO:0006508,GO:…
1A47-A	GO:0016757,GO:0016758,GO:0030246,GO:0030247	GO:0005975	GO:0005576
1A4B-A	GO:0005507,GO:0009055,GO:0046914	GO:0006091,GO:0022900	GO:0042597
1A4E-A	GO:0016209,GO:0004601,GO:0046906,GO:0016684,GO:0020037	GO:0000302,GO:0006950,GO:0044248,GO:0032502,GO:0042542,GO:0009636,GO:0010035,GO:0042743,GO:0042744,GO:0098754,GO:0070887,GO:0072593,GO:0042221,GO:0009056,GO:0051716,GO:1901700,GO:0006979,GO:0098869,GO:0007568,GO:1990748,GO:0097237	GO:0031974,GO:0042579,GO:0005739,GO:0005777,GO:0070013,GO:0005759,GO:0043233
1A57-A	GO:0005504,GO:0043177,GO:0031406,GO:0008289,GO:0033293
1A59-A	GO:0016746,GO:0046912	GO:0045333,GO:0032787,GO:0044255,GO:0006091,GO:0009060,GO:0006629,GO:0019752,GO:0006631,GO:0006099,GO:0015980,GO:0043436,GO:0006082
1A5I-A	GO:0004175,GO:0008236,GO:0004252,GO:0008233,GO:0017171,GO:0140096,GO:0070011,GO:0016825	GO:0048870,GO:0016485,GO:0006928,GO:0040011,GO:0051179,GO:0006508,GO:0031638,GO:0016477,GO:0051604,GO:0051674
1A5J-A	GO:0003677
1A5Z-A	GO:0016616,GO:0016614	GO:0009135,GO:0046939,GO:0016052,GO:0019637,GO:0009185,GO:0006163,GO:0019693,GO:0009179,GO:0043436,GO:0005975,GO:0006165,GO:0016310,GO:0006757,GO:0032787,GO:0009117,GO:0006091,GO:1901575,GO:0009056,GO:0006753,GO:0006082,GO:0055086,GO:0009259,GO:0046031,GO:0006096,GO:0006796,GO:0009150,GO:0009132,GO:0006793,GO:0072521,GO:1901135,GO:0019752,GO:0006090,GO:0046034
1A63-A	GO:0003723,GO:0016462,GO:0017111,GO:0016818,GO:0097367,GO:0032559,GO:0017076,GO:0016817,GO:0032555,GO:0005524,GO:0032553,GO:0035639,GO:0030554,GO:0016887	GO:0034654,GO:0097659,GO:0032774,GO:0006353,GO:0006351,GO:0016070,GO:0019438
1A6C-A	GO:0005198		GO:0019012,GO:0044423,GO:0019028
1A6D-B	GO:0097367,GO:0032559,GO:0017076,GO:0051082,GO:0032555,GO:0005524,GO:0035639,GO:0030554,GO:0032553	GO:0006457
1A6E-A	GO:0097367,GO:0032559,GO:0017076,GO:0051082,GO:0032555,GO:0005524,GO:0035639,GO:0030554,GO:0032553	GO:0006457
1A6F-A	GO:0003723,GO:0016788,GO:0004540,GO:0000049,GO:0140098,GO:0140101,GO:0004549,GO:0004518,GO:0016893,GO:0004519,GO:1901681,GO:0016891,GO:0004521	GO:0008033,GO:0006399,GO:0031123,GO:0090502,GO:0000966,GO:0090501,GO:0034470,GO:0034660,GO:0034471,GO:0090305,GO:0016070,GO:0043628,GO:0006396	GO:1990904,GO:1905348,GO:1902494,GO:1902555
1A6J-A	GO:0030234,GO:0016772,GO:0019207,GO:0016773,GO:0016301,GO:0004857,GO:0098772,GO:0022857,GO:0019887,GO:0005215,GO:0022804,GO:0015144,GO:0008047	GO:0031325,GO:0071702,GO:0051173,GO:0034220,GO:0051171,GO:0051234,GO:0006810,GO:0010604,GO:0009401,GO:0043269,GO:0010562,GO:0016310,GO:0036211,GO:0048522,GO:0031399,GO:0051347,GO:0031401,GO:0032147,GO:0042325,GO:0010033,GO:0043086,GO:0051049,GO:0001934,GO:0033674,GO:0080090,GO:0042221,GO:0019220,GO:0045860,GO:0032412,GO:0006464,GO:0009893,GO:0034219,GO:0010243,GO:0051246,GO:0006811,GO:0032409,GO:…	GO:0005829
1A6R-A	GO:0003723,GO:0004175,GO:0008234,GO:1990837,GO:0003697,GO:0000976,GO:0000977,GO:0003690,GO:0001067,GO:0008233,GO:0140096,GO:0043565,GO:0004197,GO:0070011,GO:0003729,GO:0003677	GO:0006790,GO:0044248,GO:0009889,GO:0051171,GO:0009063,GO:1902679,GO:0019219,GO:0043436,GO:2000112,GO:0006357,GO:0006366,GO:0051253,GO:0009636,GO:0046395,GO:0034654,GO:0032774,GO:0006355,GO:0051252,GO:0031326,GO:0009890,GO:0010468,GO:1901605,GO:1901575,GO:0042221,GO:0009056,GO:0051172,GO:0006351,GO:0000096,GO:0006082,GO:0044273,GO:0031327,GO:0046677,GO:1901606,GO:0031324,GO:0016054,GO:0048519,GO:…	GO:0005739
1A6X-A	GO:0016874	GO:0016053,GO:0032787,GO:0044255,GO:0044283,GO:0008610,GO:0006629,GO:0006633,GO:0019752,GO:0006631,GO:0006082,GO:0043436,GO:0072330,GO:0046394	GO:1902494
1A6Y-A	GO:0003700,GO:0140110,GO:0043565,GO:0046914,GO:0003677,GO:0008270	GO:0009889,GO:0051171,GO:0019219,GO:2000112,GO:0034654,GO:0006355,GO:0032774,GO:0051252,GO:0031326,GO:0010468,GO:0006351,GO:1903506,GO:0097659,GO:0019222,GO:0060255,GO:2001141,GO:0031323,GO:0010556,GO:0080090,GO:0016070,GO:0019438	GO:0005634
1A6Z-A	GO:0005102	GO:0098655,GO:0034220,GO:0019725,GO:0002443,GO:0051234,GO:0006810,GO:0006873,GO:0030003,GO:0002460,GO:0002682,GO:0055076,GO:0006812,GO:0050801,GO:0046916,GO:0055080,GO:0048878,GO:0098662,GO:0002697,GO:0030001,GO:0098771,GO:0050776,GO:0006879,GO:0048585,GO:0002683,GO:0002376,GO:0055065,GO:0055072,GO:0000041,GO:0002449,GO:0006811,GO:0050777,GO:0006875,GO:0002252,GO:0002703,GO:0051649,GO:0019882,GO:…	GO:0043235,GO:0005886,GO:0098802,GO:0071944,GO:0098797,GO:0098796
1A70-A	GO:0009055,GO:0051536,GO:0051540,GO:0051537	GO:0006091,GO:0022900
1A73-A	GO:0016788,GO:0004519,GO:0004518	GO:0006310,GO:0006259,GO:0090305
1A75-A	GO:0005509
1A76-A	GO:0004520,GO:0004527,GO:0016788,GO:0016888,GO:0140097,GO:0000287,GO:0016893,GO:0004519,GO:0004536,GO:0003677,GO:0004518	GO:1901361,GO:0006950,GO:0044248,GO:0009057,GO:0006260,GO:0044265,GO:0033554,GO:0006401,GO:0046700,GO:0006974,GO:1901575,GO:0090305,GO:0009056,GO:0034655,GO:0019439,GO:0006281,GO:0006259,GO:0016070,GO:0044270,GO:0051716
1A79-A	GO:0016788,GO:0004540,GO:0140098,GO:0140101,GO:0004549,GO:0016829,GO:0004518,GO:0004519,GO:0016894,GO:0004521	GO:0008033,GO:0006399,GO:0090502,GO:0008380,GO:0090501,GO:0034470,GO:0034660,GO:0090305,GO:0016070,GO:0006396	GO:0005634,GO:1905348,GO:1902494,GO:1902555
1A7G-E	GO:0140110,GO:0003677,GO:0003700	GO:0009889,GO:0006260,GO:0051171,GO:0019219,GO:0006275,GO:2000112,GO:0034654,GO:0006355,GO:0032774,GO:0051252,GO:0031326,GO:0010468,GO:0006351,GO:1903506,GO:0097659,GO:0019222,GO:0060255,GO:2001141,GO:0031323,GO:0010556,GO:0080090,GO:0016070,GO:0019438	GO:0042025,GO:0043657,GO:0033647,GO:0033643,GO:0033648,GO:0018995,GO:0033646,GO:0043656
1A7J-A	GO:0016772,GO:0016773,GO:0016301,GO:0097367,GO:0032559,GO:0017076,GO:0032555,GO:0005524,GO:0035639,GO:0030554,GO:0032553	GO:0006796,GO:0006793,GO:0015977,GO:0016051,GO:0005975,GO:0016310,GO:0015979
1A7M-A	GO:0005126,GO:0030545,GO:0005102,GO:0005125,GO:0008083,GO:0098772,GO:0048018,GO:0030546	GO:0045597,GO:0051048,GO:2000241,GO:0009889,GO:0051171,GO:0032504,GO:0045637,GO:0051276,GO:0010638,GO:0051234,GO:0010604,GO:0009891,GO:0007154,GO:0001701,GO:0002682,GO:0006357,GO:0030182,GO:1901342,GO:0045935,GO:0032774,GO:0009966,GO:0061458,GO:0031099,GO:0048880,GO:2000027,GO:0051962,GO:0043410,GO:0045765,GO:0048468,GO:0009790,GO:0051783,GO:0042326,GO:0010975,GO:0090276,GO:0051726,GO:0018393,GO:…	GO:0005829,GO:0005615,GO:0005576
1A7O-L		GO:0002376,GO:0002250,GO:0006955,GO:0002377,GO:0002440	GO:0005615,GO:0019814,GO:0005576
1A7V-A	GO:0009055,GO:0046906,GO:0046914,GO:0005506,GO:0020037	GO:0006091,GO:0022900	GO:0042597
1A80-A		GO:0016053,GO:0044283,GO:0046364,GO:0006766,GO:0016051,GO:0006767,GO:0019752,GO:0006082,GO:0043436,GO:0005975,GO:0009110,GO:0005996,GO:0042364,GO:0046394
1A81-A	GO:0016772,GO:0016773,GO:0016301,GO:0004713,GO:0140096,GO:0004672
1A87-A		GO:0006950,GO:0042742,GO:0006952,GO:0098542,GO:0009617,GO:0043207,GO:0019835,GO:0009605,GO:0050829,GO:0051707,GO:0044419,GO:0009607	GO:0016021,GO:0031224
1A88-A	GO:0016684,GO:0004601,GO:0016209	GO:0098869,GO:1990748,GO:0051716,GO:0098754,GO:0097237,GO:0070887,GO:0042221,GO:0009636
1A8L-A	GO:0015035,GO:0009055,GO:0015036,GO:0016667	GO:0065008,GO:0006091,GO:0019725,GO:0042592,GO:0045454,GO:0022900
1A8P-A	GO:0016730
1A8Q-A	GO:0016684,GO:0004601,GO:0016209	GO:0098869,GO:0017144,GO:0016999,GO:1990748,GO:0051716,GO:0098754,GO:0017000,GO:0097237,GO:0070887,GO:0042221,GO:0009636
1A8S-A	GO:0016684,GO:0004601,GO:0016209	GO:0098869,GO:1990748,GO:0051716,GO:0098754,GO:0097237,GO:0070887,GO:0042221,GO:0009636
1A8Y-A	GO:0042802,GO:0042803,GO:0000287,GO:0046983,GO:0005509	GO:0034764,GO:0051234,GO:0007154,GO:0043269,GO:0006812,GO:0051208,GO:0030036,GO:0098662,GO:0031032,GO:0043270,GO:0048468,GO:0051928,GO:0030154,GO:0051716,GO:0051258,GO:0032409,GO:1901019,GO:0034765,GO:0051282,GO:0048519,GO:0072511,GO:0051179,GO:0022898,GO:0070838,GO:0048869,GO:0048518,GO:0065008,GO:0032411,GO:0006874,GO:0048646,GO:0051283,GO:0006816,GO:0032989,GO:0034220,GO:0003008,GO:0032502,GO:…	GO:0031974,GO:0012505,GO:0005788,GO:0031090,GO:0098588,GO:0005789,GO:0005739,GO:0070013,GO:0005783,GO:0005759,GO:0042175,GO:0043233
1A99-A		GO:0071705,GO:0071702,GO:0006810,GO:0051234,GO:0051179,GO:0006812,GO:0006811	GO:0030313,GO:0030288,GO:0042597,GO:0031975
1A9C-A	GO:0097367,GO:0032550,GO:0016814,GO:0016810,GO:0005525,GO:0032549,GO:0019001,GO:0017076,GO:0032561,GO:0046914,GO:0001883,GO:0032555,GO:0001882,GO:0032553,GO:0035639,GO:0008270	GO:0044283,GO:0019637,GO:0046654,GO:0009396,GO:0090407,GO:1901137,GO:0043436,GO:0006730,GO:0009163,GO:0034654,GO:0009119,GO:0006575,GO:1901657,GO:0006760,GO:0046394,GO:0006082,GO:0055086,GO:0042455,GO:0046653,GO:0006796,GO:0042558,GO:0016053,GO:0006793,GO:0042559,GO:0009116,GO:0034404,GO:1901135,GO:0042398,GO:0019752,GO:1901659,GO:0043604,GO:0043603,GO:0019438	GO:0005829
1A9O-A	GO:0016757,GO:0016763	GO:1901135,GO:1901657,GO:0055086,GO:0009116	GO:0005856,GO:0043228,GO:0043232
1A9V-A			GO:0005576
1A9W-E	GO:0043177,GO:0016209,GO:0004601,GO:0046906,GO:0016684,GO:0005215,GO:0005344,GO:0019825,GO:0020037	GO:0006950,GO:0044248,GO:0009611,GO:0006810,GO:0051234,GO:0051259,GO:0065003,GO:0009636,GO:0042743,GO:0050878,GO:0071840,GO:0010033,GO:0022607,GO:0042744,GO:0098754,GO:0015669,GO:0070887,GO:0072593,GO:0042221,GO:0009056,GO:0032501,GO:0007596,GO:0051716,GO:0042060,GO:0050817,GO:0051179,GO:0015671,GO:0044085,GO:0016043,GO:0007599,GO:0043933,GO:0098869,GO:0065008,GO:0014070,GO:0051291,GO:1990748,GO:…	GO:0005833,GO:0005615,GO:0005829,GO:0072562,GO:0005576
1AA3-A	GO:0003697,GO:0097367,GO:0032559,GO:0017076,GO:0032555,GO:0005524,GO:0003677,GO:0035639,GO:0030554,GO:0032553	GO:0006950,GO:0006974,GO:0006281,GO:0006259,GO:0033554,GO:0051716
1AA7-A	GO:0003723,GO:0005198
1AB8-A	GO:0016849,GO:0016829	GO:0034654,GO:0006793,GO:0009117,GO:0055086,GO:0035556,GO:0019637,GO:0023052,GO:0007165,GO:0009165,GO:0007154,GO:0090407,GO:0006753,GO:1901293,GO:0006796,GO:0019438,GO:0051716
1ABR-B	GO:0030597,GO:0140098,GO:0016798,GO:0030598,GO:0140102,GO:0016799	GO:0009889,GO:0051171,GO:0034248,GO:0043043,GO:2000112,GO:0031326,GO:0010468,GO:0009890,GO:0006412,GO:0043603,GO:0006518,GO:0051248,GO:0051172,GO:0010608,GO:0051246,GO:0031327,GO:0031324,GO:0048519,GO:0034249,GO:0006417,GO:0017148,GO:2000113,GO:0019222,GO:0010605,GO:0060255,GO:0032269,GO:0009892,GO:0031323,GO:0010629,GO:0010558,GO:0043604,GO:0010556,GO:0032268,GO:0080090,GO:0048523
1ABV-A	GO:0016772,GO:0005216,GO:0015075,GO:0046933,GO:0022803,GO:0008324,GO:0022890,GO:0015252,GO:0022857,GO:0015318,GO:0015267,GO:0005215,GO:0015077,GO:0016776,GO:0005261,GO:0015078	GO:0098655,GO:0034220,GO:0046034,GO:0019637,GO:0009141,GO:0051234,GO:1902600,GO:0006810,GO:0006163,GO:0090407,GO:1901137,GO:0019693,GO:0006812,GO:0098662,GO:0034654,GO:0009117,GO:0009199,GO:0009142,GO:0015985,GO:0006753,GO:1901293,GO:0006811,GO:0009201,GO:0006164,GO:0006754,GO:0015672,GO:0055086,GO:0009259,GO:0051179,GO:0009145,GO:0009260,GO:0009205,GO:0006796,GO:0046390,GO:0009152,GO:0009150,GO:…
1AC5-A	GO:0008236,GO:0070008,GO:0008238,GO:0008233,GO:0017171,GO:0140096,GO:0004185,GO:0070011,GO:0004180,GO:0016825	GO:0006508
1ACX-A	GO:0003677	GO:0006950,GO:0042742,GO:0006952,GO:0098542,GO:0009617,GO:0043207,GO:0009605,GO:0051707,GO:0044419,GO:0009607
1AD3-A	GO:0016614,GO:0016616,GO:0016620,GO:0016903,GO:0004033	GO:0006950,GO:0008284,GO:0031667,GO:0009725,GO:0032502,GO:0014074,GO:0007584,GO:0009719,GO:0051384,GO:0048522,GO:0070482,GO:0036293,GO:0010033,GO:0006081,GO:0009605,GO:0042221,GO:0042493,GO:0010243,GO:0009628,GO:1901700,GO:1901698,GO:0031960,GO:0048518,GO:0046683,GO:0009991,GO:0014070,GO:0042127,GO:0048545,GO:0007568,GO:0001666,GO:0033993,GO:0008283	GO:0012505,GO:0031224,GO:0005886,GO:0071944,GO:0005783,GO:0005829,GO:0016021
1AD4-A	GO:0016765	GO:0044283,GO:0046654,GO:0006766,GO:0009396,GO:0043436,GO:0006575,GO:0006767,GO:0042221,GO:0019438,GO:0006760,GO:0046394,GO:0006082,GO:0046677,GO:0046653,GO:0043648,GO:0042364,GO:0009110,GO:0042558,GO:0016053,GO:0042559,GO:0042398,GO:0019752,GO:0043604,GO:0043603,GO:0043650
1AD5-A	GO:0016772,GO:0016773,GO:0016301,GO:0030554,GO:0004713,GO:0097367,GO:0032559,GO:0017076,GO:0140096,GO:0032555,GO:0005524,GO:0035639,GO:0004672,GO:0032553	GO:0006796,GO:0006793,GO:0036211,GO:0043412,GO:0006468,GO:0006464,GO:0016310
1AD6-A	GO:0008134	GO:0010564,GO:0009889,GO:0051171,GO:1902679,GO:0019219,GO:0045786,GO:0044770,GO:2000112,GO:0006357,GO:0006366,GO:1901987,GO:0051253,GO:0034654,GO:0032774,GO:0006355,GO:0007346,GO:0000082,GO:0051252,GO:0031326,GO:0009890,GO:0010468,GO:0000278,GO:1901988,GO:0051172,GO:0006351,GO:0051726,GO:0044843,GO:0031327,GO:0006915,GO:0031324,GO:2000045,GO:0048519,GO:0007049,GO:0045892,GO:0008285,GO:0012501,GO:…	GO:0005634,GO:0005667,GO:0090575
1ADJ-A	GO:0016875,GO:0140098,GO:0097367,GO:0140101,GO:0004812,GO:0032559,GO:0016874,GO:0017076,GO:0032555,GO:0005524,GO:0035639,GO:0030554,GO:0032553	GO:0043038,GO:0006399,GO:0043039,GO:0043436,GO:0006412,GO:0034660,GO:0006520,GO:0006518,GO:0019752,GO:0043604,GO:0043043,GO:0043603,GO:0016070,GO:0006082,GO:0006418
1ADN-A	GO:0046914,GO:0016741,GO:0003677,GO:0008168,GO:0008270	GO:0006950,GO:0009889,GO:0051171,GO:0019219,GO:2000112,GO:0034654,GO:0006355,GO:0032774,GO:0051252,GO:0031326,GO:0010468,GO:0006974,GO:0006351,GO:0051716,GO:1903506,GO:0006281,GO:0033554,GO:0097659,GO:0019222,GO:0060255,GO:2001141,GO:0031323,GO:0010556,GO:0080090,GO:0006259,GO:0016070,GO:0019438
1ADR-A	GO:0003677
1ADZ-A	GO:0030234,GO:0004867,GO:0004857,GO:0061134,GO:0030414,GO:0004866,GO:0061135,GO:0098772
1AE1-A	GO:0016616,GO:0016614
1AE5-A	GO:0004175,GO:0016825,GO:0004252,GO:0008236,GO:0097367,GO:0008233,GO:0017171,GO:0140096,GO:0005539,GO:0070011,GO:0008201,GO:1901681	GO:0042742,GO:0009889,GO:0006928,GO:0051171,GO:0051234,GO:0007154,GO:0010604,GO:0009891,GO:0044419,GO:0016477,GO:0001817,GO:0002283,GO:0044403,GO:0045321,GO:0043066,GO:0002263,GO:0042221,GO:0043067,GO:0030595,GO:0030154,GO:0051716,GO:0051246,GO:0006915,GO:0006952,GO:0042063,GO:0048519,GO:0050921,GO:0051179,GO:0043549,GO:0048869,GO:0048518,GO:0065008,GO:0060255,GO:0140352,GO:0050920,GO:0046903,GO:…	GO:0031974,GO:0031982,GO:0005765,GO:0005775,GO:0005774,GO:0043230,GO:0031983,GO:0034774,GO:0030659,GO:0099503,GO:0030667,GO:0005773,GO:0019898,GO:0031090,GO:0005615,GO:0098588,GO:0098805,GO:0012505,GO:0030141,GO:0070062,GO:0005766,GO:0097708,GO:0012506,GO:1903561,GO:0060205,GO:0043233,GO:0031410,GO:0000323,GO:0042582,GO:0098852,GO:0070013,GO:0005764,GO:0005576
1AE7-A	GO:0016788,GO:0102567,GO:0052689,GO:0004623,GO:0102568,GO:0090729,GO:0004620,GO:0016298,GO:0005509	GO:0071702,GO:0016042,GO:0006820,GO:0019637,GO:0006810,GO:0051234,GO:0044419,GO:0010876,GO:0032309,GO:0006629,GO:0050482,GO:1901575,GO:0009056,GO:0015718,GO:0009405,GO:0006811,GO:0033036,GO:0006644,GO:0044255,GO:0015711,GO:0051179,GO:0006796,GO:0006869,GO:1901571,GO:1903963,GO:0006793,GO:0015909,GO:0046903,GO:0046942,GO:0071715,GO:0015849,GO:0015908	GO:0005576
1AE9-A	GO:0003677	GO:0006310,GO:0006259,GO:0015074
1AEC-A	GO:0140096,GO:0008234,GO:0070011,GO:0008233	GO:0006508
1AF5-A	GO:0016788,GO:0004519,GO:0004518
1AFA-1	GO:0030246,GO:0048029	GO:0006950,GO:0050778,GO:0044419,GO:0045087,GO:0002682,GO:0006959,GO:0050776,GO:0002376,GO:0009605,GO:0002252,GO:0006952,GO:0002684,GO:0098542,GO:0043207,GO:0048583,GO:0002253,GO:0006955,GO:0009607,GO:0048518,GO:0051707,GO:0048584,GO:0006956
1AFC-A	GO:0097367,GO:0030545,GO:0005102,GO:0008083,GO:0005539,GO:0008201,GO:1901681,GO:0098772,GO:0048018,GO:0030546,GO:0050839,GO:0044877,GO:0070851	GO:0009889,GO:0006928,GO:0051171,GO:0007154,GO:0010604,GO:0009891,GO:1902653,GO:0016477,GO:0006357,GO:1901342,GO:0045935,GO:0006066,GO:0032774,GO:0043406,GO:0009966,GO:0045765,GO:0043405,GO:0043410,GO:0042221,GO:0006351,GO:0051716,GO:0030154,GO:0051246,GO:0010632,GO:0009266,GO:0001667,GO:1901615,GO:0051179,GO:0019216,GO:0048513,GO:0009408,GO:0051302,GO:0043549,GO:0048869,GO:0033554,GO:0048518,GO:…	GO:0005938,GO:0005615,GO:0005634,GO:0071944,GO:0005829,GO:0005576
1AFJ-A	GO:0015075,GO:0008324,GO:0022890,GO:0022857,GO:0005215,GO:0046914,GO:0015318,GO:0046873	GO:0030001,GO:0010035,GO:0010038,GO:0072511,GO:0051234,GO:0006810,GO:0051179,GO:0098754,GO:0042221,GO:0000041,GO:0006812,GO:0006811,GO:0009636	GO:0042597
1AFS-A	GO:0004497,GO:0016614,GO:0016616,GO:0016705,GO:0004033,GO:0016709	GO:0030900,GO:0042445,GO:0032502,GO:0033559,GO:0006631,GO:1901568,GO:0043436,GO:0032787,GO:0008202,GO:0006066,GO:0006629,GO:0034308,GO:1901657,GO:0007399,GO:0032501,GO:0006082,GO:0007417,GO:0044255,GO:0048731,GO:0019748,GO:1901615,GO:0016137,GO:0010817,GO:0048513,GO:0034754,GO:0060322,GO:0007275,GO:1901661,GO:0065008,GO:0042180,GO:0048856,GO:1901135,GO:0019752,GO:0007420,GO:0006690	GO:0005829
1AG8-A	GO:0051287,GO:0016620,GO:0016903	GO:1901616,GO:0006066,GO:0046164,GO:1901615,GO:0034308,GO:1901575,GO:0009056,GO:0044282	GO:0031974,GO:0070013,GO:0005739,GO:0005759,GO:0043233
1AG9-A	GO:0009055,GO:0010181,GO:0097367,GO:0032553	GO:0006091,GO:0022900	GO:0005829
1AGQ-A	GO:0030545,GO:0005102,GO:0008083,GO:0098772,GO:0048018,GO:0030546
1AGR-E	GO:0030234,GO:0060589,GO:0005096,GO:0098772,GO:0008047,GO:0030695	GO:0043271,GO:0051234,GO:0007154,GO:0043269,GO:0006812,GO:0030036,GO:0071417,GO:0098662,GO:0009966,GO:0048468,GO:0042221,GO:1901701,GO:0030154,GO:0051716,GO:0060047,GO:0007268,GO:0045596,GO:0009968,GO:0034765,GO:0048519,GO:0072511,GO:0051345,GO:0051179,GO:0045471,GO:0016049,GO:0048513,GO:0098657,GO:0070838,GO:0071407,GO:0048869,GO:0043547,GO:0048518,GO:0065008,GO:0051336,GO:0032970,GO:0097305,GO:…	GO:0005634,GO:0071944,GO:0005829,GO:0005886
1AGX-A	GO:0016810,GO:0016811	GO:0032787,GO:0009066,GO:1901605,GO:0019752,GO:0006520,GO:0043436,GO:0043603,GO:0006082	GO:0042597
1AH9-A	GO:0003723,GO:0003743,GO:0090079,GO:0019843,GO:0043022,GO:0045182,GO:0043021,GO:0008135,GO:0044877	GO:0006412,GO:0006518,GO:0043604,GO:0043043,GO:0043603,GO:0006413	GO:0005829
1AHD-P	GO:0003677,GO:0043565	GO:0009889,GO:0051171,GO:0019219,GO:2000112,GO:0034654,GO:0006355,GO:0032774,GO:0051252,GO:0031326,GO:0010468,GO:0006351,GO:1903506,GO:0097659,GO:0019222,GO:0060255,GO:2001141,GO:0031323,GO:0010556,GO:0080090,GO:0016070,GO:0019438
1AHH-A	GO:0051287,GO:0016616,GO:0016614,GO:0042802	GO:0044248,GO:0016042,GO:0051259,GO:0065003,GO:0051262,GO:0043436,GO:0032787,GO:0008202,GO:0046395,GO:0071840,GO:0022607,GO:0072329,GO:0006629,GO:1901575,GO:0009056,GO:0006082,GO:0016054,GO:1901615,GO:0044085,GO:0016043,GO:0044282,GO:0051260,GO:0043933,GO:0019752,GO:0051289	GO:0005829
1AHP-A	GO:0016758,GO:0030170,GO:0070279,GO:0016757,GO:0019842	GO:0044262,GO:0000272,GO:0044275,GO:0044248,GO:0006073,GO:0005977,GO:0016052,GO:0006091,GO:0009057,GO:0044247,GO:0006112,GO:0044042,GO:0005976,GO:1901575,GO:0009251,GO:0015980,GO:0009056,GO:0005975,GO:0044264	GO:0005829
1AHS-A	GO:0005198,GO:0046789,GO:0046812	GO:0039663,GO:0044803,GO:0044403,GO:0019058,GO:0019064,GO:0051704,GO:0061025,GO:0071840,GO:0044764,GO:0046718,GO:0044800,GO:0044409,GO:0052126,GO:0016043,GO:0044419,GO:0016032,GO:0061024,GO:0051701	GO:0036338,GO:0019012,GO:0044423,GO:0019028,GO:0019031
1AHW-A	GO:0003823,GO:0005102,GO:0034987	GO:0006950,GO:0042742,GO:0002455,GO:0050778,GO:0002443,GO:0023052,GO:0051234,GO:0032502,GO:0006810,GO:0007154,GO:0050867,GO:0044419,GO:0002460,GO:0045087,GO:0002768,GO:0002682,GO:0051249,GO:0050871,GO:0030183,GO:0061024,GO:0002757,GO:0050864,GO:0048522,GO:0006959,GO:0045321,GO:0050776,GO:0071840,GO:0002694,GO:0002376,GO:0009617,GO:0010324,GO:0050865,GO:0009605,GO:0051251,GO:0002429,GO:0006897,GO:…	GO:0009986,GO:0009897,GO:0005615,GO:0005886,GO:0098552,GO:0071944,GO:0042571,GO:0019814,GO:0005576
1AI3-A	GO:0051287,GO:0000287,GO:0016616,GO:0016614	GO:0045333,GO:0032787,GO:0006950,GO:0044262,GO:0006091,GO:0006081,GO:0009060,GO:0019752,GO:0006979,GO:0006099,GO:0015980,GO:0043436,GO:0005975,GO:0022900,GO:0006082	GO:0005829
1AIH-A	GO:0003677	GO:0006310,GO:0006259,GO:0015074
1AII-A	GO:0030234,GO:0004857,GO:0005543,GO:0008289,GO:0098772,GO:0005509	GO:0042742,GO:0009889,GO:0006928,GO:0051171,GO:0051234,GO:0007154,GO:0010604,GO:0044419,GO:0016477,GO:0043269,GO:0006812,GO:0002283,GO:1901342,GO:0045935,GO:0051384,GO:0045321,GO:0032774,GO:0009966,GO:0002263,GO:0031099,GO:0045765,GO:0042221,GO:0006351,GO:0010632,GO:0051716,GO:0032409,GO:0006952,GO:0034765,GO:0001667,GO:0051179,GO:0022898,GO:0048513,GO:0051052,GO:0048518,GO:0098742,GO:0035239,GO:…	GO:0031982,GO:0030424,GO:0030425,GO:0043230,GO:0043005,GO:0030659,GO:0099503,GO:0042581,GO:0031090,GO:0005615,GO:0098588,GO:0005886,GO:0098805,GO:0044297,GO:0005829,GO:0097447,GO:0012505,GO:0036477,GO:0030141,GO:0120025,GO:0070062,GO:0043025,GO:0045335,GO:0097708,GO:0030139,GO:0071944,GO:0012506,GO:1903561,GO:0031410,GO:0042995,GO:0005576
1AIN-A	GO:0030234,GO:0045296,GO:0003723,GO:0004857,GO:0003697,GO:0005543,GO:0042802,GO:0060090,GO:0008289,GO:0003727,GO:0005102,GO:0042803,GO:0005198,GO:0046983,GO:0098772,GO:0005509,GO:0003677,GO:0050839,GO:0030674	GO:0006928,GO:0002699,GO:0090068,GO:0010604,GO:0045087,GO:0002682,GO:0043434,GO:0061458,GO:0031099,GO:0042221,GO:0045931,GO:0051726,GO:0043067,GO:0030595,GO:1901701,GO:0030154,GO:0046879,GO:0001667,GO:0051179,GO:0048513,GO:0006979,GO:0006869,GO:0071407,GO:0030073,GO:0065008,GO:0060255,GO:1902105,GO:0046903,GO:0030217,GO:0051674,GO:0071702,GO:0031347,GO:0050778,GO:0032502,GO:1901568,GO:0001819,GO:…	GO:0031974,GO:0099513,GO:0031982,GO:0005925,GO:0005769,GO:0015629,GO:0009897,GO:0005654,GO:0099512,GO:0043228,GO:0030055,GO:0043230,GO:0031981,GO:0030659,GO:0030054,GO:0005773,GO:0009986,GO:0099081,GO:0019898,GO:0031090,GO:0005615,GO:0098588,GO:0005886,GO:0098805,GO:0005739,GO:0005829,GO:0045177,GO:0005768,GO:0012505,GO:0031012,GO:0005740,GO:0099080,GO:0097060,GO:0120025,GO:0070062,GO:0010008,GO:…
1AIP-C	GO:0003723,GO:0090079,GO:0003746,GO:0045182,GO:0008135	GO:0006412,GO:0006414,GO:0006518,GO:0043604,GO:0043043,GO:0043603
1AIS-B	GO:0008134	GO:0009889,GO:0051171,GO:0019219,GO:0065003,GO:2000112,GO:0034654,GO:0071824,GO:0006355,GO:0032774,GO:0022607,GO:0051252,GO:0071840,GO:0031326,GO:0010468,GO:0006351,GO:0070897,GO:0044085,GO:0016043,GO:1903506,GO:0006352,GO:0043933,GO:0097659,GO:0019222,GO:0060255,GO:2001141,GO:0031323,GO:0065004,GO:0034622,GO:0010556,GO:0080090,GO:0016070,GO:0019438
1AIW-A	GO:0004553,GO:0030246,GO:0016798	GO:0005975	GO:0005576
1AJ8-A	GO:0016746,GO:0046912	GO:0045333,GO:0006091,GO:0009060,GO:0015980,GO:0006099
1AJK-A	GO:0004553,GO:0016798	GO:0005975
1AJO-A	GO:0004553,GO:0016798	GO:0005975
1AK0-A	GO:0016788,GO:0004519,GO:0004518	GO:1901361,GO:0044248,GO:0009057,GO:0044265,GO:0046700,GO:1901575,GO:0090305,GO:0009056,GO:0034655,GO:0019439,GO:0006259,GO:0044270	GO:0005576
1AK1-A	GO:0016829	GO:0046148,GO:0006779,GO:0006778,GO:0042440,GO:0033013,GO:0033014,GO:0042168,GO:0019438,GO:0006783
1AK5-A	GO:0016616,GO:0016614,GO:0042802	GO:0042451,GO:0044283,GO:0019637,GO:1901070,GO:0051259,GO:0009123,GO:0006163,GO:0065003,GO:0090407,GO:0051262,GO:1901137,GO:0019693,GO:0009163,GO:0034654,GO:0009119,GO:0046129,GO:0009117,GO:0071840,GO:0009156,GO:0022607,GO:1901657,GO:0006753,GO:1901293,GO:0009168,GO:0046128,GO:0042278,GO:1901068,GO:0009161,GO:0006164,GO:0009167,GO:0055086,GO:0009259,GO:0042455,GO:0044085,GO:0016043,GO:0009124,GO:…
1AK7-A	GO:0003779,GO:0051015,GO:0044877,GO:0008092	GO:1901879,GO:0090066,GO:0010638,GO:1902905,GO:0030042,GO:0007015,GO:0043624,GO:0030036,GO:1902903,GO:0048522,GO:0032956,GO:0030029,GO:0071840,GO:0110053,GO:0032535,GO:0043244,GO:0033043,GO:0051493,GO:0097435,GO:0051130,GO:0016043,GO:0051261,GO:0008154,GO:0032984,GO:0030832,GO:0051128,GO:0043933,GO:0006996,GO:0048518,GO:0065008,GO:0007010,GO:0022411,GO:0032970,GO:0008064,GO:0051495	GO:0015629,GO:0005856,GO:0005938,GO:0043228,GO:0071944,GO:0043232
1AKL-A	GO:0004175,GO:0008233,GO:0140096,GO:0008237,GO:0046914,GO:0070011,GO:0004222,GO:0005509,GO:0008270	GO:0006950,GO:0031347,GO:0002455,GO:0031348,GO:0050778,GO:0002443,GO:0051234,GO:0006810,GO:0044419,GO:0002460,GO:0045087,GO:0002682,GO:0043269,GO:0006812,GO:0002697,GO:0030001,GO:0048585,GO:0006959,GO:0050776,GO:0002683,GO:0002376,GO:0051049,GO:0009605,GO:0051050,GO:0043270,GO:0019724,GO:0002449,GO:0009405,GO:0006811,GO:0032102,GO:0050777,GO:0002252,GO:0002703,GO:0015672,GO:0006952,GO:0002684,GO:…	GO:0005615,GO:0005576
1AKM-A	GO:0031406,GO:0043177,GO:0016597,GO:0016743,GO:0016741	GO:0016053,GO:1901607,GO:0006525,GO:0044283,GO:0046394,GO:0009064,GO:1901605,GO:0009084,GO:0006520,GO:0019752,GO:0006526,GO:0006591,GO:0008652,GO:0043436,GO:0006082
1AKN-A	GO:0016788,GO:0060089,GO:0052689,GO:0038023,GO:0005102,GO:0016298	GO:0007155,GO:0016042,GO:0099504,GO:0051234,GO:0032502,GO:0006810,GO:0007154,GO:0099537,GO:0023052,GO:0098916,GO:0050804,GO:0023051,GO:0061024,GO:0034329,GO:0022607,GO:0071840,GO:0098609,GO:0006629,GO:0006897,GO:1901575,GO:0007399,GO:0009056,GO:0032501,GO:0071709,GO:0007268,GO:0051649,GO:0048731,GO:0051179,GO:0044085,GO:0016043,GO:0007267,GO:0022610,GO:0044091,GO:0010646,GO:0034330,GO:0007275,GO:…	GO:0009986,GO:0098793,GO:0031226,GO:0031224,GO:0005886,GO:0045202,GO:0071944,GO:0005887,GO:0030054,GO:0016021,GO:0005576
1AKO-A	GO:0004527,GO:0016788,GO:0016796,GO:0140097,GO:0004519,GO:0004536,GO:0003677,GO:0004518	GO:0006950,GO:0006974,GO:0090305,GO:0006281,GO:0006259,GO:0033554,GO:0051716	GO:0005829
1AKP-A	GO:0003677	GO:0006950,GO:0042742,GO:0006952,GO:0098542,GO:0009617,GO:0043207,GO:0009605,GO:0051707,GO:0044419,GO:0009607
1AKS-B	GO:0004175,GO:0008236,GO:0004252,GO:0008233,GO:0017171,GO:0140096,GO:0070011,GO:0016825	GO:0006508
1AL0-G		GO:0019062,GO:0044403,GO:0035821,GO:0019058,GO:0044406,GO:0046718,GO:0022610,GO:0019048,GO:0044409,GO:0052126,GO:0051817,GO:0044419,GO:0044650,GO:0016032,GO:0044003,GO:0051701	GO:0019012,GO:0043657,GO:0044423,GO:0033643,GO:0019028,GO:0030430,GO:0018995,GO:0033646,GO:0043656
1AL3-A	GO:0140110,GO:0003677,GO:0003700	GO:0000097,GO:1901607,GO:0006790,GO:0009889,GO:0051171,GO:0044283,GO:0019219,GO:0043436,GO:0006534,GO:2000112,GO:0034654,GO:0006355,GO:0032774,GO:0051252,GO:0031326,GO:0010468,GO:1901605,GO:0044272,GO:0000096,GO:0006351,GO:0046394,GO:0006082,GO:1903506,GO:0019344,GO:0009070,GO:0016053,GO:0097659,GO:0009069,GO:0019222,GO:0060255,GO:2001141,GO:0031323,GO:0006520,GO:0019752,GO:0008652,GO:0010556,GO:…
1AL8-A	GO:0097367,GO:0010181,GO:0016614,GO:0032553	GO:0043094	GO:0005777,GO:0042579
1ALC-A	GO:0016757,GO:0016758,GO:0008194,GO:0005509	GO:0044262,GO:0005984,GO:0009311,GO:0034637,GO:0009312,GO:0016051,GO:0005975	GO:0005576
1ALL-A		GO:0043412,GO:0006464,GO:0036211,GO:0015979,GO:0018298	GO:0034357,GO:0030089,GO:0030076,GO:0098796,GO:0009579,GO:0042651
1ALL-B		GO:0043412,GO:0006464,GO:0036211,GO:0015979,GO:0018298	GO:0034357,GO:0030089,GO:0030076,GO:0098796,GO:0009579,GO:0042651
1ALQ-A	GO:0016810,GO:0016812,GO:0008800	GO:1901361,GO:0044248,GO:0017144,GO:0046677,GO:1901565,GO:0016999,GO:0072338,GO:0072340,GO:0017001,GO:0046700,GO:1901575,GO:0030653,GO:0030655,GO:0009308,GO:0009056,GO:0042221,GO:0043605,GO:0043603,GO:0044270,GO:0044106
1AM2-A		GO:0006508,GO:0016485,GO:0051604
1AM5-A	GO:0004175,GO:0004190,GO:0008233,GO:0140096,GO:0070011,GO:0070001	GO:0006508,GO:0032501,GO:0007586
1AM9-A	GO:0046983
1AMX-A	GO:0044877
1AN4-A	GO:0046983
1ANU-A	GO:0030246	GO:0000272,GO:0009057,GO:0016052,GO:0005976,GO:1901575,GO:0009056,GO:0005975
1ANV-A	GO:0003677,GO:0046914,GO:0008270	GO:0034654,GO:0006996,GO:0097659,GO:0032774,GO:0071840,GO:0006260,GO:0006261,GO:0051276,GO:0071103,GO:0016043,GO:0032508,GO:0006351,GO:0032392,GO:0016070,GO:0019438	GO:0042025,GO:0043657,GO:0033647,GO:0033643,GO:0033648,GO:0018995,GO:0033646,GO:0043656
1AO0-A	GO:0051539,GO:0016757,GO:0016763,GO:0000287,GO:0051540,GO:0051536	GO:0019637,GO:0042440,GO:0009064,GO:0009123,GO:0046040,GO:0006163,GO:0090407,GO:0019693,GO:1901137,GO:0006541,GO:0043436,GO:0034654,GO:0009112,GO:0009117,GO:0009156,GO:1901605,GO:1901657,GO:0009168,GO:1901293,GO:0006753,GO:0006082,GO:0006164,GO:0009167,GO:0006144,GO:0009161,GO:0055086,GO:0009259,GO:0009124,GO:0009260,GO:0006796,GO:0046390,GO:0009152,GO:0046148,GO:0009150,GO:0009126,GO:0006793,GO:…
1AO5-A	GO:0004175,GO:0008236,GO:0004252,GO:0008233,GO:0017171,GO:0140096,GO:0070011,GO:0016825	GO:0008015,GO:0003013,GO:0016485,GO:0065008,GO:0003008,GO:0008217,GO:0006508,GO:0031638,GO:0032501,GO:0051604	GO:0031982,GO:0012505,GO:0030141,GO:0005615,GO:0097708,GO:0005576,GO:0099503,GO:0031410
1AO7-D		GO:0002250,GO:0002376,GO:0006955	GO:0043235,GO:0005886,GO:0098802,GO:0071944,GO:0098797,GO:0098796
1AOA-A	GO:0003779,GO:0051015,GO:0044877,GO:0008092	GO:0006996,GO:0051017,GO:0022607,GO:0071840,GO:0007010,GO:0030029,GO:0097435,GO:0044085,GO:0016043,GO:0007015,GO:0061572,GO:0030036
1AOC-A		GO:0006959,GO:0006950,GO:0050817,GO:0065008,GO:0050878,GO:0006952,GO:0098542,GO:0009611,GO:0002376,GO:0043207,GO:0009605,GO:0051707,GO:0044419,GO:0006955,GO:0045087,GO:0009607,GO:0032501,GO:0007599,GO:0042060	GO:0005576
1AOH-A	GO:0030246	GO:0000272,GO:0009057,GO:0016052,GO:0005976,GO:1901575,GO:0009056,GO:0005975
1AOI-B	GO:0046983,GO:0003677,GO:0046982	GO:0034654,GO:0097659,GO:0032774,GO:0006352,GO:0006351,GO:0016070,GO:0019438
1AOK-A	GO:0016788,GO:0052689,GO:0004623,GO:0090729,GO:0004620,GO:0016298,GO:0005509	GO:0071702,GO:0016042,GO:0006820,GO:0019637,GO:0006810,GO:0051234,GO:0044419,GO:0010876,GO:0032309,GO:0006629,GO:0050482,GO:1901575,GO:0009056,GO:0015718,GO:0009405,GO:0006811,GO:0033036,GO:0006644,GO:0044255,GO:0015711,GO:0051179,GO:0006796,GO:0006869,GO:1901571,GO:1903963,GO:0006793,GO:0015909,GO:0046903,GO:0046942,GO:0071715,GO:0015849,GO:0015908	GO:0033644,GO:0043657,GO:0033643,GO:0018995,GO:0005576
1AOM-A	GO:0009055,GO:0046906,GO:0020037,GO:0016661	GO:0006091,GO:0022900	GO:0042597
1AOR-A	GO:0051539,GO:0009055,GO:0016903,GO:0051540,GO:0051536	GO:0006091,GO:0022900
1AOS-A	GO:0016829,GO:0016840,GO:0042802	GO:0071941,GO:1901607,GO:0016053,GO:0006525,GO:0044283,GO:0046394,GO:0009064,GO:1901605,GO:0009084,GO:0006520,GO:0019752,GO:0006526,GO:0006591,GO:0043604,GO:0008652,GO:0043436,GO:0043603,GO:0006082	GO:0031982,GO:0070062,GO:0005615,GO:0043230,GO:0005829,GO:1903561,GO:0005576
1AOY-A	GO:0140110,GO:0003700	GO:0009889,GO:0051171,GO:0009064,GO:0019219,GO:0043436,GO:2000112,GO:0034654,GO:0006355,GO:0032774,GO:0051252,GO:0031326,GO:0010468,GO:1901605,GO:0006351,GO:0006082,GO:1903506,GO:0097659,GO:0006525,GO:0019222,GO:0060255,GO:2001141,GO:0031323,GO:0006520,GO:0019752,GO:0010556,GO:0080090,GO:0016070,GO:0019438
1APA-A	GO:0030597,GO:0140098,GO:0016798,GO:0030598,GO:0140102,GO:0016799	GO:0009889,GO:0051171,GO:0034248,GO:0043043,GO:2000112,GO:0031326,GO:0010468,GO:0009890,GO:0006412,GO:0043603,GO:0006518,GO:0051248,GO:0051172,GO:0010608,GO:0051246,GO:0031327,GO:0031324,GO:0048519,GO:0034249,GO:0006417,GO:0017148,GO:2000113,GO:0019222,GO:0010605,GO:0060255,GO:0032269,GO:0009892,GO:0031323,GO:0010629,GO:0010558,GO:0043604,GO:0010556,GO:0032268,GO:0080090,GO:0048523
1APS-A	GO:0016817,GO:0016818
1APX-A	GO:0016209,GO:0004601,GO:0046906,GO:0016684,GO:0020037	GO:0042743,GO:0006950,GO:0044248,GO:0098869,GO:0042744,GO:1990748,GO:0051716,GO:0098754,GO:0097237,GO:0070887,GO:0072593,GO:0042221,GO:0009056,GO:0006979,GO:0009636
1AQ0-A	GO:0004553,GO:0016798	GO:0005975
1AQC-A	GO:0033218,GO:0042277	GO:0043933,GO:0007268,GO:0071840,GO:0022607,GO:0023052,GO:0099537,GO:0044085,GO:0007154,GO:0065003,GO:0098916,GO:0007267,GO:0016043,GO:0099536	GO:0031982,GO:0012505,GO:0008021,GO:0098793,GO:0030133,GO:0045202,GO:0097708,GO:0070382,GO:0030054,GO:0099503,GO:0031410
1AQE-A	GO:0009055,GO:0046906,GO:0020037	GO:0045333,GO:0009061,GO:0006091,GO:0015980,GO:0022900	GO:0042597
1AQK-L	GO:0003823,GO:0005102,GO:0034987	GO:0042742,GO:0006928,GO:0051234,GO:0007154,GO:0044419,GO:0016477,GO:0045087,GO:0002768,GO:0002682,GO:0051249,GO:0050871,GO:0002757,GO:0061024,GO:0002697,GO:0045321,GO:0050776,GO:0002431,GO:0006898,GO:0002449,GO:0051716,GO:0006952,GO:0051179,GO:0006910,GO:0048518,GO:0002684,GO:0051674,GO:0006950,GO:0002455,GO:0050778,GO:0002443,GO:0050867,GO:0002460,GO:0050864,GO:0048522,GO:0048870,GO:0002694,GO:…	GO:0031982,GO:0009986,GO:0009897,GO:0070062,GO:0005615,GO:0005886,GO:0043230,GO:0098552,GO:0071944,GO:0042571,GO:0019814,GO:0072562,GO:1903561,GO:0005576
1AQU-A	GO:0008289,GO:0016782,GO:0005496	GO:1901616,GO:0006790,GO:1901361,GO:0045597,GO:0042445,GO:0016042,GO:0051704,GO:0046164,GO:0019637,GO:0032502,GO:0006163,GO:0044706,GO:0033875,GO:0019693,GO:0043436,GO:0048522,GO:0008202,GO:0006066,GO:0009117,GO:0033865,GO:0022414,GO:0006629,GO:0034308,GO:1901575,GO:0045595,GO:0009056,GO:0006753,GO:0032501,GO:0006082,GO:0030154,GO:0055086,GO:0009259,GO:1901615,GO:0050793,GO:0010817,GO:0034754,GO:…	GO:0012505,GO:0031090,GO:0031965,GO:0031967,GO:0005634,GO:0005829,GO:0005635,GO:0031975
1AR1-C	GO:0003823,GO:0005102,GO:0034987	GO:0006950,GO:0042742,GO:0002455,GO:0050778,GO:0002443,GO:0023052,GO:0051234,GO:0006810,GO:0007154,GO:0050867,GO:0044419,GO:0002460,GO:0045087,GO:0002768,GO:0002682,GO:0051249,GO:0050871,GO:0002757,GO:0061024,GO:0050864,GO:0048522,GO:0006959,GO:0045321,GO:0050776,GO:0071840,GO:0002694,GO:0002376,GO:0009617,GO:0010324,GO:0050865,GO:0009605,GO:0051251,GO:0002429,GO:0006897,GO:0099024,GO:0002696,GO:…	GO:0009986,GO:0009897,GO:0005615,GO:0005886,GO:0098552,GO:0071944,GO:0042571,GO:0019814,GO:0005576
1AS8-A	GO:0005507,GO:0046914,GO:0016661	GO:0043436,GO:2001057,GO:0071941,GO:0006082	GO:0042597
1ASH-A	GO:0046906,GO:0019825,GO:0046914,GO:0005506,GO:0020037	GO:0051234,GO:0006810,GO:0051179,GO:0015671,GO:0015669
1ASO-A	GO:0005507,GO:0046914,GO:0016679		GO:0005576
1ASS-A	GO:0097367,GO:0032559,GO:0017076,GO:0032555,GO:0005524,GO:0035639,GO:0030554,GO:0032553
1ASZ-A	GO:0016875,GO:0140098,GO:0097367,GO:0140101,GO:0004812,GO:0032559,GO:0016874,GO:0017076,GO:0032555,GO:0005524,GO:0035639,GO:0030554,GO:0032553	GO:0043038,GO:0006399,GO:0043039,GO:0043436,GO:0006412,GO:0034660,GO:0006520,GO:0006518,GO:0019752,GO:0043604,GO:0043043,GO:0043603,GO:0016070,GO:0006082,GO:0006418
1AT0-A	GO:0140096,GO:0008233	GO:0016485,GO:0023052,GO:0032502,GO:0048856,GO:0007154,GO:0007267,GO:0006508,GO:0032501,GO:0051604,GO:0007275
1AT3-A	GO:0004175,GO:0008236,GO:0004252,GO:0008233,GO:0017171,GO:0140096,GO:0070011,GO:0016825	GO:0006508
1ATB-A	GO:0030234,GO:0004867,GO:0004857,GO:0061134,GO:0030414,GO:0004866,GO:0061135,GO:0098772	GO:0051171,GO:0045861,GO:0030162,GO:0043086,GO:0052548,GO:0051346,GO:0051248,GO:0051172,GO:0051246,GO:0031324,GO:0010951,GO:0048519,GO:0006508,GO:0052547,GO:0065009,GO:0010466,GO:0050790,GO:0019222,GO:0010605,GO:0060255,GO:0032269,GO:0009892,GO:0051336,GO:0044092,GO:0031323,GO:0032268,GO:0080090,GO:0048523	GO:0005576
1ATG-A		GO:0006820,GO:0051234,GO:0006810,GO:0051179,GO:0015698,GO:0006811
1ATI-A	GO:0016875,GO:0031406,GO:0016597,GO:0140098,GO:0043177,GO:0140101,GO:0004812,GO:0032559,GO:0097367,GO:0042802,GO:0016874,GO:0042803,GO:0017076,GO:0000287,GO:0046983,GO:0032555,GO:0005524,GO:0035639,GO:0030554,GO:0032553	GO:0043038,GO:0006399,GO:0043039,GO:0043436,GO:0006412,GO:0034660,GO:0006520,GO:0006518,GO:0019752,GO:0043604,GO:0043043,GO:0043603,GO:0016070,GO:0006082,GO:0006418	GO:1902494
1ATT-A	GO:0030234,GO:0004867,GO:0004857,GO:0097367,GO:0061134,GO:0030414,GO:0004866,GO:0061135,GO:0005539,GO:0008201,GO:1901681,GO:0098772	GO:0006950,GO:0051171,GO:0009611,GO:0045861,GO:0032101,GO:0030162,GO:0050878,GO:0043086,GO:0009605,GO:0052548,GO:0051346,GO:0051248,GO:0051172,GO:0032501,GO:0007596,GO:0042060,GO:0051246,GO:0050817,GO:0031324,GO:0048519,GO:1903034,GO:0010951,GO:0048583,GO:0006508,GO:0051239,GO:0052547,GO:0007599,GO:0080134,GO:0065009,GO:0010466,GO:0065008,GO:0019222,GO:0050790,GO:0010605,GO:0060255,GO:0032269,GO:…	GO:0005615,GO:0005576
1AU1-A	GO:0008374,GO:0005126,GO:0016747,GO:0030545,GO:0016746,GO:0016407,GO:0005102,GO:0005125,GO:0098772,GO:0048018,GO:0030546,GO:0044877	GO:0034340,GO:0009889,GO:0051171,GO:0043068,GO:0007154,GO:0010604,GO:0009891,GO:0044419,GO:0001817,GO:0045087,GO:0002682,GO:0051249,GO:0006357,GO:0030183,GO:0045935,GO:0002697,GO:0044403,GO:0045321,GO:0050776,GO:0032774,GO:0002263,GO:0009966,GO:0042221,GO:0002449,GO:0006351,GO:0007162,GO:0007259,GO:0043067,GO:0030154,GO:0051716,GO:0051246,GO:0050817,GO:0045596,GO:0043903,GO:0006952,GO:0006915,GO:…	GO:0005615,GO:0005576
1AU7-A	GO:0003677,GO:0140110,GO:0043565,GO:0003700	GO:0009889,GO:0051171,GO:0019219,GO:2000112,GO:0034654,GO:0006355,GO:0032774,GO:0051252,GO:0031326,GO:0010468,GO:0006351,GO:1903506,GO:0097659,GO:0019222,GO:0060255,GO:2001141,GO:0031323,GO:0010556,GO:0080090,GO:0016070,GO:0019438
1AUA-A	GO:0005319,GO:0005215	GO:0009889,GO:0051171,GO:0051234,GO:0090407,GO:0061024,GO:0009890,GO:0048468,GO:0045017,GO:0030154,GO:0072657,GO:0048519,GO:0051179,GO:0019216,GO:0022402,GO:0019953,GO:0007034,GO:0045936,GO:0048869,GO:0006869,GO:0015748,GO:0042886,GO:0048646,GO:0071702,GO:0046907,GO:0019637,GO:0032502,GO:0051321,GO:0034613,GO:0006650,GO:0010876,GO:0031326,GO:0006629,GO:0016050,GO:0019220,GO:0046474,GO:0033036,GO:…	GO:0012505,GO:0005794,GO:0031090,GO:0098588,GO:0000139,GO:0005829
1AUM-A		GO:0044403,GO:0044419,GO:0016032
1AUN-A		GO:0009607,GO:0006950,GO:0006952
1AUO-A	GO:0016788,GO:0052689
1AUT-L	GO:0005509
1AUX-A	GO:0097367,GO:0032559,GO:0017076,GO:0032555,GO:0005524,GO:0035639,GO:0030554,GO:0032553	GO:0032940,GO:0023052,GO:0051234,GO:0099537,GO:0006810,GO:0007154,GO:0098916,GO:0001505,GO:0099643,GO:0006836,GO:0007269,GO:0007268,GO:0051649,GO:0051179,GO:0007267,GO:0023061,GO:0065008,GO:0051641,GO:0140352,GO:0099536,GO:0046903	GO:0031982,GO:0012505,GO:0008021,GO:0098793,GO:0030133,GO:0045202,GO:0097708,GO:0070382,GO:0030054,GO:0099503,GO:0031410
1AUZ-A	GO:0140110	GO:0031325,GO:0051173,GO:0009889,GO:0051171,GO:0019219,GO:0032502,GO:0010604,GO:0009891,GO:2000112,GO:0030435,GO:0045935,GO:0048522,GO:0034654,GO:0010557,GO:1902680,GO:0006355,GO:0032774,GO:0043934,GO:0051252,GO:0031326,GO:0010468,GO:0051254,GO:0009653,GO:0006351,GO:0009893,GO:0030154,GO:0045893,GO:1903506,GO:0031328,GO:1903508,GO:0048869,GO:0048518,GO:0097659,GO:0019222,GO:0060255,GO:0048646,GO:…
1AV1-A	GO:0008289	GO:0071702,GO:0010876,GO:0006869,GO:0006810,GO:0051234,GO:0051179,GO:0042157,GO:0033036	GO:0005576
1AVA-A	GO:0004553,GO:0005509,GO:0016798	GO:0005975
1AVA-C	GO:0030234,GO:0004867,GO:0004857,GO:0061134,GO:0030414,GO:0004866,GO:0061135,GO:0098772	GO:0051171,GO:0045861,GO:0030162,GO:0043086,GO:0052548,GO:0051346,GO:0051248,GO:0051172,GO:0051246,GO:0031324,GO:0010951,GO:0048519,GO:0006508,GO:0052547,GO:0065009,GO:0010466,GO:0050790,GO:0019222,GO:0010605,GO:0060255,GO:0032269,GO:0009892,GO:0051336,GO:0044092,GO:0031323,GO:0032268,GO:0080090,GO:0048523
1AVB-A	GO:0030246,GO:0090729	GO:0006950,GO:0009405,GO:0044419,GO:0006952
1AVC-A	GO:0015075,GO:0005543,GO:0022803,GO:0008324,GO:0022834,GO:0015085,GO:0015267,GO:0005215,GO:0005509,GO:0003779,GO:0051015,GO:0008289,GO:0019001,GO:0017076,GO:0032561,GO:0008201,GO:0043178,GO:0032555,GO:0001882,GO:0005216,GO:0005261,GO:0035639,GO:0015318,GO:0005496,GO:0072341,GO:0019899,GO:0032550,GO:0022857,GO:0008092,GO:0005262,GO:0001883,GO:1901681,GO:0022836,GO:0015276,GO:0046873,GO:0097367,GO:…	GO:0006928,GO:0051234,GO:0007154,GO:0016477,GO:0006812,GO:0051208,GO:0061024,GO:0098662,GO:0048468,GO:0030154,GO:0051716,GO:0006915,GO:0051282,GO:0048519,GO:0001667,GO:0072511,GO:0051179,GO:0048513,GO:0070838,GO:0048869,GO:0065008,GO:0006874,GO:0051283,GO:0008219,GO:0009887,GO:0006816,GO:0051674,GO:0006950,GO:0034220,GO:0003008,GO:0009611,GO:0032502,GO:0048870,GO:0030001,GO:0040011,GO:0048863,GO:…	GO:0048471,GO:0031982,GO:0005925,GO:0015629,GO:0019866,GO:0043228,GO:0031224,GO:0030055,GO:0030659,GO:0030054,GO:0099503,GO:0030667,GO:0031090,GO:0098588,GO:0005886,GO:0098805,GO:0005739,GO:0005829,GO:0012505,GO:0005740,GO:0030141,GO:0097708,GO:0031967,GO:0071944,GO:0043232,GO:0012506,GO:0070161,GO:0031975,GO:0031410,GO:0005856,GO:0005743,GO:0031966,GO:0016021
1AVF-A	GO:0004175,GO:0004190,GO:0008233,GO:0140096,GO:0070011,GO:0070001	GO:0006508
1AVG-I	GO:0030234,GO:0004867,GO:0004857,GO:0061134,GO:0030414,GO:0004866,GO:0061135,GO:0098772	GO:0006950,GO:0051171,GO:0009611,GO:0045861,GO:0044419,GO:0030162,GO:0052173,GO:0044403,GO:0050878,GO:0043086,GO:0009605,GO:0052548,GO:0051346,GO:0051248,GO:0051172,GO:0030682,GO:0032501,GO:0051701,GO:0007596,GO:0052200,GO:0051246,GO:0050817,GO:0042060,GO:0031324,GO:0010951,GO:0043207,GO:0048519,GO:0006508,GO:0009607,GO:0052547,GO:0007599,GO:0065009,GO:0075136,GO:0010466,GO:0050790,GO:0019222,GO:…	GO:0005576
1AVO-A			GO:1902494,GO:1905368,GO:1905369,GO:0000502,GO:0022624
1AVO-B			GO:1902494,GO:1905368,GO:1905369,GO:0000502,GO:0022624
1AVU-A	GO:0030234,GO:0004867,GO:0004857,GO:0061134,GO:0030414,GO:0004866,GO:0061135,GO:0098772	GO:0051171,GO:0045861,GO:0030162,GO:0043086,GO:0052548,GO:0051346,GO:0051248,GO:0051172,GO:0051246,GO:0031324,GO:0010951,GO:0048519,GO:0006508,GO:0052547,GO:0065009,GO:0010466,GO:0050790,GO:0019222,GO:0010605,GO:0060255,GO:0032269,GO:0009892,GO:0051336,GO:0044092,GO:0031323,GO:0032268,GO:0080090,GO:0048523
1AW2-A	GO:0016861,GO:0016853,GO:0004807,GO:0016860	GO:0009135,GO:0046939,GO:0016052,GO:0019637,GO:0044283,GO:0009185,GO:0046364,GO:0006163,GO:0019693,GO:0009179,GO:0019318,GO:0006006,GO:0043436,GO:0005975,GO:0006165,GO:0016310,GO:0006757,GO:0032787,GO:0009117,GO:0019319,GO:0006091,GO:1901575,GO:0009056,GO:0006753,GO:0006082,GO:0005996,GO:0055086,GO:0009259,GO:0046031,GO:0016051,GO:0006096,GO:0006796,GO:0006094,GO:0009150,GO:0009132,GO:0006793,GO:…
1AW7-A	GO:0090729	GO:0009405,GO:0044419	GO:0005576
1AW8-B	GO:0016830,GO:0016829,GO:0016831	GO:0016053,GO:1901607,GO:0006522,GO:0009078,GO:0044283,GO:1901605,GO:0006520,GO:0019752,GO:0008652,GO:0006082,GO:0043436,GO:0046394
1AW9-A	GO:0042802,GO:0008144,GO:0042803,GO:0046983,GO:0004364,GO:0016765	GO:0006950,GO:0042221,GO:0009636
1AWC-A	GO:0003677,GO:0140110,GO:0043565,GO:0003700	GO:0009889,GO:0051171,GO:0019219,GO:2000112,GO:0034654,GO:0006355,GO:0032774,GO:0051252,GO:0031326,GO:0010468,GO:0006351,GO:1903506,GO:0097659,GO:0019222,GO:0060255,GO:2001141,GO:0031323,GO:0010556,GO:0080090,GO:0016070,GO:0019438
1AWD-A	GO:0051537,GO:0051540,GO:0051536,GO:0009055	GO:0006091,GO:0022900	GO:0009507,GO:0009536
1AWE-A	GO:0098772,GO:0051020,GO:0019899,GO:0005085	GO:0035556,GO:0023052,GO:0007154,GO:0007264,GO:0007165,GO:0051716
1AX8-A	GO:0051427,GO:0048018,GO:0030545,GO:0005102,GO:0098772,GO:0005179,GO:0030546	GO:0006928,GO:0010604,GO:0045087,GO:0002682,GO:0043434,GO:0006066,GO:0032774,GO:0036293,GO:0031668,GO:0009890,GO:0009966,GO:0061458,GO:0043410,GO:0043491,GO:0042221,GO:0051726,GO:0043067,GO:1901701,GO:0030154,GO:0051222,GO:0046879,GO:1901615,GO:0032869,GO:0051179,GO:0048513,GO:0019395,GO:0030258,GO:0006869,GO:0030073,GO:0065008,GO:1903507,GO:0060255,GO:0046903,GO:0030217,GO:0048017,GO:0019438,GO:…	GO:0005615,GO:0005576
1AXD-A	GO:0033218,GO:0016765,GO:1901681,GO:0004364,GO:0072341,GO:0042277	GO:0006790,GO:0000302,GO:0006950,GO:0010035,GO:0014070,GO:0010033,GO:1901700,GO:0006749,GO:0006575,GO:0006518,GO:0006979,GO:0042221,GO:0042542,GO:0043603,GO:0009410,GO:0009636
1AXK-A	GO:0004553,GO:0097599,GO:0016798	GO:0044262,GO:0000272,GO:0044248,GO:0044036,GO:0009057,GO:0016052,GO:0044265,GO:0044347,GO:0044264,GO:0045493,GO:0010410,GO:0005976,GO:1901575,GO:0009056,GO:0016998,GO:0010383,GO:0005975,GO:0071554,GO:0045491
1AY2-A		GO:0007155,GO:0022610	GO:0042995,GO:0009289
1AY8-A	GO:0030170,GO:0008483,GO:0070279,GO:0016769,GO:0019842	GO:0016053,GO:0009072,GO:0044283,GO:0006520,GO:0019752,GO:0008652,GO:0006082,GO:0043436,GO:0019438,GO:0046394,GO:0009073
1AY9-A	GO:0003677	GO:0009889,GO:0051171,GO:0019219,GO:2000112,GO:0034654,GO:0006355,GO:0032774,GO:0051252,GO:0031326,GO:0010468,GO:0006351,GO:1903506,GO:0097659,GO:0019222,GO:0060255,GO:2001141,GO:0031323,GO:0010556,GO:0080090,GO:0016070,GO:0019438
1AYE-A	GO:0008238,GO:0008233,GO:0008237,GO:0140096,GO:0046914,GO:0070011,GO:0008235,GO:0004180,GO:0008270	GO:0044248,GO:0009057,GO:1901565,GO:0044265,GO:0030163,GO:0006508,GO:1901575,GO:0044257,GO:0009056	GO:0005773,GO:0005615,GO:0005576
1AYN-2	GO:0005198		GO:0019012,GO:0044423,GO:0019028
1AYZ-A	GO:0008094,GO:0016462,GO:0032559,GO:0019787,GO:0017076,GO:0032555,GO:0035639,GO:0030554,GO:0016887,GO:0017111,GO:0016818,GO:0140096,GO:0003678,GO:0004386,GO:0003697,GO:0097367,GO:0004842,GO:0016817,GO:0140097,GO:0005524,GO:0003677,GO:0044877,GO:0032553	GO:0009889,GO:0007093,GO:0051171,GO:0051276,GO:0051234,GO:0010498,GO:0000725,GO:0032774,GO:0009890,GO:0006974,GO:0042221,GO:0006310,GO:0051726,GO:0006351,GO:0044843,GO:0030154,GO:0051716,GO:0043632,GO:0048519,GO:0051179,GO:0022402,GO:0090087,GO:0006281,GO:0048869,GO:0033554,GO:0065008,GO:0042886,GO:1903507,GO:0060255,GO:0048646,GO:0044257,GO:0019438,GO:0097549,GO:0006950,GO:0071702,GO:0032502,GO:…	GO:0031974,GO:1902494,GO:1990234,GO:0043228,GO:0070013,GO:0000228,GO:0005634,GO:0000790,GO:0031981,GO:0098687,GO:0005694,GO:0043232,GO:0000151,GO:0000785,GO:0043233,GO:0000781
1AZW-A	GO:0004177,GO:0008238,GO:0008233,GO:0140096,GO:0070011	GO:0006508
1AZZ-A	GO:0004175,GO:0008236,GO:0004252,GO:0008233,GO:0017171,GO:0140096,GO:0070011,GO:0016825	GO:0006508,GO:0009056
1B04-A	GO:0140097,GO:0016874
1B06-A	GO:0004784,GO:0016721,GO:0016209	GO:0000302,GO:0006950,GO:0009636,GO:0000305,GO:0010035,GO:0098754,GO:0062197,GO:0072593,GO:0070887,GO:0042221,GO:0071450,GO:1901701,GO:0051716,GO:0006801,GO:0019430,GO:1901700,GO:0034614,GO:0006979,GO:0071451,GO:0033554,GO:0098869,GO:0000303,GO:1990748,GO:0034599,GO:0097237
1B0U-A	GO:0015075,GO:0005215,GO:0016462,GO:0042626,GO:0032559,GO:0017076,GO:0032555,GO:0015318,GO:0035639,GO:0030554,GO:0016887,GO:0017111,GO:0016818,GO:0022857,GO:0022804,GO:0008509,GO:0042625,GO:0015399,GO:0097367,GO:0022853,GO:0016817,GO:0005524,GO:0032553	GO:0071702,GO:0071705,GO:0034220,GO:0006820,GO:0055085,GO:0015849,GO:0051234,GO:0006810,GO:0015711,GO:0051179,GO:0046942,GO:0098656,GO:0006865,GO:0006811	GO:0071944,GO:0005886
1B0W-A	GO:0003823,GO:0042802	GO:0002433,GO:0002455,GO:0006928,GO:0050778,GO:0038095,GO:0002443,GO:0023052,GO:0051234,GO:0006810,GO:0007154,GO:0002377,GO:0002460,GO:0002768,GO:0002682,GO:0002757,GO:0016477,GO:0002440,GO:0002697,GO:0006959,GO:0048870,GO:0002431,GO:0050776,GO:0002376,GO:0040011,GO:0002429,GO:0006897,GO:0050900,GO:0006898,GO:0019724,GO:0002449,GO:0006909,GO:0038093,GO:0051716,GO:0002252,GO:0048583,GO:0051179,GO:…	GO:0005615,GO:0005886,GO:0071944,GO:0019814,GO:0072562,GO:0005576
1B10-A		GO:0043933,GO:0071840,GO:0022607,GO:0051259,GO:0044085,GO:0016043,GO:0065003,GO:0051260
1B15-A	GO:0016616,GO:0016614,GO:0042802	GO:1901615,GO:0006066
1B1B-A	GO:0003700,GO:0140110,GO:0046914,GO:0046983,GO:0003677	GO:0009889,GO:0051171,GO:0019219,GO:2000112,GO:0034654,GO:0006355,GO:0032774,GO:0051252,GO:0031326,GO:0010468,GO:0006351,GO:1903506,GO:0097659,GO:0019222,GO:0060255,GO:2001141,GO:0031323,GO:0010556,GO:0080090,GO:0016070,GO:0019438
1B1C-A	GO:0010181,GO:0097367,GO:0032553
1B1X-A	GO:0008236,GO:0008233,GO:0017171,GO:0140096,GO:0070011,GO:0016825	GO:0050832,GO:0042742,GO:0045597,GO:0045637,GO:0051234,GO:0007154,GO:0044419,GO:0001817,GO:0045087,GO:0002682,GO:0032496,GO:0044403,GO:0043066,GO:0009966,GO:0048468,GO:0042221,GO:0043067,GO:1901701,GO:0030154,GO:0051716,GO:0045596,GO:0043903,GO:0006952,GO:0009968,GO:0006915,GO:0048519,GO:0051179,GO:0002573,GO:0048513,GO:0048869,GO:0048518,GO:0065008,GO:0060255,GO:1902105,GO:0002520,GO:0008219,GO:…	GO:0031982,GO:0012505,GO:0030141,GO:0042581,GO:0005615,GO:0097708,GO:0031410,GO:0099503,GO:0005576
1B20-A	GO:0003723,GO:0016788,GO:0004540,GO:0140098,GO:0004518,GO:0004519,GO:0004521
1B26-A	GO:0016638	GO:0043436,GO:0006520,GO:0019752,GO:0006082
1B33-A		GO:0043412,GO:0006464,GO:0036211,GO:0015979,GO:0018298	GO:0034357,GO:0030089,GO:0030076,GO:0098796,GO:0009579,GO:0042651
1B33-B		GO:0043412,GO:0006464,GO:0036211,GO:0015979,GO:0018298	GO:0034357,GO:0030089,GO:0030076,GO:0098796,GO:0009579,GO:0042651
1B33-N		GO:0015979	GO:0034357,GO:0030089,GO:0030076,GO:0098796,GO:0009579,GO:0042651
1B35-B	GO:0005198		GO:0019012,GO:0044423,GO:0019028
1B35-C	GO:0005198		GO:0019012,GO:0044423,GO:0019028
1B3C-A	GO:0017080,GO:0008200,GO:0090729,GO:0019871,GO:0016247,GO:0016248,GO:0099106,GO:0098772	GO:0006950,GO:0009405,GO:0044419,GO:0006952	GO:0005576
1B3T-A	GO:0140110,GO:0003677,GO:0003700	GO:0031325,GO:0051173,GO:0009889,GO:0006260,GO:0051171,GO:0019219,GO:0010604,GO:0009891,GO:0006275,GO:2000112,GO:0045935,GO:0048522,GO:0034654,GO:0010557,GO:1902680,GO:0006355,GO:0032774,GO:0051252,GO:0031326,GO:0010468,GO:0051254,GO:0006351,GO:0009893,GO:0045893,GO:1903506,GO:0031328,GO:1903508,GO:0048518,GO:0097659,GO:0019222,GO:0060255,GO:2001141,GO:0031323,GO:0010628,GO:0010556,GO:0080090,GO:…	GO:0042025,GO:0043657,GO:0033647,GO:0033643,GO:0033648,GO:0018995,GO:0033646,GO:0043656
1B3Z-A	GO:0004553,GO:0097599,GO:0016798	GO:0044262,GO:0000272,GO:0044248,GO:0044036,GO:0009057,GO:0016052,GO:0044265,GO:0044347,GO:0044264,GO:0045493,GO:0010410,GO:0005976,GO:1901575,GO:0009056,GO:0016998,GO:0010383,GO:0005975,GO:0071554,GO:0045491	GO:0005576
1B43-A	GO:0004527,GO:0004520,GO:0016788,GO:0016888,GO:0140097,GO:0000287,GO:0016893,GO:0004519,GO:0004536,GO:0003677,GO:0004518	GO:1901361,GO:0006950,GO:0044248,GO:0009057,GO:0006260,GO:0044265,GO:0033554,GO:0006401,GO:0046700,GO:0006974,GO:1901575,GO:0090305,GO:0009056,GO:0034655,GO:0019439,GO:0006281,GO:0006259,GO:0016070,GO:0044270,GO:0051716
1B44-D	GO:0016772,GO:0016779,GO:0016788,GO:0004540,GO:0140098,GO:0003887,GO:0004518,GO:0090729,GO:0016893,GO:0004519,GO:0140097,GO:0034061,GO:0016891,GO:0004521	GO:0009405,GO:0044419	GO:0005576
1B48-A	GO:0033218,GO:0016765,GO:0008144,GO:1901681,GO:0004364,GO:0072341,GO:0042277	GO:0006790,GO:0006950,GO:0010035,GO:0071241,GO:0010038,GO:0006749,GO:0071248,GO:0051716,GO:0006575,GO:0006518,GO:0070887,GO:0042221,GO:0043603,GO:0071466,GO:0006805,GO:0009410,GO:0009636	GO:0005739
1B4A-A	GO:0003700,GO:0031406,GO:0016597,GO:0043177,GO:0140110,GO:0003677	GO:1901607,GO:0009889,GO:0051171,GO:0044283,GO:0009064,GO:0051259,GO:0019219,GO:0065003,GO:0043436,GO:2000112,GO:0034654,GO:0032774,GO:0006355,GO:0071840,GO:0022607,GO:0051252,GO:0031326,GO:0010468,GO:1901605,GO:0009084,GO:0006351,GO:0046394,GO:0006082,GO:0044085,GO:0016043,GO:1903506,GO:0006526,GO:0043933,GO:0016053,GO:0097659,GO:0006525,GO:0019222,GO:0060255,GO:2001141,GO:0031323,GO:0006520,GO:…
1B4B-A	GO:0003700,GO:0031406,GO:0043177,GO:0016597,GO:0140110	GO:0009889,GO:0051171,GO:0051259,GO:0019219,GO:0065003,GO:2000112,GO:0034654,GO:0006355,GO:0032774,GO:0071840,GO:0051252,GO:0022607,GO:0031326,GO:0010468,GO:0006351,GO:0044085,GO:0016043,GO:1903506,GO:0043933,GO:0097659,GO:0019222,GO:0060255,GO:2001141,GO:0031323,GO:0010556,GO:0080090,GO:0016070,GO:0019438
1B4N-A	GO:0051539,GO:0009055,GO:0016903,GO:0051540,GO:0051536	GO:0006091,GO:0022900
1B4P-A	GO:0033218,GO:0042802,GO:0016765,GO:0042803,GO:0046983,GO:1901681,GO:0004364,GO:0072341,GO:0042277	GO:0006790,GO:0042178,GO:0044248,GO:0003008,GO:0010038,GO:0006749,GO:0032502,GO:0010035,GO:0010033,GO:0050877,GO:0006575,GO:0006518,GO:0070887,GO:0007600,GO:0009056,GO:0042221,GO:0032501,GO:0051716,GO:1901700,GO:0006805,GO:0009410,GO:1901654,GO:0014070,GO:0007568,GO:0043603,GO:0071466	GO:0071944,GO:0005829,GO:0005886
1B4U-A	GO:0016702,GO:0016701,GO:0051213	GO:0044248,GO:0019439,GO:0009056
1B55-A		GO:0035556,GO:0023052,GO:0007154,GO:0007165,GO:0051716
1B5E-A	GO:0016742,GO:0016741
1B5F-A	GO:0004175,GO:0004190,GO:0008233,GO:0140096,GO:0070011,GO:0070001	GO:0006508
1B5F-B	GO:0004175,GO:0004190,GO:0008233,GO:0140096,GO:0070011,GO:0070001	GO:0006508
1B5L-A	GO:0005126,GO:0030545,GO:0005102,GO:0005125,GO:0030546,GO:0098772,GO:0005179,GO:0048018	GO:0006950,GO:0051704,GO:0023052,GO:0007154,GO:0044706,GO:0044419,GO:0009615,GO:0002376,GO:0009605,GO:0022414,GO:0032501,GO:0051716,GO:0002252,GO:0006952,GO:0098542,GO:0043207,GO:0007165,GO:0009607,GO:0051607,GO:0000003,GO:0051707,GO:0044703	GO:0005615,GO:0005576
1B5S-A	GO:0016746
1B64-A	GO:0003723,GO:0090079,GO:0003746,GO:0045182,GO:0008135	GO:0006412,GO:0006414,GO:0006518,GO:0043604,GO:0043043,GO:0043603
1B65-A	GO:0004177,GO:0008238,GO:0008233,GO:0140096,GO:0070011	GO:0006508
1B66-A	GO:0042802,GO:0016838,GO:0016829,GO:0016835,GO:0042803,GO:0046983	GO:0006066,GO:0019751,GO:0044283,GO:0042559,GO:0046173,GO:1901615,GO:0046165,GO:1901617,GO:0042558,GO:0019438	GO:0005739
1B67-A	GO:0042802,GO:0042803,GO:0046983,GO:0003690,GO:0003677,GO:0046982	GO:0006996,GO:0071840,GO:0051276,GO:0071103,GO:0016043,GO:0006265,GO:0006259	GO:0043228,GO:0043232,GO:0005694
1B6V-A	GO:0016788,GO:0004540,GO:0140098,GO:0016829,GO:0004519,GO:0004518	GO:0016070,GO:0090501,GO:0090305	GO:0005576
1B72-A	GO:0003677,GO:0043565	GO:0009889,GO:0051171,GO:0019219,GO:2000112,GO:0034654,GO:0006355,GO:0032774,GO:0051252,GO:0031326,GO:0010468,GO:0006351,GO:1903506,GO:0097659,GO:0019222,GO:0060255,GO:2001141,GO:0031323,GO:0010556,GO:0080090,GO:0016070,GO:0019438
1B74-A	GO:0036361,GO:0047661,GO:0016853,GO:0016854,GO:0016855	GO:0006023,GO:0032502,GO:1901137,GO:0045229,GO:0006022,GO:0000902,GO:0071554,GO:0071840,GO:0042546,GO:0006024,GO:0022603,GO:0009273,GO:0009653,GO:0044036,GO:0071555,GO:0044085,GO:0016043,GO:0050793,GO:0044038,GO:0008360,GO:0009252,GO:0065008,GO:0030203,GO:0048856,GO:0000270,GO:0070589,GO:1901135,GO:0022604
1B76-A	GO:0016875,GO:0140098,GO:0097367,GO:0140101,GO:0004812,GO:0032559,GO:0016874,GO:0017076,GO:0032555,GO:0005524,GO:0035639,GO:0030554,GO:0032553	GO:0043038,GO:0006399,GO:0043039,GO:0043436,GO:0006412,GO:0034660,GO:0006520,GO:0006518,GO:0019752,GO:0043604,GO:0043043,GO:0043603,GO:0016070,GO:0006082,GO:0006418
1B78-A	GO:0017111,GO:0016462,GO:0016818,GO:0047429,GO:0016817	GO:1901361,GO:0044248,GO:0044283,GO:0019637,GO:0009141,GO:0034654,GO:0046434,GO:0009117,GO:1901292,GO:1901575,GO:0009056,GO:0034655,GO:0006753,GO:0044270,GO:0055086,GO:0046700,GO:0019439,GO:0006796,GO:0006793,GO:0034404,GO:0009144,GO:0019438
1B79-A	GO:0017111,GO:0016462,GO:0016818,GO:0097367,GO:0032559,GO:0004386,GO:0008094,GO:0017076,GO:0016817,GO:0003678,GO:0140097,GO:0032555,GO:0005524,GO:0032553,GO:0035639,GO:0030554,GO:0016887	GO:0006260
1B7D-A	GO:0017080,GO:0008200,GO:0090729,GO:0019871,GO:0016248,GO:0016247,GO:0099106,GO:0098772	GO:0006950,GO:0009405,GO:0044419,GO:0006952	GO:0005576
1B7E-A	GO:0140097,GO:0003677	GO:0006310,GO:0006259
1B7G-O	GO:0051287,GO:0050661,GO:0016628,GO:0016620,GO:0016903,GO:0016627	GO:1901607,GO:0009135,GO:0009089,GO:0016052,GO:0046939,GO:0019637,GO:0044283,GO:0009085,GO:0009185,GO:0006163,GO:0019693,GO:0009179,GO:0043436,GO:0005975,GO:0006165,GO:0016310,GO:0006757,GO:0032787,GO:0009117,GO:0006091,GO:1901605,GO:1901575,GO:0009056,GO:0006753,GO:0046394,GO:0006082,GO:0055086,GO:0009259,GO:0009066,GO:0046031,GO:0009067,GO:0043648,GO:0006096,GO:0006796,GO:0009150,GO:0016053,GO:…
1B7T-Y	GO:0005509		GO:0015629,GO:0005856,GO:0043228,GO:0043232,GO:0016459
1B7V-A	GO:0009055,GO:0046906,GO:0046914,GO:0005506,GO:0020037		GO:0016021,GO:0031224
1B85-A	GO:0016209,GO:0004601,GO:0046906,GO:0016684,GO:0020037	GO:1901361,GO:0042743,GO:0006950,GO:0044248,GO:0098869,GO:0042744,GO:0019748,GO:1990748,GO:0051716,GO:0098754,GO:0097237,GO:1901575,GO:0070887,GO:0072593,GO:0042221,GO:0009056,GO:0006979,GO:0019439,GO:0009636
1B89-A		GO:0071705,GO:0071702,GO:0046907,GO:0006886,GO:0042886,GO:0051649,GO:0051641,GO:0006810,GO:0051234,GO:0051179,GO:0015833,GO:0070727,GO:0016192,GO:0045184,GO:0015031,GO:0008104,GO:0034613,GO:0033036
1B8D-A		GO:0043412,GO:0006464,GO:0036211,GO:0015979,GO:0018298	GO:0031984,GO:0009536,GO:0009534,GO:0031976,GO:0034357,GO:0030089,GO:0030076,GO:0009535,GO:0098796,GO:0009579,GO:0009507,GO:0042651,GO:0055035
1B8D-B		GO:0043412,GO:0006464,GO:0036211,GO:0015979,GO:0018298	GO:0031984,GO:0009536,GO:0009534,GO:0031976,GO:0034357,GO:0030089,GO:0030076,GO:0009535,GO:0098796,GO:0009579,GO:0009507,GO:0042651,GO:0055035
1B8H-A		GO:0044403,GO:0019058,GO:0019079,GO:0006260,GO:0044419,GO:0016032
1B8I-A	GO:0003677,GO:0140110,GO:0043565,GO:0003700	GO:0009889,GO:0051171,GO:0019219,GO:2000112,GO:0034654,GO:0006355,GO:0032774,GO:0051252,GO:0031326,GO:0010468,GO:0006351,GO:1903506,GO:0097659,GO:0019222,GO:0060255,GO:2001141,GO:0031323,GO:0010556,GO:0080090,GO:0016070,GO:0019438	GO:0005634
1B8T-A	GO:0005198,GO:0008092	GO:0032989,GO:0060537,GO:0032502,GO:0030036,GO:0031032,GO:0071840,GO:0030029,GO:0022607,GO:0070925,GO:0048468,GO:0009653,GO:0042692,GO:0051146,GO:0030154,GO:0097435,GO:0044085,GO:0016043,GO:0048869,GO:0006996,GO:0007010,GO:0048646,GO:0048856,GO:0009888,GO:0061061	GO:0031252,GO:0099080,GO:0005925,GO:0015629,GO:0099081,GO:0099512,GO:0030016,GO:0005856,GO:0043228,GO:0030055,GO:0005634,GO:0043232,GO:0070161,GO:0030054,GO:0043292,GO:0030017
1B8U-A	GO:0016616,GO:0016614	GO:0045333,GO:0006091,GO:0009060,GO:0019752,GO:0043648,GO:0006099,GO:0015980,GO:0043436,GO:0005975,GO:0006082
1B8X-A	GO:0004364,GO:0016765
1B9B-A	GO:0016861,GO:0016853,GO:0004807,GO:0016860	GO:0009135,GO:0046939,GO:0016052,GO:0019637,GO:0009185,GO:0006163,GO:0019693,GO:0009179,GO:0043436,GO:0005975,GO:0006165,GO:0016310,GO:0006757,GO:0032787,GO:0009117,GO:0006091,GO:1901575,GO:0009056,GO:0006753,GO:0006082,GO:0055086,GO:0009259,GO:0046031,GO:0006096,GO:0006796,GO:0009150,GO:0009132,GO:0006793,GO:0072521,GO:1901135,GO:0019752,GO:0006090,GO:0046034
1B9C-A		GO:0006091,GO:0043412,GO:0006464,GO:0036211,GO:0008218,GO:0018298
1B9H-A	GO:0016829	GO:0017000,GO:0016999,GO:0017144
1B9L-A	GO:0016853,GO:0016830,GO:0016832,GO:0016829	GO:0006575,GO:0019752,GO:0006082,GO:0043436,GO:0043603,GO:0042558,GO:0006760	GO:0005829
1B9M-A	GO:0140110,GO:0003700,GO:0003677,GO:0046914	GO:0009889,GO:0051171,GO:0006820,GO:0051234,GO:0019219,GO:0006810,GO:2000112,GO:0034654,GO:0006355,GO:0032774,GO:0051252,GO:0031326,GO:0010468,GO:0015698,GO:0006351,GO:0006811,GO:0051179,GO:1903506,GO:0097659,GO:0019222,GO:0060255,GO:2001141,GO:0031323,GO:0010556,GO:0080090,GO:0016070,GO:0019438	GO:0005829
1B9R-A	GO:0009055,GO:0051536,GO:0051540,GO:0051537	GO:0006091,GO:0022900
1B9T-A	GO:0004308,GO:0016997,GO:0004553,GO:0016798	GO:0005975	GO:0019012,GO:0033644,GO:0043657,GO:0044423,GO:0033643,GO:0055036,GO:0018995
1B9Y-C		GO:0003008,GO:0050877,GO:0007601,GO:0007600,GO:0050953,GO:0032501	GO:0120025,GO:0042995,GO:0043005,GO:0005929,GO:0005634,GO:0005829
1BAI-A	GO:0004175,GO:0004190,GO:0008233,GO:0140096,GO:0070011,GO:0070001	GO:0006508
1BB8-A	GO:0140097,GO:0003677	GO:0006259,GO:0015074
1BB9-A		GO:0071840,GO:0051049,GO:0030100,GO:0051234,GO:0006810,GO:0051179,GO:0016043,GO:0006897,GO:0016192,GO:0032879,GO:0051128,GO:0060627
1BBD-L		GO:0002376,GO:0006955,GO:0002377,GO:0002440	GO:0005615,GO:0005576
1BBH-A	GO:0009055,GO:0046906,GO:0046914,GO:0005506,GO:0020037	GO:0006091,GO:0022900	GO:0042597
1BBN-A	GO:0005126,GO:0030545,GO:0005102,GO:0008083,GO:0098772,GO:0048018,GO:0030546,GO:0070851	GO:0002376,GO:0006955	GO:0005576
1BBP-A		GO:0036211,GO:0043412,GO:0006464,GO:0018298	GO:0005576
1BBR-E	GO:0004175,GO:0008236,GO:0004252,GO:0008233,GO:0017171,GO:0140096,GO:0070011,GO:0005509,GO:0016825	GO:0050817,GO:0006950,GO:0065008,GO:0050878,GO:0009611,GO:0006508,GO:0032501,GO:0007599,GO:0007596,GO:0042060
1BBR-H	GO:0004175,GO:0008236,GO:0004252,GO:0008233,GO:0017171,GO:0140096,GO:0070011,GO:0005509,GO:0016825	GO:0050817,GO:0006950,GO:0065008,GO:0050878,GO:0009611,GO:0006508,GO:0032501,GO:0007599,GO:0007596,GO:0042060
1BBT-1	GO:0005198		GO:0019012,GO:0044423,GO:0019028
1BBU-A	GO:0016875,GO:0140098,GO:0097367,GO:0140101,GO:0004812,GO:0032559,GO:0016874,GO:0017076,GO:0000287,GO:0032555,GO:0005524,GO:0035639,GO:0030554,GO:0032553	GO:0043038,GO:0006399,GO:0043039,GO:0043436,GO:0006412,GO:0034660,GO:0006520,GO:0006518,GO:0019752,GO:0043604,GO:0043043,GO:0043603,GO:0016070,GO:0006082,GO:0006418	GO:0005829
1BBY-A		GO:0034654,GO:0097659,GO:0006367,GO:0032774,GO:0006352,GO:0006366,GO:0006351,GO:0016070,GO:0019438	GO:0031974,GO:0005667,GO:0000428,GO:1902494,GO:0005654,GO:1990234,GO:0070013,GO:0016591,GO:0055029,GO:0005634,GO:0030880,GO:0090575,GO:0031981,GO:0061695,GO:0043233
1BC4-A	GO:0016788,GO:0004519,GO:0030246,GO:0004518	GO:0090305	GO:0005576
1BC5-A	GO:0008171,GO:0008276,GO:0140096,GO:0008757,GO:0016741,GO:0008168	GO:0006935,GO:0006479,GO:0032259,GO:0040011,GO:0009605,GO:0043414,GO:0043412,GO:0008213,GO:0042330,GO:0042221,GO:0006464,GO:0036211
1BC8-C	GO:0003677,GO:0140110,GO:0043565,GO:0003700	GO:0009889,GO:0051171,GO:0019219,GO:2000112,GO:0034654,GO:0006355,GO:0032774,GO:0051252,GO:0031326,GO:0010468,GO:0006351,GO:1903506,GO:0097659,GO:0019222,GO:0060255,GO:2001141,GO:0031323,GO:0010556,GO:0080090,GO:0016070,GO:0019438
1BCC-A		GO:0045333,GO:0006119,GO:0006796,GO:0006793,GO:0022904,GO:0006091,GO:0042775,GO:0015980,GO:0046034,GO:0042773,GO:0016310,GO:0022900	GO:0005740,GO:0019866,GO:0031090,GO:0005743,GO:0005739,GO:0031967,GO:0031966,GO:0031975,GO:0070469
1BCC-F	GO:0016681,GO:0009055,GO:0016679,GO:0008121	GO:0045333,GO:0006119,GO:0022904,GO:0065003,GO:0007005,GO:0016310,GO:0022900,GO:0033108,GO:0071840,GO:0022607,GO:0006091,GO:0015980,GO:0042775,GO:0044085,GO:0016043,GO:0006796,GO:0043933,GO:0006996,GO:0006793,GO:0009060,GO:0034622,GO:0046034,GO:0042773	GO:0005740,GO:1902494,GO:0098798,GO:0019866,GO:0005746,GO:0098803,GO:1990204,GO:0031090,GO:0005743,GO:0005739,GO:0031967,GO:0070069,GO:0098796,GO:0098800,GO:0031966,GO:0031975,GO:0070469
1BCC-G	GO:0016681,GO:0008121,GO:0016679,GO:0009055	GO:0045333,GO:0006119,GO:0006796,GO:0006793,GO:0022904,GO:0006091,GO:0042775,GO:0015980,GO:0046034,GO:0042773,GO:0016310,GO:0022900	GO:0005740,GO:1902494,GO:0098798,GO:0019866,GO:0005746,GO:0098803,GO:1990204,GO:0031090,GO:0005743,GO:0005739,GO:0031967,GO:0070069,GO:0098796,GO:0098800,GO:0031966,GO:0031975,GO:0070469
1BCG-A	GO:0008200,GO:0090729,GO:0016247,GO:0016248,GO:0099106,GO:0098772	GO:0009405,GO:0044419	GO:0005576
1BCI-A	GO:0005509
1BCO-A	GO:0140097,GO:0003677	GO:0006310,GO:0006259,GO:0015074
1BCR-A	GO:0008236,GO:0070008,GO:0008238,GO:0008233,GO:0017171,GO:0140096,GO:0004185,GO:0070011,GO:0004180,GO:0016825	GO:0006508
1BCS-B	GO:0008236,GO:0070008,GO:0008238,GO:0008233,GO:0017171,GO:0140096,GO:0004185,GO:0070011,GO:0004180,GO:0016825	GO:0006508
1BCT-A	GO:0015075,GO:0022803,GO:0022857,GO:0015318,GO:0015267,GO:0005215,GO:0005216	GO:0006810,GO:0051234,GO:0006811,GO:0051179
1BCX-A	GO:0004553,GO:0097599,GO:0016798	GO:0044262,GO:0000272,GO:0044248,GO:0044036,GO:0009057,GO:0016052,GO:0044265,GO:0044347,GO:0044264,GO:0045493,GO:0010410,GO:0005976,GO:1901575,GO:0009056,GO:0016998,GO:0010383,GO:0005975,GO:0071554,GO:0045491
1BD2-D	GO:0003823,GO:0033218,GO:0005102,GO:0042277	GO:0050778,GO:0050852,GO:0023052,GO:0007154,GO:0002768,GO:0002682,GO:0002757,GO:0050776,GO:0002376,GO:0002429,GO:0051716,GO:0048583,GO:0002253,GO:0002250,GO:0006955,GO:0007165,GO:0007166,GO:0048518,GO:0050851,GO:0048584,GO:0002764,GO:0002684	GO:0043235,GO:0005886,GO:0098802,GO:0071944,GO:0098797,GO:0098796
1BD3-D	GO:0097367,GO:0032550,GO:0016757,GO:0005525,GO:0032549,GO:0019001,GO:0016763,GO:0017076,GO:0032561,GO:0001883,GO:0032555,GO:0001882,GO:0035639,GO:0032553	GO:0046049,GO:0043094,GO:0019637,GO:0009173,GO:0009123,GO:0090407,GO:1901137,GO:0019693,GO:0072528,GO:0034654,GO:0009130,GO:0009117,GO:0009156,GO:0072527,GO:1901657,GO:0043173,GO:0006222,GO:0006753,GO:1901293,GO:0009218,GO:0006220,GO:0009220,GO:0009161,GO:0055086,GO:0009174,GO:0009259,GO:0009124,GO:0009260,GO:0006221,GO:0006796,GO:0046390,GO:0006793,GO:0009129,GO:0009116,GO:0009165,GO:1901135,GO:…
1BD6-A	GO:0009055,GO:0051540,GO:0051536,GO:0051539	GO:0006091,GO:0022900
1BD7-A	GO:0005198	GO:0003008,GO:0050877,GO:0007601,GO:0007600,GO:0050953,GO:0032501
1BD8-A	GO:0030234,GO:0019899,GO:0019901,GO:0004857,GO:0019207,GO:0019887,GO:0019900,GO:0098772	GO:0051171,GO:0007154,GO:0007584,GO:0043066,GO:2000116,GO:0009966,GO:0007050,GO:0006974,GO:0007600,GO:0051346,GO:0042221,GO:0042326,GO:0051726,GO:0043067,GO:0051716,GO:0044843,GO:0051246,GO:0006915,GO:0009416,GO:0009968,GO:0048519,GO:0022402,GO:0016049,GO:0045936,GO:0043549,GO:0006281,GO:0052547,GO:0033554,GO:0009991,GO:0060255,GO:0032269,GO:0051336,GO:0007605,GO:0008219,GO:0032268,GO:0019438,GO:…	GO:0031974,GO:1902494,GO:1902554,GO:0005654,GO:1990234,GO:1902911,GO:0070013,GO:0005634,GO:0005829,GO:0031981,GO:0061695,GO:0043233
1BDA-A	GO:0004175,GO:0008236,GO:0004252,GO:0008233,GO:0017171,GO:0140096,GO:0070011,GO:0016825	GO:0048870,GO:0016485,GO:0006928,GO:0040011,GO:0051179,GO:0006508,GO:0031638,GO:0016477,GO:0051604,GO:0051674
1BDB-A	GO:0016628,GO:0016627	GO:0044248,GO:0019439,GO:0009056
1BDD-A	GO:0044877,GO:0019865	GO:0009405,GO:0044419
1BDG-A	GO:0016772,GO:0016773,GO:0016301,GO:0097367,GO:0019200,GO:0048029,GO:0032559,GO:0030246,GO:0017076,GO:0032555,GO:0005524,GO:0035639,GO:0030554,GO:0032553	GO:0009135,GO:0046939,GO:0016052,GO:0019725,GO:0019637,GO:0009185,GO:0006163,GO:0019693,GO:0009179,GO:0043436,GO:0005975,GO:0016310,GO:0001678,GO:0046835,GO:0006165,GO:0006757,GO:0048878,GO:0032787,GO:0009117,GO:0006091,GO:1901575,GO:0009056,GO:0006753,GO:0006082,GO:0055086,GO:0009259,GO:0033500,GO:0046031,GO:0055082,GO:0042593,GO:0006096,GO:0006796,GO:0042592,GO:0009150,GO:0044262,GO:0065008,GO:…
1BDL-A	GO:0004175,GO:0004190,GO:0008233,GO:0140096,GO:0070011,GO:0070001	GO:0006508
1BDX-A	GO:0017111,GO:0016462,GO:0030554,GO:0016818,GO:0097367,GO:0042802,GO:0032559,GO:0008094,GO:0017076,GO:0016817,GO:0032553,GO:0003678,GO:0140097,GO:0032555,GO:0005524,GO:0003677,GO:0035639,GO:0004386,GO:0016887	GO:0006950,GO:0051276,GO:0051259,GO:0007154,GO:0065003,GO:0051262,GO:0071496,GO:0000725,GO:0031668,GO:0071840,GO:0022607,GO:0009605,GO:0006974,GO:0006310,GO:0032392,GO:0051716,GO:0009628,GO:0044085,GO:0016043,GO:0006281,GO:0009314,GO:0051260,GO:0033554,GO:0043933,GO:0006996,GO:0009991,GO:0071103,GO:0032508,GO:0051289,GO:0006259	GO:1904949,GO:1905348,GO:1902494
1BE1-A	GO:0016853,GO:0046906,GO:0019842,GO:0016866	GO:0046395,GO:0044248,GO:1901606,GO:1901565,GO:0006091,GO:0006082,GO:0009063,GO:0009064,GO:1901605,GO:0016054,GO:0006536,GO:0006520,GO:1901575,GO:0043648,GO:0019752,GO:0015980,GO:0009056,GO:0043436,GO:0044282,GO:0009065
1BE2-A	GO:0008289	GO:0071702,GO:0010876,GO:0006810,GO:0051234,GO:0051179,GO:0006869,GO:0033036
1BE4-A	GO:0016772,GO:0016301,GO:0004536,GO:0019205,GO:0004550,GO:0032559,GO:0019001,GO:0000287,GO:0032561,GO:0043021,GO:0017076,GO:0032555,GO:0001882,GO:0016776,GO:0035639,GO:0030554,GO:0032550,GO:0004518,GO:0001883,GO:0016788,GO:0097367,GO:0042802,GO:0005525,GO:0140097,GO:0032549,GO:0005524,GO:0044877,GO:0032553	GO:0006228,GO:0051234,GO:0009148,GO:0090407,GO:0009163,GO:0072528,GO:0009117,GO:0009199,GO:0030154,GO:0006220,GO:0006164,GO:0009220,GO:0050678,GO:0042455,GO:0051179,GO:0048513,GO:0048869,GO:0046390,GO:0048518,GO:0065008,GO:0072521,GO:0034404,GO:0046903,GO:0046051,GO:0009206,GO:0046036,GO:0019438,GO:0042451,GO:0046939,GO:0019637,GO:0050673,GO:0032502,GO:0006163,GO:0006165,GO:0016310,GO:0048522,GO:…	GO:0031252,GO:0120025,GO:0042995,GO:0031253,GO:0005886,GO:0005634,GO:0071944,GO:0005829,GO:0098590
1BEA-A	GO:0030234,GO:0004867,GO:0004857,GO:0061134,GO:0030414,GO:0004866,GO:0061135,GO:0098772	GO:0051171,GO:0045861,GO:0030162,GO:0043086,GO:0052548,GO:0051346,GO:0051248,GO:0051172,GO:0051246,GO:0031324,GO:0010951,GO:0048519,GO:0006508,GO:0052547,GO:0065009,GO:0010466,GO:0050790,GO:0019222,GO:0010605,GO:0060255,GO:0032269,GO:0009892,GO:0051336,GO:0044092,GO:0031323,GO:0032268,GO:0080090,GO:0048523	GO:0005576
1BEG-A		GO:0052200,GO:0044403,GO:0035821,GO:0075136,GO:0010941,GO:0044003,GO:0043207,GO:0044068,GO:0009605,GO:0012501,GO:0051817,GO:0044419,GO:0051707,GO:0008219,GO:0009607,GO:0043067,GO:0009405,GO:0051701,GO:0052173	GO:0005576
1BEH-A	GO:0004867,GO:0004857,GO:0005543,GO:0061134,GO:0003723,GO:0032559,GO:0008289,GO:0017076,GO:0032555,GO:0035639,GO:0030554,GO:0019899,GO:0030414,GO:0004866,GO:0019900,GO:0098772,GO:0030234,GO:0019901,GO:0097367,GO:0061135,GO:0005524,GO:0032553	GO:0051171,GO:0023052,GO:0045861,GO:0007154,GO:0030162,GO:0023051,GO:0016310,GO:0036211,GO:0001933,GO:0043408,GO:0031399,GO:0048585,GO:0042325,GO:0043086,GO:0009966,GO:1902532,GO:0052548,GO:0051346,GO:0051248,GO:0042326,GO:0019220,GO:0023057,GO:0051172,GO:0006464,GO:1902531,GO:0051716,GO:0051246,GO:0009968,GO:0031324,GO:0048519,GO:0010951,GO:0048583,GO:0010648,GO:0051174,GO:0043412,GO:0006508,GO:…	GO:0031982,GO:0070062,GO:0005615,GO:0043230,GO:0005634,GO:0005829,GO:1903561,GO:0005576
1BEV-1	GO:0005198		GO:0019012,GO:0044423,GO:0019028
1BEV-2	GO:0005198		GO:0019012,GO:0044423,GO:0019028
1BEV-3	GO:0005198		GO:0019012,GO:0044423,GO:0019028
1BEV-4	GO:0005198		GO:0019012,GO:0044423,GO:0019028
1BF0-A	GO:0030234,GO:0004867,GO:0004857,GO:0061134,GO:0030414,GO:0004866,GO:0061135,GO:0090729,GO:0098772	GO:0051171,GO:0045861,GO:0044419,GO:0030162,GO:0043086,GO:0052548,GO:0051346,GO:0051248,GO:0051172,GO:0009405,GO:0051246,GO:0031324,GO:0010951,GO:0048519,GO:0006508,GO:0052547,GO:0065009,GO:0010466,GO:0050790,GO:0019222,GO:0010605,GO:0060255,GO:0032269,GO:0009892,GO:0051336,GO:0044092,GO:0031323,GO:0032268,GO:0080090,GO:0048523	GO:0005576
1BF2-A	GO:0004553,GO:0016798	GO:0044262,GO:0005977,GO:0006091,GO:0044042,GO:0006112,GO:0005976,GO:0015980,GO:0006073,GO:0005975,GO:0044264	GO:0005576
1BF5-A	GO:0140110,GO:0003677,GO:0003700	GO:0009889,GO:0051171,GO:0023052,GO:0019219,GO:0007154,GO:2000112,GO:0034654,GO:0006355,GO:0032774,GO:0051252,GO:0031326,GO:0010468,GO:0006351,GO:0051716,GO:1903506,GO:0007165,GO:0097659,GO:0019222,GO:0060255,GO:2001141,GO:0031323,GO:0010556,GO:0080090,GO:0016070,GO:0019438	GO:0005634
1BF6-A	GO:0016788,GO:0046914,GO:0008270	GO:0009056
1BFM-A	GO:0042802,GO:0042803,GO:0046983,GO:0003690,GO:0003677,GO:0046982	GO:0043933,GO:0006996,GO:0071840,GO:0022607,GO:0051276,GO:0071103,GO:0051259,GO:0044085,GO:0016043,GO:0065003,GO:0006265,GO:0006259,GO:0051260	GO:0043228,GO:0043232,GO:0005694
1BFT-A	GO:0140110,GO:0003700	GO:0009889,GO:0051171,GO:0019219,GO:2000112,GO:0051092,GO:0034654,GO:0006355,GO:0032774,GO:0051252,GO:0031326,GO:0010468,GO:0006351,GO:1903506,GO:0044093,GO:0048518,GO:0065009,GO:0097659,GO:0019222,GO:0060255,GO:2001141,GO:0031323,GO:0051091,GO:0010556,GO:0080090,GO:0051090,GO:0016070,GO:0019438	GO:0005634
1BFV-L	GO:0003823	GO:0002376,GO:0002250,GO:0006955,GO:0002377,GO:0002440	GO:0005615,GO:0019814,GO:0005576
1BFX-A	GO:0046906,GO:0020037
1BG3-A	GO:0016772,GO:0016773,GO:0016301,GO:0042803,GO:0016462,GO:0019200,GO:0032559,GO:0017076,GO:0032555,GO:0035639,GO:0004672,GO:0016887,GO:0017111,GO:0030554,GO:0016818,GO:0140096,GO:0097367,GO:0042802,GO:0048029,GO:0030246,GO:0016817,GO:0046983,GO:0005524,GO:0044877,GO:0032553	GO:0046777,GO:0009135,GO:0016052,GO:0009185,GO:0051234,GO:0009179,GO:0043269,GO:0046835,GO:0032787,GO:0043066,GO:0036293,GO:0009117,GO:0042221,GO:0043067,GO:0006082,GO:0032409,GO:0006915,GO:0034765,GO:0048519,GO:0033500,GO:0051179,GO:0022898,GO:0018105,GO:0065008,GO:0072521,GO:0008219,GO:0006950,GO:0034220,GO:0046939,GO:0019637,GO:0006163,GO:0043436,GO:0098656,GO:0005975,GO:0006165,GO:0016310,GO:…	GO:0005740,GO:0098589,GO:0019867,GO:0031968,GO:0031090,GO:0098857,GO:0098588,GO:0005886,GO:0098805,GO:0005739,GO:0045121,GO:0071944,GO:0031967,GO:0005829,GO:0031966,GO:0005741,GO:0098590,GO:0031975
1BG5-A	GO:0004364,GO:0016765
1BG6-A	GO:0016645,GO:0016646
1BG7-A	GO:0008199,GO:0005506,GO:0016722,GO:0046914	GO:0019725,GO:0051234,GO:0006810,GO:0006873,GO:0030003,GO:0046916,GO:0050801,GO:0055076,GO:0006812,GO:0055080,GO:0048878,GO:0030001,GO:0098771,GO:0006879,GO:0055065,GO:0055072,GO:0000041,GO:0006811,GO:0006875,GO:0051179,GO:0055082,GO:0042592,GO:0065008,GO:0006826
1BGC-A	GO:0019899,GO:0005126,GO:0030545,GO:0005102,GO:0005125,GO:0008083,GO:0098772,GO:0048018,GO:0030546,GO:0070851	GO:0045597,GO:0009889,GO:0051171,GO:0090066,GO:0045637,GO:1902905,GO:0010638,GO:0007154,GO:0010604,GO:0009891,GO:0002682,GO:0006357,GO:0030036,GO:0045935,GO:0032774,GO:0043393,GO:0009966,GO:0043491,GO:0042221,GO:0006351,GO:0030154,GO:0051716,GO:0051246,GO:0051258,GO:0048513,GO:0018105,GO:0048869,GO:0048518,GO:0065008,GO:0060255,GO:0002520,GO:0010628,GO:0032970,GO:0002684,GO:0032268,GO:0048017,GO:…	GO:0005615,GO:0005576
1BGD-A	GO:0005126,GO:0030545,GO:0005102,GO:0005125,GO:0008083,GO:0098772,GO:0048018,GO:0030546,GO:0070851	GO:0008284,GO:0045597,GO:0045637,GO:0023052,GO:0032502,GO:0007154,GO:0002682,GO:0048522,GO:0002376,GO:0045595,GO:0032501,GO:1903706,GO:0048534,GO:0030154,GO:0051716,GO:0048731,GO:0051240,GO:0050793,GO:0048513,GO:0030099,GO:0006955,GO:0051239,GO:0007165,GO:0048869,GO:0007275,GO:0048518,GO:2000026,GO:0042127,GO:0030097,GO:0002520,GO:0048856,GO:0002684,GO:1903708,GO:0051094,GO:0008283	GO:0005615,GO:0005576
1BGF-A	GO:0140110,GO:0003700	GO:0009889,GO:0051171,GO:0023052,GO:0019219,GO:0007154,GO:2000112,GO:0034654,GO:0006355,GO:0032774,GO:0051252,GO:0031326,GO:0010468,GO:0006351,GO:0051716,GO:1903506,GO:0007165,GO:0097659,GO:0019222,GO:0060255,GO:2001141,GO:0031323,GO:0010556,GO:0080090,GO:0016070,GO:0019438	GO:0005634
1BGG-A	GO:0004553,GO:0008422,GO:0015926,GO:0016798	GO:0051275,GO:0000272,GO:0044262,GO:0044275,GO:0044248,GO:0030243,GO:0009057,GO:0016052,GO:0051273,GO:0044247,GO:0044042,GO:0005976,GO:1901575,GO:0009251,GO:0009056,GO:0006073,GO:0005975,GO:0044264,GO:0030245
1BGP-A	GO:0016209,GO:0004601,GO:0046906,GO:0016684,GO:0020037	GO:0042743,GO:0006950,GO:0044248,GO:0098869,GO:0042744,GO:1990748,GO:0051716,GO:0098754,GO:0097237,GO:0072593,GO:0070887,GO:0009056,GO:0042221,GO:0006979,GO:0009636	GO:0005576
1BGQ-A	GO:0097367,GO:0032559,GO:0017076,GO:0051082,GO:0032555,GO:0005524,GO:0035639,GO:0030554,GO:0032553	GO:0006457
1BGX-T	GO:0016772,GO:0016779,GO:0003887,GO:0097367,GO:0003677,GO:0140097,GO:0001882,GO:0034061	GO:0034654,GO:0006950,GO:0006260,GO:0006261,GO:0033554,GO:0006974,GO:0006281,GO:0019438,GO:0006259,GO:0071897,GO:0051716
1BH6-A	GO:0004175,GO:0008236,GO:0004252,GO:0008233,GO:0017171,GO:0140096,GO:0070011,GO:0016825	GO:0043934,GO:0048646,GO:0032502,GO:0048856,GO:0006508,GO:0009653,GO:0048869,GO:0030435,GO:0030154	GO:0005576
1BH8-B	GO:0046983,GO:0046982	GO:0034654,GO:0097659,GO:0032774,GO:0006352,GO:0006351,GO:0006367,GO:0006366,GO:0016070,GO:0019438	GO:0005634
1BHB-A	GO:0015075,GO:0022803,GO:0022857,GO:0015318,GO:0015267,GO:0005215,GO:0005216	GO:0006810,GO:0051234,GO:0006811,GO:0051179
1BHE-A	GO:0004553,GO:0016798	GO:0071840,GO:0071555,GO:0016043,GO:0045229,GO:0005975,GO:0071554	GO:0005576
1BHU-A	GO:0030234,GO:0004857,GO:0061134,GO:0030414,GO:0004866,GO:0061135,GO:0098772	GO:0051171,GO:0045861,GO:0030162,GO:0043086,GO:0052548,GO:0051346,GO:0051248,GO:0051172,GO:0051246,GO:0031324,GO:0010951,GO:0048519,GO:0006508,GO:0052547,GO:0065009,GO:0010466,GO:0050790,GO:0019222,GO:0010605,GO:0060255,GO:0032269,GO:0009892,GO:0051336,GO:0044092,GO:0031323,GO:0032268,GO:0080090,GO:0048523
1BII-A		GO:0019882,GO:0002376,GO:0006955
1BIK-A	GO:0030234,GO:0004867,GO:0004857,GO:0061134,GO:0030414,GO:0004866,GO:0061135,GO:0098772
1BIP-A	GO:0030234,GO:0004867,GO:0004857,GO:0061134,GO:0030414,GO:0004866,GO:0061135,GO:0098772	GO:0051171,GO:0045861,GO:0030162,GO:0043086,GO:0052548,GO:0051346,GO:0051248,GO:0051172,GO:0051246,GO:0031324,GO:0010951,GO:0048519,GO:0006508,GO:0052547,GO:0065009,GO:0010466,GO:0050790,GO:0019222,GO:0010605,GO:0060255,GO:0032269,GO:0009892,GO:0051336,GO:0044092,GO:0031323,GO:0032268,GO:0080090,GO:0048523	GO:0005576
1BIS-A		GO:0006259,GO:0015074
1BIX-A	GO:0003684,GO:0004520,GO:0004527,GO:0140098,GO:0008081,GO:0008134,GO:0016798,GO:0043565,GO:0003682,GO:0008408,GO:0004536,GO:0016799,GO:0003723,GO:0016796,GO:0004540,GO:0061629,GO:0019104,GO:0016893,GO:0044877,GO:0004519,GO:0003712,GO:0016891,GO:0004521,GO:0140297,GO:0042578,GO:0016829,GO:0140110,GO:0003690,GO:0016788,GO:0003713,GO:0016835,GO:0003714,GO:0140097,GO:0003677,GO:0004518	GO:0061013,GO:0009889,GO:0006928,GO:0051171,GO:0090068,GO:0051276,GO:0009891,GO:0010604,GO:0014074,GO:0016477,GO:0006304,GO:0043434,GO:0071417,GO:0045935,GO:0006284,GO:0043487,GO:0032774,GO:0009890,GO:0006974,GO:0042221,GO:0045931,GO:0034655,GO:0006310,GO:0051726,GO:0043067,GO:1901701,GO:0042493,GO:0051716,GO:0044843,GO:0006915,GO:0048519,GO:0051179,GO:0022402,GO:0034614,GO:0006979,GO:0006281,GO:…	GO:0031974,GO:0048471,GO:0005667,GO:0016607,GO:0005654,GO:0043228,GO:0005783,GO:0031981,GO:0005840,GO:0005694,GO:0015630,GO:0005730,GO:0005739,GO:0012505,GO:0005813,GO:0016604,GO:0000228,GO:0005634,GO:0098687,GO:0043232,GO:0043233,GO:0000781,GO:0005856,GO:0070013,GO:0005815
1BIY-A	GO:0008236,GO:0008233,GO:0017171,GO:0140096,GO:0070011,GO:0016825	GO:0045597,GO:0042742,GO:0050832,GO:0045637,GO:0051234,GO:0007154,GO:0044419,GO:0001817,GO:0045087,GO:0002682,GO:0032496,GO:0044403,GO:0043066,GO:0009966,GO:0048468,GO:0042221,GO:0043067,GO:1901701,GO:0030154,GO:0051716,GO:0045596,GO:0043903,GO:0006952,GO:0009968,GO:0006915,GO:0048519,GO:0051179,GO:0002573,GO:0048513,GO:0048869,GO:0048518,GO:0065008,GO:0060255,GO:1902105,GO:0002520,GO:0008219,GO:…	GO:0031982,GO:0012505,GO:0030141,GO:0042581,GO:0005615,GO:0097708,GO:0031410,GO:0099503,GO:0005576
1BJ4-A	GO:0030170,GO:0031406,GO:0016597,GO:0042803,GO:0045182,GO:0016832,GO:0046914,GO:0003723,GO:0043177,GO:0090079,GO:0016742,GO:0019842,GO:0016741,GO:0050897,GO:0016829,GO:0016830,GO:0070279,GO:0042802,GO:0046983,GO:0003729,GO:0008270	GO:0006545,GO:0009262,GO:0009889,GO:0051171,GO:0042440,GO:0006766,GO:0090407,GO:0071417,GO:0072528,GO:0009112,GO:0009117,GO:0009890,GO:0006575,GO:0042221,GO:1901701,GO:0046394,GO:0006082,GO:0006220,GO:0051246,GO:0051716,GO:0006144,GO:0016054,GO:0048519,GO:0019692,GO:0017148,GO:0071407,GO:0009394,GO:0009219,GO:0072521,GO:0060255,GO:0032269,GO:0032268,GO:0019438,GO:0019637,GO:0034248,GO:0065003,GO:…	GO:0031982,GO:0070062,GO:0005615,GO:0043230,GO:0005634,GO:0005829,GO:1903561,GO:0005576
1BJF-A	GO:0005509,GO:0015631,GO:0003779,GO:0008092
1BJO-A	GO:0030170,GO:0008483,GO:0070279,GO:0016769,GO:0019842	GO:1901607,GO:0072524,GO:0009089,GO:0044283,GO:0009085,GO:0019637,GO:0042816,GO:0006766,GO:0090407,GO:0043436,GO:1901617,GO:0006081,GO:1901605,GO:0006767,GO:0042822,GO:0019438,GO:0006563,GO:0046394,GO:0006082,GO:0042819,GO:0009066,GO:1901615,GO:0009067,GO:0043648,GO:0009070,GO:0042364,GO:0009110,GO:0006796,GO:0016053,GO:0072525,GO:0042823,GO:0009069,GO:0006793,GO:0006553,GO:0006520,GO:0019752,GO:…	GO:0005829
1BJT-A	GO:0017111,GO:0016462,GO:0016818,GO:0097367,GO:0003916,GO:0032559,GO:0008094,GO:0017076,GO:0003918,GO:0016853,GO:0016817,GO:0032553,GO:0140097,GO:0032555,GO:0005524,GO:0003677,GO:0035639,GO:0030554,GO:0016887	GO:0006996,GO:0071840,GO:0051276,GO:0071103,GO:0016043,GO:0006265,GO:0006259
1BK4-A	GO:0016788,GO:0097367,GO:0048029,GO:0016791,GO:0032559,GO:0042578,GO:0030246,GO:0017076,GO:0032555,GO:0030554,GO:0032553	GO:0009135,GO:0009889,GO:0016052,GO:0051171,GO:0009185,GO:0007154,GO:0009179,GO:0032787,GO:0019319,GO:0009117,GO:0009966,GO:0042221,GO:0042326,GO:0006082,GO:0042493,GO:0051716,GO:0051056,GO:0009968,GO:0048519,GO:0016049,GO:0045936,GO:0006094,GO:0072521,GO:0046939,GO:0019637,GO:0006140,GO:0040008,GO:0006163,GO:0065003,GO:0051262,GO:0043436,GO:0023051,GO:0005975,GO:0016310,GO:0006165,GO:0006757,GO:…	GO:0005829
1BKB-A	GO:0003723,GO:0003743,GO:0090079,GO:0003746,GO:0043022,GO:0045182,GO:0043021,GO:0008135,GO:0044877	GO:0031325,GO:0051173,GO:0009889,GO:0051171,GO:0034248,GO:0010604,GO:0009891,GO:0006414,GO:0043043,GO:2000112,GO:0043624,GO:0048522,GO:0010557,GO:0071840,GO:0031326,GO:0010468,GO:0034250,GO:0006412,GO:0043244,GO:0080090,GO:0006518,GO:0010608,GO:0009893,GO:0006413,GO:0051246,GO:0006415,GO:0045727,GO:0051130,GO:0016043,GO:0006417,GO:0031328,GO:0032984,GO:0051128,GO:0043933,GO:0048518,GO:0019222,GO:…
1BL0-A	GO:0003700,GO:1990837,GO:0042802,GO:0000976,GO:0001067,GO:0042803,GO:0140110,GO:0043565,GO:0046983,GO:0003690,GO:0003677	GO:0031325,GO:0051173,GO:0009889,GO:0051171,GO:1902679,GO:0019219,GO:0010604,GO:0009891,GO:2000112,GO:0051253,GO:0045935,GO:0048522,GO:0034654,GO:0010557,GO:1902680,GO:0032774,GO:0006355,GO:0010033,GO:0051252,GO:0031326,GO:0009890,GO:0010468,GO:0051254,GO:0070887,GO:0042221,GO:0051172,GO:0006351,GO:1901701,GO:0009893,GO:0051716,GO:0071310,GO:0031327,GO:0046677,GO:0031324,GO:1901700,GO:0048519,GO:…	GO:0032993
1BLD-A	GO:0030545,GO:0005102,GO:0008083,GO:0098772,GO:0048018,GO:0030546,GO:0070851	GO:0071774,GO:0071310,GO:0007166,GO:0071363,GO:0010033,GO:0071495,GO:0023052,GO:0007165,GO:0044344,GO:0007154,GO:0007167,GO:0070887,GO:0042221,GO:0007169,GO:0070848,GO:0009719,GO:0051716	GO:0005576
1BLE-A	GO:0016772,GO:0016773,GO:0016301,GO:0022857,GO:0005215,GO:0022804,GO:0015144	GO:0071702,GO:0006796,GO:0006793,GO:0055085,GO:0006810,GO:0051234,GO:0051179,GO:0009401,GO:0008643,GO:0016310,GO:0034219
1BLI-A	GO:0004553,GO:0005509,GO:0016798	GO:0005975	GO:0005576
1BLU-A	GO:0051540,GO:0051536,GO:0051539
1BLX-B	GO:0030234,GO:0019899,GO:0019901,GO:0004857,GO:0019207,GO:0019887,GO:0019900,GO:0098772	GO:0051171,GO:0007154,GO:0007584,GO:0043066,GO:2000116,GO:0009966,GO:0007050,GO:0006974,GO:0007600,GO:0051346,GO:0042221,GO:0042326,GO:0051726,GO:0043067,GO:0051716,GO:0044843,GO:0051246,GO:0006915,GO:0009416,GO:0009968,GO:0048519,GO:0022402,GO:0016049,GO:0045936,GO:0043549,GO:0006281,GO:0052547,GO:0033554,GO:0009991,GO:0060255,GO:0032269,GO:0051336,GO:0007605,GO:0008219,GO:0032268,GO:0019438,GO:…	GO:0031974,GO:1902494,GO:1902554,GO:0005654,GO:1990234,GO:1902911,GO:0070013,GO:0005634,GO:0005829,GO:0031981,GO:0061695,GO:0043233
1BM8-A	GO:0003677	GO:0009889,GO:0051171,GO:0019219,GO:0010556,GO:0044770,GO:2000112,GO:0034654,GO:0000082,GO:0006355,GO:0032774,GO:0051252,GO:0031326,GO:0010468,GO:0000278,GO:0019438,GO:0006351,GO:0044843,GO:1903506,GO:0022402,GO:1903047,GO:0097659,GO:0019222,GO:0060255,GO:2001141,GO:0031323,GO:0007049,GO:0080090,GO:0016070,GO:0044772	GO:0005667,GO:0090575
1BML-C		GO:0016485,GO:0006508,GO:0031638,GO:0044419,GO:0009405,GO:0051604	GO:0005576
1BMT-A	GO:0046906,GO:0019842
1BMV-2	GO:0005198		GO:0019012,GO:0044423,GO:0019028
1BND-A	GO:0005102
1BNZ-A	GO:0016788,GO:0004540,GO:0140098,GO:0004518,GO:0004519,GO:0003677,GO:0004521	GO:0090502,GO:0016070,GO:0090501,GO:0090305
1BO9-A	GO:0030234,GO:0004857,GO:0005543,GO:0008289,GO:0098772,GO:0005509
1BOD-A	GO:0005509,GO:0008289,GO:0019842,GO:0005496		GO:0005886,GO:0071944,GO:0045177,GO:0098590,GO:0016324
1BOH-A	GO:0003723,GO:0016782,GO:0019843,GO:0016783	GO:0015931,GO:0071702,GO:0071705,GO:0055085,GO:0006839,GO:0006403,GO:0006810,GO:0051234,GO:0051179,GO:0050658,GO:0051236,GO:0050657,GO:0033036	GO:0031974,GO:0070013,GO:0005739,GO:0005759,GO:0043233
1BOL-A	GO:0003723,GO:0016788,GO:0004540,GO:0140098,GO:0016829,GO:0004518,GO:0004519,GO:0016894,GO:0004521	GO:0090502,GO:0016070,GO:0090501,GO:0090305
1BOO-A	GO:0008170,GO:0008757,GO:0016741,GO:0140097,GO:0003677,GO:0008168	GO:0006950,GO:0006952,GO:0098542,GO:0032259,GO:0043207,GO:0044728,GO:0009605,GO:0043414,GO:0043412,GO:0051707,GO:0044419,GO:0009607,GO:0006259,GO:0006304
1BOU-B	GO:0016702,GO:0046914,GO:0051213,GO:0005506,GO:0008198,GO:0016701	GO:0044248,GO:0019439,GO:0009056
1BP1-A	GO:0008289,GO:0097367	GO:0006950,GO:0042742,GO:0002274,GO:0032940,GO:0002443,GO:0051234,GO:0006810,GO:0036230,GO:0002275,GO:0044419,GO:0001817,GO:0002682,GO:0002283,GO:0045055,GO:0002444,GO:0006959,GO:0045321,GO:0002694,GO:0002376,GO:0010468,GO:0002683,GO:0002263,GO:0051241,GO:0009605,GO:0009617,GO:0050829,GO:0050865,GO:0050866,GO:0032501,GO:0002252,GO:0006887,GO:0001816,GO:0006952,GO:0051649,GO:0098542,GO:0048519,GO:…	GO:0031974,GO:0031982,GO:0005775,GO:0043230,GO:0031983,GO:0034774,GO:0099503,GO:0005773,GO:0042581,GO:0005615,GO:0012505,GO:0030141,GO:0005766,GO:0070062,GO:0097708,GO:1903561,GO:0060205,GO:0043233,GO:0031410,GO:0000323,GO:0042582,GO:0070013,GO:0005764,GO:0005576
1BPL-A		GO:0005975
1BPL-B	GO:0004553,GO:0016798	GO:0005975
1BPO-A	GO:0005198	GO:0071702,GO:0071705,GO:0046907,GO:0006886,GO:0051649,GO:0042886,GO:0051641,GO:0006810,GO:0051234,GO:0051179,GO:0015833,GO:0070727,GO:0016192,GO:0045184,GO:0015031,GO:0008104,GO:0034613,GO:0033036	GO:0031982,GO:0030133,GO:0005798,GO:0030659,GO:0030117,GO:0005794,GO:0031090,GO:0098588,GO:0005886,GO:0098805,GO:0030662,GO:0012505,GO:0048475,GO:0030135,GO:0097708,GO:0071944,GO:0098796,GO:0098797,GO:0012506,GO:0030660,GO:0031410,GO:0098590,GO:0030658
1BPW-A	GO:0016620,GO:0016903	GO:0042398,GO:0006575
1BQB-A	GO:0004175,GO:0008233,GO:0140096,GO:0008237,GO:0070011,GO:0004222	GO:0006508
1BQG-A	GO:0000287,GO:0016836,GO:0016829,GO:0016835	GO:0046395,GO:0044248,GO:0016052,GO:0044282,GO:0016054,GO:0019752,GO:1901575,GO:0043648,GO:0009056,GO:0043436,GO:0005975,GO:0006082
1BQY-A	GO:0004175,GO:0008236,GO:0004252,GO:0008233,GO:0017171,GO:0090729,GO:0140096,GO:0070011,GO:0016825	GO:0006508,GO:0009405,GO:0044419	GO:0005576
1BR0-A		GO:0051046,GO:0006887,GO:0032940,GO:0051049,GO:0017157,GO:0006810,GO:0051234,GO:0051179,GO:0140352,GO:0046903,GO:0016192,GO:0032879,GO:1903530,GO:0060627	GO:0016021,GO:0031224
1BR4-A	GO:0017111,GO:0016462,GO:0030554,GO:0016818,GO:0003774,GO:0097367,GO:0032559,GO:0008092,GO:0017076,GO:0044877,GO:0016817,GO:0032555,GO:0005524,GO:0003779,GO:0051015,GO:0035639,GO:0032553		GO:0015629,GO:0005856,GO:0043228,GO:0043232,GO:0016459
1BRL-B	GO:0004497,GO:0016705	GO:0008218
1BRO-A	GO:0016684,GO:0004601,GO:0016209	GO:0098869,GO:0017144,GO:0016999,GO:1990748,GO:0051716,GO:0098754,GO:0017000,GO:0097237,GO:0070887,GO:0042221,GO:0009636
1BRU-P	GO:0004175,GO:0008236,GO:0004252,GO:0008233,GO:0017171,GO:0140096,GO:0070011,GO:0016825	GO:0006508	GO:0005615,GO:0005576
1BRW-A	GO:0016757,GO:0016758,GO:0016763	GO:0006206,GO:0055086,GO:0009112,GO:0009116,GO:0072527,GO:1901135,GO:1901657
1BRY-Y	GO:0030597,GO:0140098,GO:0016798,GO:0090729,GO:0030598,GO:0140102,GO:0016799	GO:0006950,GO:0009889,GO:0051171,GO:0034248,GO:0044419,GO:0043043,GO:2000112,GO:0031326,GO:0010468,GO:0009890,GO:0006412,GO:0043603,GO:0006518,GO:0051248,GO:0051172,GO:0010608,GO:0009405,GO:0051246,GO:0031327,GO:0006952,GO:0031324,GO:0048519,GO:0034249,GO:0006417,GO:0017148,GO:2000113,GO:0019222,GO:0010605,GO:0060255,GO:0032269,GO:0009892,GO:0031323,GO:0010629,GO:0010558,GO:0043604,GO:0010556,GO:…
1BS3-A	GO:0004784,GO:0016721,GO:0016209	GO:0000302,GO:0006950,GO:0009636,GO:0000305,GO:0010035,GO:0098754,GO:0062197,GO:0072593,GO:0070887,GO:0042221,GO:0071450,GO:1901701,GO:0051716,GO:0006801,GO:0019430,GO:1901700,GO:0034614,GO:0006979,GO:0071451,GO:0033554,GO:0098869,GO:0000303,GO:1990748,GO:0034599,GO:0097237
1BS9-A	GO:0016788,GO:0052689	GO:0044248,GO:0030243,GO:0016052,GO:0010410,GO:0005975,GO:0044264,GO:0071554,GO:0000272,GO:0044275,GO:0051273,GO:0044265,GO:0044347,GO:0045493,GO:1901575,GO:0009056,GO:0016998,GO:0044036,GO:0009057,GO:0044247,GO:0044042,GO:0045491,GO:0044262,GO:0051275,GO:0005976,GO:0009251,GO:0006073,GO:0010383,GO:0030245	GO:0005576
1BSF-A	GO:0008168,GO:0016741	GO:0009262,GO:0019637,GO:0009141,GO:0009123,GO:0009148,GO:1901137,GO:0090407,GO:0009221,GO:0009202,GO:0046385,GO:0009130,GO:0072528,GO:0034654,GO:0009117,GO:0009142,GO:0009265,GO:0072527,GO:0009200,GO:0006753,GO:1901293,GO:0009211,GO:0006220,GO:0009157,GO:0009263,GO:0055086,GO:0019692,GO:0009124,GO:0006221,GO:0006796,GO:0009394,GO:0009219,GO:0009177,GO:0006793,GO:0009147,GO:0009129,GO:0009162,GO:…	GO:0005829
1BSG-A	GO:0016810,GO:0016812,GO:0008800	GO:1901361,GO:0044248,GO:0017144,GO:0046677,GO:1901565,GO:0016999,GO:0072338,GO:0072340,GO:0017001,GO:0046700,GO:1901575,GO:0030653,GO:0030655,GO:0009308,GO:0009056,GO:0042221,GO:0043605,GO:0043603,GO:0044270,GO:0044106
1BSW-A	GO:0004175,GO:0008233,GO:0140096,GO:0008237,GO:0070011,GO:0004222	GO:0006508
1BT1-A	GO:0016679
1BTM-A	GO:0016861,GO:0016853,GO:0004807,GO:0016860	GO:0009135,GO:0046939,GO:0016052,GO:0019637,GO:0044283,GO:0009185,GO:0046364,GO:0006163,GO:0019693,GO:0009179,GO:0019318,GO:0006006,GO:0043436,GO:0005975,GO:0006165,GO:0016310,GO:0006757,GO:0032787,GO:0009117,GO:0019319,GO:0006091,GO:1901575,GO:0009056,GO:0006753,GO:0006082,GO:0005996,GO:0055086,GO:0009259,GO:0046031,GO:0016051,GO:0006096,GO:0006796,GO:0006094,GO:0009150,GO:0009132,GO:0006793,GO:…
1BU3-A	GO:0005509
1BU8-A	GO:0016788,GO:0052689,GO:0004620,GO:0016298,GO:0005509	GO:0044242,GO:0016042,GO:0044248,GO:0031667,GO:0019637,GO:0009725,GO:0032502,GO:0009791,GO:0009719,GO:1901652,GO:0043434,GO:0051384,GO:0046434,GO:0010033,GO:0009605,GO:0006629,GO:1901575,GO:0042221,GO:0009056,GO:0006664,GO:0032501,GO:0010243,GO:0006644,GO:0044255,GO:1903509,GO:1901700,GO:1901698,GO:0031960,GO:0006796,GO:0006643,GO:0007275,GO:1901136,GO:0009991,GO:0006793,GO:0014070,GO:0048545,GO:…	GO:0012505,GO:0031982,GO:0030141,GO:0031090,GO:0005615,GO:0098588,GO:0098805,GO:0097708,GO:0030667,GO:0030659,GO:0012506,GO:0031410,GO:0099503,GO:0005576
1BUC-A	GO:0016627,GO:0050660	GO:0032787,GO:0044255,GO:0006629,GO:0019752,GO:0006631,GO:0043436,GO:0006082
1BUH-B	GO:0030234,GO:0019899,GO:0019901,GO:0019207,GO:0042393,GO:0032182,GO:0019887,GO:0019900,GO:0098772,GO:0008047	GO:0031325,GO:0051173,GO:0051171,GO:0071900,GO:0071902,GO:0010604,GO:0010562,GO:0016310,GO:0036211,GO:0048522,GO:0031399,GO:0051347,GO:0031401,GO:0007346,GO:0042325,GO:0000278,GO:0001934,GO:0033674,GO:0080090,GO:0019220,GO:0045860,GO:0006464,GO:0051726,GO:0009893,GO:0051246,GO:0051338,GO:0051301,GO:0051247,GO:0007049,GO:0051174,GO:0043412,GO:0043085,GO:0044093,GO:0006468,GO:0043549,GO:0006796,GO:…	GO:0031974,GO:1902494,GO:1902554,GO:0031461,GO:0005654,GO:1990234,GO:1902911,GO:0070013,GO:0005634,GO:0031981,GO:0000151,GO:0061695,GO:0043233
1BUJ-A	GO:0003723,GO:0016788,GO:0004540,GO:0140098,GO:0004518,GO:0004519,GO:0004521
1BUL-A	GO:0016810,GO:0016812,GO:0008800	GO:1901361,GO:0044248,GO:0017144,GO:0046677,GO:1901565,GO:0016999,GO:0072338,GO:0072340,GO:0017001,GO:0046700,GO:1901575,GO:0030653,GO:0030655,GO:0009308,GO:0009056,GO:0042221,GO:0043605,GO:0043603,GO:0044270,GO:0044106
1BUN-A	GO:0016788,GO:0102567,GO:0052689,GO:0004623,GO:0102568,GO:0090729,GO:0004620,GO:0016298,GO:0005509	GO:0071702,GO:0016042,GO:0006820,GO:0019637,GO:0006810,GO:0051234,GO:0044419,GO:0010876,GO:0032309,GO:0006629,GO:0050482,GO:1901575,GO:0009056,GO:0015718,GO:0009405,GO:0006811,GO:0033036,GO:0006644,GO:0044255,GO:0015711,GO:0051179,GO:0006796,GO:0006869,GO:1901571,GO:1903963,GO:0006793,GO:0015909,GO:0046903,GO:0046942,GO:0071715,GO:0015849,GO:0015908	GO:0005576
1BUN-B	GO:0030234,GO:0004867,GO:0004857,GO:0061134,GO:0030414,GO:0004866,GO:0061135,GO:0090729,GO:0098772	GO:0051171,GO:0045861,GO:0044419,GO:0030162,GO:0043086,GO:0052548,GO:0051346,GO:0051248,GO:0051172,GO:0009405,GO:0051246,GO:0031324,GO:0010951,GO:0048519,GO:0006508,GO:0052547,GO:0065009,GO:0010466,GO:0050790,GO:0019222,GO:0010605,GO:0060255,GO:0032269,GO:0009892,GO:0051336,GO:0044092,GO:0031323,GO:0032268,GO:0080090,GO:0048523	GO:0005576
1BUU-A	GO:0030246,GO:0048029	GO:0006950,GO:0050778,GO:0044419,GO:0045087,GO:0002682,GO:0006959,GO:0050776,GO:0002376,GO:0009605,GO:0002252,GO:0006952,GO:0002684,GO:0098542,GO:0043207,GO:0048583,GO:0002253,GO:0006955,GO:0009607,GO:0048518,GO:0051707,GO:0048584,GO:0006956
1BUV-T	GO:0030234,GO:0019899,GO:0004857,GO:0061134,GO:0030414,GO:0002020,GO:0004866,GO:0061135,GO:0098772	GO:0044248,GO:0051171,GO:0009725,GO:0045861,GO:0030163,GO:0031329,GO:0030162,GO:0009719,GO:0009895,GO:0010033,GO:0043086,GO:0031330,GO:0052548,GO:1901575,GO:0051346,GO:0051248,GO:0051172,GO:0042221,GO:0009894,GO:0009056,GO:0042176,GO:0051246,GO:0009057,GO:0031324,GO:0010951,GO:0048519,GO:0006508,GO:0052547,GO:0065009,GO:0010466,GO:0050790,GO:0019222,GO:1901565,GO:0034097,GO:0010605,GO:0060255,GO:…	GO:0031012,GO:0005615,GO:0005576
1BV2-A	GO:0008289	GO:0071702,GO:0010876,GO:0006810,GO:0051234,GO:0051179,GO:0006869,GO:0033036
1BVO-A	GO:0140110,GO:0003677,GO:0003700	GO:0009889,GO:0051171,GO:0019219,GO:2000112,GO:0034654,GO:0006355,GO:0032774,GO:0051252,GO:0031326,GO:0010468,GO:0006351,GO:1903506,GO:0097659,GO:0019222,GO:0060255,GO:2001141,GO:0031323,GO:0010556,GO:0080090,GO:0016070,GO:0019438	GO:0005634
1BVP-1	GO:0005198,GO:0046789,GO:0046812	GO:0044803,GO:0051704,GO:0044409,GO:0044419,GO:0061024,GO:0044403,GO:0019058,GO:0061025,GO:0071840,GO:0052126,GO:0044650,GO:0016032,GO:0051701,GO:0039663,GO:0044406,GO:0016043,GO:0022610,GO:0019064,GO:0044764,GO:0046718,GO:0044800	GO:0036338,GO:0019012,GO:0019030,GO:0044423,GO:0019028,GO:0019031
1BVS-A	GO:0017111,GO:0016462,GO:0016818,GO:0097367,GO:0032559,GO:0004386,GO:0008094,GO:0017076,GO:0016817,GO:0032553,GO:0003678,GO:0140097,GO:0032555,GO:0005524,GO:0003677,GO:0035639,GO:0030554,GO:0016887	GO:0006996,GO:0006950,GO:0009991,GO:0006259,GO:0031668,GO:0071840,GO:0051276,GO:0071103,GO:0009605,GO:0007154,GO:0006974,GO:0016043,GO:0032508,GO:0006281,GO:0006310,GO:0032392,GO:0071496,GO:0033554,GO:0051716	GO:1904949,GO:1902494
1BVU-A	GO:0016638	GO:0043436,GO:0006520,GO:0019752,GO:0006082
1BVY-F	GO:0010181,GO:0097367,GO:0032553
1BW0-A	GO:0030170,GO:0008483,GO:0070279,GO:0016769,GO:0019842	GO:1901361,GO:0046395,GO:0009072,GO:0044248,GO:0009074,GO:1901606,GO:1901565,GO:0044282,GO:0009063,GO:0016054,GO:1901605,GO:0006520,GO:1901575,GO:0019752,GO:0019439,GO:0009056,GO:0043436,GO:1902221,GO:0006082,GO:0006558	GO:0005739
1BW4-A	GO:0030246	GO:0006950,GO:0050832,GO:0042742,GO:0006952,GO:0009620,GO:0098542,GO:0009617,GO:0043207,GO:0009605,GO:0051707,GO:0044419,GO:0009607
1BW5-A	GO:0003677,GO:0043565	GO:0009889,GO:0051171,GO:0019219,GO:2000112,GO:0034654,GO:0006355,GO:0032774,GO:0051252,GO:0031326,GO:0010468,GO:0006351,GO:1903506,GO:0097659,GO:0019222,GO:0060255,GO:2001141,GO:0031323,GO:0010556,GO:0080090,GO:0016070,GO:0019438
1BW9-B	GO:0016638	GO:1901607,GO:1901361,GO:0044248,GO:0009074,GO:0044283,GO:0009063,GO:0043436,GO:0046395,GO:0009072,GO:1901605,GO:1901575,GO:0009056,GO:0019438,GO:0046394,GO:0006082,GO:0016054,GO:0019439,GO:0044282,GO:1902221,GO:0006558,GO:0016053,GO:1901565,GO:0006520,GO:0019752,GO:0008652,GO:1901606,GO:0009073
1BWD-A	GO:0016769,GO:0016741	GO:0006066,GO:0017144,GO:0019751,GO:0044283,GO:0046173,GO:0016999,GO:1901615,GO:0016137,GO:0017000,GO:1901135,GO:1901137,GO:1901657,GO:1901659,GO:0046165,GO:1901617
1BWO-A	GO:0008289	GO:0071702,GO:0010876,GO:0006810,GO:0051234,GO:0051179,GO:0006869,GO:0033036
1BWR-A	GO:0016788,GO:0052689,GO:0016747,GO:0016746,GO:0016407	GO:0003006,GO:0016042,GO:0051704,GO:0048232,GO:0032504,GO:0032502,GO:0007276,GO:0022414,GO:0006629,GO:1901575,GO:0007399,GO:0009056,GO:0032501,GO:0007417,GO:0048731,GO:0048513,GO:0060322,GO:0019953,GO:0007275,GO:0000003,GO:0048856,GO:0048609,GO:0044703,GO:0007283,GO:0007420
1BWV-S			GO:0009507,GO:0009536
1BWY-A	GO:0008289		GO:0031974,GO:0070013,GO:0005739,GO:0005759,GO:0043233
1BXB-A	GO:0016861,GO:0000287,GO:0016853,GO:0016860	GO:0005975,GO:0005996,GO:0019321
1BXC-A	GO:0016861,GO:0000287,GO:0016853,GO:0016860	GO:0005975,GO:0005996,GO:0019321
1BXD-A	GO:0016772	GO:0006796,GO:0016310,GO:0006793
1BXK-A	GO:0016836,GO:0016829,GO:0016835	GO:0044262,GO:0055086,GO:0009103,GO:0044255,GO:1903509,GO:0034637,GO:0009225,GO:0008610,GO:0016051,GO:0006629,GO:0008653,GO:1901137,GO:0000271,GO:1901135,GO:0005976,GO:0005975,GO:0044264,GO:0033692
1BXN-A	GO:0016830,GO:0004497,GO:0016831,GO:0016829,GO:0000287	GO:0005975,GO:0015977,GO:0015979,GO:0016051
1BXN-I	GO:0004497,GO:0016830,GO:0016829,GO:0016831	GO:0005975,GO:0015977,GO:0015979,GO:0016051
1BXT-A		GO:0009405,GO:0044419	GO:0005576
1BXU-A	GO:0005507,GO:0009055,GO:0046914	GO:0006091,GO:0022900	GO:0009579,GO:0034357,GO:0042651
1BY1-A	GO:0051020,GO:0019899,GO:0017016,GO:0005088,GO:0005085,GO:0098772,GO:0017048,GO:0031267	GO:0035556,GO:0051056,GO:0007266,GO:0046578,GO:0048583,GO:0023052,GO:0009966,GO:0007265,GO:0007154,GO:0007264,GO:0010646,GO:0007165,GO:0035023,GO:0023051,GO:1902531,GO:0051716
1BY7-A	GO:0030234,GO:0004867,GO:0004857,GO:0061134,GO:0030414,GO:0004866,GO:0061135,GO:0098772	GO:0006950,GO:0051171,GO:0009611,GO:0023052,GO:0045861,GO:0007154,GO:0032101,GO:0030162,GO:0071345,GO:0048585,GO:0043066,GO:0050878,GO:0010033,GO:0043086,GO:0051241,GO:0009605,GO:0032268,GO:0052548,GO:0070887,GO:0051346,GO:0042221,GO:0051248,GO:0042981,GO:0051172,GO:0060548,GO:0043067,GO:0032501,GO:0007596,GO:0051716,GO:0042060,GO:0051246,GO:0050817,GO:0071310,GO:0032102,GO:0006915,GO:0031324,GO:…	GO:0071944,GO:0005615,GO:0005886,GO:0005576
1BYG-A	GO:0016772,GO:0016773,GO:0016301,GO:0030554,GO:0004713,GO:0097367,GO:0032559,GO:0017076,GO:0140096,GO:0032555,GO:0005524,GO:0035639,GO:0004672,GO:0032553	GO:0006796,GO:0006793,GO:0036211,GO:0043412,GO:0006468,GO:0006464,GO:0016310
1BYH-A	GO:0004553,GO:0016798	GO:0005975
1BYL-A	GO:0008144	GO:0046677,GO:0042221
1BYO-A	GO:0005507,GO:0009055,GO:0046914
1BYR-A	GO:0016788,GO:0004519,GO:0004518	GO:0090305
1BYW-A	GO:0005216,GO:0015075,GO:0015079,GO:0005244,GO:0022803,GO:0008324,GO:0005267,GO:0022832,GO:0022843,GO:0022890,GO:0022857,GO:0022836,GO:0005249,GO:0015267,GO:0005215,GO:0015077,GO:0015318,GO:0005261,GO:0046873	GO:0030001,GO:0006813,GO:0015672,GO:0051234,GO:0006810,GO:0051179,GO:0006812,GO:0006811	GO:0016021,GO:0031224
1BZ4-A	GO:0008289	GO:0071702,GO:0010876,GO:0006869,GO:0006810,GO:0051234,GO:0051179,GO:0042157,GO:0033036	GO:0005576
1BZS-A	GO:0004175,GO:0008233,GO:0140096,GO:0008237,GO:0046914,GO:0070011,GO:0004222,GO:0008270	GO:0006508	GO:0031012,GO:0005576
1C01-A		GO:0006950,GO:0050832,GO:0042742,GO:0006952,GO:0009620,GO:0098542,GO:0048519,GO:0009617,GO:0043207,GO:0040008,GO:0009605,GO:0045926,GO:0040007,GO:0044419,GO:0031640,GO:0051707,GO:0009607,GO:0001906	GO:0005576
1C03-A	GO:0016772,GO:0060089,GO:0016773,GO:0016301,GO:0019899,GO:0019901,GO:0140096,GO:0019900,GO:0004672	GO:0006950,GO:0023052,GO:0007154,GO:0036211,GO:0016310,GO:0104004,GO:0062197,GO:0070887,GO:0042221,GO:0000160,GO:0006464,GO:0051716,GO:0009628,GO:0043412,GO:0007165,GO:0006468,GO:0006796,GO:0033554,GO:0035556,GO:0006793,GO:0071214,GO:0006970	GO:0005634
1C06-A	GO:0003723,GO:0005198,GO:0003735,GO:0019843	GO:0006412,GO:0006518,GO:0043604,GO:0043043,GO:0043603	GO:0015935,GO:1990904,GO:0043228,GO:0043232,GO:0005840,GO:0044391
1C07-A	GO:0005509
1C0F-A	GO:0097367,GO:0032559,GO:0008092,GO:0017076,GO:0005198,GO:0032555,GO:0005524,GO:0035639,GO:0030554,GO:0032553	GO:0006950,GO:0051234,GO:0032502,GO:0006810,GO:0014074,GO:0000902,GO:0000281,GO:0071840,GO:0010033,GO:0000910,GO:0040011,GO:0000278,GO:0009605,GO:0006897,GO:0042221,GO:0009653,GO:0006909,GO:0010243,GO:0006935,GO:0009416,GO:1901700,GO:0009628,GO:0051301,GO:1901698,GO:0051179,GO:0016043,GO:0022402,GO:0009314,GO:1903047,GO:0006996,GO:0046683,GO:0014070,GO:0007010,GO:0048856,GO:0061640,GO:0016192,GO:…	GO:0099513,GO:0031982,GO:0015629,GO:0099512,GO:0043228,GO:0030027,GO:0030054,GO:0005773,GO:0099081,GO:0005886,GO:0031252,GO:0099080,GO:0120025,GO:0005938,GO:0045335,GO:0097708,GO:0030139,GO:0071944,GO:0005911,GO:0043232,GO:0070161,GO:0031410,GO:0000323,GO:0005856,GO:0042995,GO:0005764
1C0L-A	GO:0016638,GO:0071949,GO:0050660	GO:1901605,GO:0019752,GO:0006520,GO:0043436,GO:0006082	GO:0005777,GO:0042579
1C12-A	GO:0003823,GO:0005102,GO:0034987	GO:0006950,GO:0042742,GO:0002455,GO:0050778,GO:0002443,GO:0023052,GO:0051234,GO:0032502,GO:0006810,GO:0007154,GO:0050867,GO:0044419,GO:0002460,GO:0045087,GO:0002768,GO:0002682,GO:0051249,GO:0050871,GO:0030183,GO:0061024,GO:0002757,GO:0050864,GO:0048522,GO:0006959,GO:0045321,GO:0050776,GO:0071840,GO:0002694,GO:0002376,GO:0009617,GO:0010324,GO:0050865,GO:0009605,GO:0051251,GO:0002429,GO:0006897,GO:…	GO:0009986,GO:0009897,GO:0005615,GO:0005886,GO:0098552,GO:0071944,GO:0042571,GO:0019814,GO:0005576
1C17-M	GO:0015075,GO:0008324,GO:0022890,GO:0022857,GO:0005215,GO:0015077,GO:0015318,GO:0015078	GO:0098655,GO:0034220,GO:0019637,GO:0009141,GO:1902600,GO:0006810,GO:0051234,GO:0006163,GO:0090407,GO:1901137,GO:0019693,GO:0006812,GO:0098662,GO:0034654,GO:0009117,GO:0009199,GO:0009142,GO:0015985,GO:0006753,GO:1901293,GO:0006811,GO:0009201,GO:0006754,GO:0006164,GO:0015672,GO:0055086,GO:0009259,GO:0051179,GO:0009145,GO:0009260,GO:0009206,GO:0009205,GO:0006796,GO:0046390,GO:0009152,GO:0009150,GO:…	GO:0045263,GO:0033177,GO:0098796,GO:0016469,GO:0045259
1C1K-A	GO:0003677	GO:0044403,GO:0019058,GO:0019079,GO:0006260,GO:0044419,GO:0016032
1C1Z-A	GO:0030234,GO:0005543,GO:0097367,GO:0042802,GO:0008289,GO:0005539,GO:0008201,GO:1901681,GO:0098772,GO:0008047	GO:0006928,GO:0051234,GO:0016477,GO:1901342,GO:0043066,GO:0045765,GO:0043067,GO:0010632,GO:0050817,GO:0050678,GO:0006915,GO:0048519,GO:1903034,GO:0001667,GO:0051345,GO:0051179,GO:0006869,GO:0048518,GO:0065008,GO:0035239,GO:0140352,GO:0048646,GO:0030336,GO:0051336,GO:0046903,GO:0031638,GO:0008219,GO:0032101,GO:0051270,GO:0051674,GO:0071702,GO:0006950,GO:0032940,GO:0050673,GO:0009611,GO:0032502,GO:…	GO:0031974,GO:0031012,GO:0012505,GO:0031982,GO:0030141,GO:0009986,GO:0070062,GO:0005615,GO:0070013,GO:0043230,GO:0031983,GO:0097708,GO:0034774,GO:0062023,GO:0043233,GO:1903561,GO:0060205,GO:0031410,GO:0099503,GO:0005576
1C20-A	GO:0003677
1C25-A	GO:0016788,GO:0016791,GO:0004721,GO:0004725,GO:0042578,GO:0140096	GO:0010564,GO:0048522,GO:0006796,GO:0048518,GO:0006793,GO:0045787,GO:0016311,GO:0006464,GO:1902749,GO:0090068,GO:0051726,GO:1901987,GO:0043412,GO:0022402,GO:0007049,GO:0044770,GO:0036211,GO:0006470,GO:0044839
1C2N-A	GO:0009055,GO:0046906,GO:0020037
1C2Y-A	GO:0016765	GO:0044283,GO:0009231,GO:0042727,GO:0006766,GO:0006767,GO:0006771,GO:0042726,GO:0042364,GO:0009110	GO:1990234,GO:1902494
1C30-B	GO:0097367,GO:0032559,GO:0032555,GO:0016874,GO:0016884,GO:0017076,GO:0016879,GO:0005524,GO:0035639,GO:0030554,GO:0032553	GO:1901607,GO:0046049,GO:0044283,GO:0019637,GO:0019856,GO:0009064,GO:0009173,GO:0009123,GO:0006541,GO:0090407,GO:1901137,GO:0019693,GO:0043436,GO:0072528,GO:0034654,GO:0009130,GO:0009117,GO:0009112,GO:0009156,GO:1901605,GO:0009084,GO:0072527,GO:0006222,GO:0006753,GO:1901293,GO:0044205,GO:0009218,GO:0046394,GO:0006082,GO:0006220,GO:0006207,GO:0009220,GO:0009161,GO:0055086,GO:0006206,GO:0009174,GO:…	GO:1902494,GO:0005829
1C3A-B	GO:0090729	GO:0009405,GO:0044419	GO:0005576
1C3C-A	GO:0016829,GO:0016840	GO:0019637,GO:0009123,GO:0006163,GO:0046040,GO:0090407,GO:0019693,GO:1901137,GO:0034654,GO:0009117,GO:0009156,GO:0006167,GO:0009168,GO:0006753,GO:1901293,GO:0006164,GO:0009167,GO:0009161,GO:0055086,GO:0009259,GO:0009124,GO:0009260,GO:0006796,GO:0046390,GO:0009152,GO:0046033,GO:0009150,GO:0009126,GO:0006793,GO:0072522,GO:0009127,GO:0072521,GO:0006189,GO:0009165,GO:1901135,GO:0006188,GO:0019438
1C3G-A	GO:0051082	GO:0006457
1C3R-A		GO:0042180,GO:1901615,GO:0006066,GO:1902652
1C3X-A	GO:0016757,GO:0016763	GO:1901135,GO:1901657,GO:0055086,GO:0009116
1C40-B	GO:0046906,GO:0005215,GO:0005344,GO:0019825,GO:0020037	GO:0051234,GO:0006810,GO:0051179,GO:0015671,GO:0015669	GO:0005833,GO:0005829
1C41-A	GO:0016765	GO:0044283,GO:0009231,GO:0042727,GO:0006766,GO:0006767,GO:0006771,GO:0042726,GO:0042364,GO:0009110	GO:1990234,GO:1902494
1C4O-A	GO:0004520,GO:0016462,GO:0017111,GO:0016788,GO:0016818,GO:0097367,GO:0032559,GO:0140097,GO:0004518,GO:0017076,GO:0004519,GO:0016817,GO:0032553,GO:0004536,GO:0032555,GO:0005524,GO:0003677,GO:0035639,GO:0030554,GO:0016887	GO:0006950,GO:0009991,GO:0031668,GO:0071496,GO:0009605,GO:0007154,GO:0006974,GO:0090305,GO:0006281,GO:0006259,GO:0006289,GO:0033554,GO:0051716	GO:1905348,GO:1902494,GO:1990391
1C4P-A		GO:0016485,GO:0006508,GO:0031638,GO:0044419,GO:0009405,GO:0051604	GO:0005576
1C53-A	GO:0009055,GO:0046906,GO:0046914,GO:0005506,GO:0020037	GO:0006091,GO:0022900	GO:0042597
1C5A-A		GO:0006950,GO:0002455,GO:0050778,GO:0002443,GO:0044419,GO:0002460,GO:0045087,GO:0002682,GO:0006959,GO:0050776,GO:0002376,GO:0009605,GO:0019724,GO:0002449,GO:0002252,GO:0006952,GO:0002684,GO:0098542,GO:0048583,GO:0043207,GO:0002253,GO:0002250,GO:0006955,GO:0009607,GO:0048518,GO:0006958,GO:0016064,GO:0048584,GO:0006954,GO:0051707,GO:0006956	GO:0005576
1C5F-A	GO:0016853,GO:0003755,GO:0140096,GO:0016859	GO:0000413,GO:0006457,GO:0043412,GO:0018208,GO:0018193,GO:0006464,GO:0036211
1C5G-A			GO:0005615,GO:0005576
1C5K-A		GO:0071705,GO:0071702,GO:0042886,GO:0051234,GO:0006810,GO:0051179,GO:0015833,GO:0045184,GO:0015031,GO:0017038,GO:0008104,GO:0033036	GO:0042597
1C5M-D	GO:0004175,GO:0008236,GO:0004252,GO:0008233,GO:0017171,GO:0140096,GO:0070011,GO:0016825	GO:0006508
1C6R-A	GO:0009055,GO:0046906,GO:0046914,GO:0005506,GO:0020037	GO:0006091,GO:0022900,GO:0015979	GO:0009536,GO:0009534,GO:0031976,GO:0009579,GO:0009507,GO:0031984
1C6S-A	GO:0009055,GO:0046906,GO:0046914,GO:0005506,GO:0020037	GO:0006091,GO:0022900,GO:0015979	GO:0009579
1C6V-A		GO:0006259,GO:0015074
1C6X-A	GO:0004175,GO:0004190,GO:0008233,GO:0140096,GO:0070011,GO:0070001	GO:0006508
1C77-A		GO:0016485,GO:0006508,GO:0031638,GO:0044419,GO:0009405,GO:0051604	GO:0005576
1C7G-A	GO:0016830,GO:0016829	GO:0009072,GO:1901605,GO:0006520,GO:0019752,GO:0043436,GO:0006082
1C7J-A	GO:0016788,GO:0052689
1C7K-A	GO:0004175,GO:0008233,GO:0140096,GO:0008237,GO:0046914,GO:0070011,GO:0004222,GO:0008270	GO:0006508	GO:0005576
1C7M-A	GO:0009055,GO:0046906,GO:0020037
1C7O-A	GO:0030170,GO:0070279,GO:0019842
1C7Q-A	GO:0016861,GO:0016853,GO:0016860	GO:0009135,GO:0046939,GO:0044283,GO:0016052,GO:0019637,GO:0009185,GO:0046364,GO:0006163,GO:0019693,GO:0009179,GO:0019318,GO:0043436,GO:0006006,GO:0005975,GO:0006165,GO:0016310,GO:0006757,GO:0032787,GO:0019319,GO:0009117,GO:0006091,GO:1901575,GO:0009056,GO:0006753,GO:0005996,GO:0006082,GO:0055086,GO:0009259,GO:0046031,GO:0016051,GO:0006096,GO:0006796,GO:0006094,GO:0009150,GO:0009132,GO:0006793,GO:…
1C7W-A	GO:0005509
1C7Z-A	GO:0097367,GO:0032559,GO:0017076,GO:0032555,GO:0005524,GO:0035639,GO:0030554,GO:0032553	GO:1901135,GO:0019637,GO:0006796,GO:0006793
1C8B-A	GO:0140096,GO:0008233	GO:0006508,GO:0032502
1C8M-4	GO:0005198		GO:0019012,GO:0044423,GO:0019028
1C8N-A	GO:0005198		GO:0019012,GO:0044423,GO:0019028
1C8O-A			GO:0005615,GO:0005576
1C8S-A	GO:0015075,GO:0022803,GO:0022857,GO:0015318,GO:0015267,GO:0005215,GO:0005216	GO:0006810,GO:0051234,GO:0006811,GO:0051179
1C8U-A	GO:0016790,GO:0016788,GO:0042802	GO:0006790,GO:0044242,GO:0016042,GO:0044248,GO:0019637,GO:0006163,GO:0033875,GO:0019693,GO:0006631,GO:0009062,GO:0043436,GO:0032787,GO:0046395,GO:0033865,GO:0009117,GO:0072329,GO:0006629,GO:1901575,GO:0009056,GO:0006753,GO:0006082,GO:0006637,GO:0035383,GO:0055086,GO:0044255,GO:0009259,GO:0016054,GO:0044282,GO:0006796,GO:0009150,GO:0006793,GO:0072521,GO:0034032,GO:1901135,GO:0019752,GO:0043603	GO:0005829
1C9W-A	GO:0004033,GO:0016616,GO:0016614
1C9Y-A	GO:0031406,GO:0005543,GO:0016597,GO:0043177,GO:0008289,GO:0016743,GO:0016741	GO:1901607,GO:0044248,GO:0031667,GO:0044283,GO:0010038,GO:0009063,GO:0009064,GO:0009725,GO:0051259,GO:0032502,GO:0035295,GO:0065003,GO:0007584,GO:0070206,GO:0043436,GO:0050801,GO:0009719,GO:1901652,GO:0043434,GO:0071941,GO:0046395,GO:0010035,GO:0048878,GO:0001889,GO:0071840,GO:0010033,GO:0022607,GO:1901605,GO:0009084,GO:0009605,GO:1901575,GO:0042221,GO:0009056,GO:0032501,GO:0046394,GO:0010243,GO:…	GO:0031974,GO:0005740,GO:0019866,GO:0031090,GO:0005743,GO:0005739,GO:0070013,GO:0031967,GO:0005759,GO:0031966,GO:0031975,GO:0043233
1CB1-A	GO:0008289,GO:0046914,GO:0019842,GO:0005509,GO:0005496
1CB7-A	GO:0016853,GO:0046906,GO:0019842,GO:0016866	GO:0046395,GO:0044248,GO:1901606,GO:1901565,GO:0006091,GO:0006082,GO:0009063,GO:0009064,GO:1901605,GO:0016054,GO:0006536,GO:0006520,GO:1901575,GO:0043648,GO:0019752,GO:0015980,GO:0009056,GO:0043436,GO:0044282,GO:0009065
1CBF-A	GO:0008757,GO:0008168,GO:0016741	GO:0044283,GO:0032259,GO:0033013,GO:0006766,GO:0033014,GO:0006767,GO:0009236,GO:0042364,GO:0009110,GO:0009235,GO:0019438
1CBG-A	GO:0004553,GO:0008422,GO:0015926,GO:0016798	GO:0005975
1CBK-A	GO:0016772,GO:0016301,GO:0097367,GO:0032559,GO:0017076,GO:0032555,GO:0005524,GO:0035639,GO:0030554,GO:0032553	GO:0044283,GO:0046654,GO:0006766,GO:0009396,GO:0043436,GO:0016310,GO:0006575,GO:0006767,GO:0019438,GO:0006760,GO:0046394,GO:0006082,GO:0046653,GO:0043648,GO:0042364,GO:0009110,GO:0006796,GO:0042558,GO:0016053,GO:0006793,GO:0042559,GO:0042398,GO:0019752,GO:0043604,GO:0043603,GO:0043650
1CBU-A	GO:0016772,GO:0016779,GO:0016773,GO:0016301,GO:0097367,GO:0032550,GO:0005525,GO:0032559,GO:0032549,GO:0019001,GO:0017076,GO:0032561,GO:0005524,GO:0001883,GO:0032555,GO:0001882,GO:0035639,GO:0030554,GO:0032553	GO:0009110,GO:0006796,GO:0006793,GO:0044283,GO:0033013,GO:0006766,GO:0033014,GO:0006767,GO:0009236,GO:0042364,GO:0016310,GO:0009235,GO:0019438
1CBY-A	GO:0090729	GO:0043934,GO:0048646,GO:0048856,GO:0032502,GO:0044419,GO:0009653,GO:0048869,GO:0030435,GO:0009405,GO:0030154	GO:0005576
1CC3-A	GO:0005507,GO:0009055,GO:0046914
1CC5-A	GO:0009055,GO:0046906,GO:0046914,GO:0005506,GO:0020037	GO:0006091,GO:0022900
1CCD-A	GO:0030234,GO:0098772,GO:0004857	GO:0061013,GO:0009889,GO:0051171,GO:0042098,GO:0070663,GO:0007154,GO:0044419,GO:0001817,GO:0002682,GO:0051249,GO:0006357,GO:0032496,GO:0051384,GO:0043487,GO:0045321,GO:0032774,GO:0009890,GO:0042221,GO:0034655,GO:0006351,GO:0007162,GO:0042493,GO:0051716,GO:0042129,GO:0006952,GO:0048519,GO:0006979,GO:0032943,GO:0065008,GO:1903507,GO:0060255,GO:0050727,GO:0032944,GO:0030155,GO:0032101,GO:0019438,GO:…	GO:0012505,GO:0031982,GO:0030141,GO:0005615,GO:0097708,GO:0005634,GO:0031967,GO:0005783,GO:0005791,GO:0005635,GO:0031410,GO:0031975,GO:0099503,GO:0005576
1CCH-A	GO:0009055,GO:0046906,GO:0046914,GO:0005506,GO:0020037	GO:0006091,GO:0022900	GO:0042597
1CCQ-A	GO:0090729	GO:0009405,GO:0044419,GO:0019835	GO:0005576
1CCR-A	GO:0009055,GO:0046906,GO:0020037	GO:0045333,GO:0006119,GO:0006796,GO:0006793,GO:0022904,GO:0006091,GO:0009060,GO:0042775,GO:0015980,GO:0046034,GO:0042773,GO:0016310,GO:0022900	GO:0031974,GO:0005740,GO:0005739,GO:0031967,GO:0005758,GO:0031970,GO:0070013,GO:0043233,GO:0031975,GO:0070469
1CCW-B	GO:0016853,GO:0046906,GO:0019842,GO:0016866	GO:0046395,GO:0044248,GO:1901606,GO:1901565,GO:0006091,GO:0006082,GO:0009063,GO:0009064,GO:1901605,GO:0016054,GO:0006536,GO:0006520,GO:1901575,GO:0043648,GO:0019752,GO:0015980,GO:0009056,GO:0043436,GO:0044282,GO:0009065
1CCZ-A		GO:0007155,GO:0022610	GO:0016021,GO:0031224
1CD1-A	GO:0003823,GO:0033218,GO:0008289,GO:0005102,GO:0042393,GO:0050839,GO:0044877,GO:0042277	GO:0045597,GO:0009889,GO:0051171,GO:0002699,GO:0042098,GO:0070663,GO:0009891,GO:0010604,GO:0044419,GO:0001817,GO:0045087,GO:0002682,GO:0051249,GO:0002697,GO:0045321,GO:0050776,GO:0002449,GO:0030154,GO:0042129,GO:0051246,GO:0006952,GO:0002819,GO:0048513,GO:0032943,GO:0048869,GO:0048518,GO:0060255,GO:0002520,GO:1902105,GO:0032944,GO:0010628,GO:0030217,GO:0002684,GO:0030155,GO:0006950,GO:0051173,GO:…	GO:0031982,GO:0005765,GO:0005769,GO:0009897,GO:0005774,GO:0031224,GO:0005783,GO:0005773,GO:0009986,GO:0031090,GO:0005615,GO:0098588,GO:0005886,GO:0098805,GO:0005768,GO:0012505,GO:0010008,GO:0097708,GO:0071944,GO:0031410,GO:0000323,GO:0005770,GO:0098852,GO:0098552,GO:0005764,GO:0016021,GO:0005576
1CD3-B	GO:0140096,GO:0008233	GO:0044403,GO:0019058,GO:0006508,GO:0044419,GO:0019068,GO:0016032	GO:0019012,GO:0043657,GO:0044423,GO:0033643,GO:0019028,GO:0030430,GO:0018995,GO:0033646,GO:0043656
1CD9-A	GO:0019899,GO:0005126,GO:0030545,GO:0005102,GO:0005125,GO:0008083,GO:0098772,GO:0048018,GO:0030546,GO:0070851	GO:0045597,GO:0009889,GO:0051171,GO:0090066,GO:0045637,GO:1902905,GO:0010638,GO:0007154,GO:0010604,GO:0009891,GO:0044419,GO:0002682,GO:0006357,GO:0030036,GO:0032496,GO:0045935,GO:0032774,GO:0043393,GO:0009966,GO:0043491,GO:0042221,GO:0006351,GO:1901701,GO:0030154,GO:0051716,GO:0051246,GO:0051258,GO:0048519,GO:0045471,GO:0048513,GO:0002573,GO:0018105,GO:0048869,GO:0048518,GO:0065008,GO:0060255,GO:…	GO:0005615,GO:0005576
1CDO-A	GO:0046914,GO:0016616,GO:0016614,GO:0008270
1CDT-A	GO:0090729	GO:0009405,GO:0044419,GO:0019835	GO:0005576
1CE7-A	GO:0030597,GO:0140098,GO:0016798,GO:0030598,GO:0140102,GO:0016799	GO:0009889,GO:0051171,GO:0034248,GO:0043043,GO:2000112,GO:0031326,GO:0010468,GO:0009890,GO:0006412,GO:0043603,GO:0006518,GO:0051248,GO:0051172,GO:0010608,GO:0051246,GO:0031327,GO:0031324,GO:0048519,GO:0034249,GO:0006417,GO:0017148,GO:2000113,GO:0019222,GO:0010605,GO:0060255,GO:0032269,GO:0009892,GO:0031323,GO:0010629,GO:0010558,GO:0043604,GO:0010556,GO:0032268,GO:0080090,GO:0048523
1CEM-A	GO:0004553,GO:0016798	GO:0005975
1CEO-A	GO:0004553,GO:0008810,GO:0016798	GO:0051275,GO:0000272,GO:0044262,GO:0044275,GO:0044248,GO:0030243,GO:0009057,GO:0016052,GO:0051273,GO:0044247,GO:0044042,GO:0005976,GO:1901575,GO:0009251,GO:0009056,GO:0006073,GO:0005975,GO:0044264,GO:0030245
1CER-O	GO:0051287,GO:0050661,GO:0016620,GO:0016903	GO:0009135,GO:0046939,GO:0016052,GO:0019637,GO:0009185,GO:0006163,GO:0019693,GO:0009179,GO:0043436,GO:0006006,GO:0019318,GO:0005975,GO:0006165,GO:0016310,GO:0006757,GO:0032787,GO:0009117,GO:0006091,GO:1901575,GO:0009056,GO:0006753,GO:0005996,GO:0006082,GO:0055086,GO:0009259,GO:0046031,GO:0006096,GO:0006796,GO:0009150,GO:0009132,GO:0006793,GO:0072521,GO:1901135,GO:0019752,GO:0006090,GO:0046034
1CEV-A	GO:0016810,GO:0016813	GO:0071941,GO:0006525,GO:0009064,GO:1901605,GO:0006520,GO:0019752,GO:0043604,GO:0043436,GO:0043603,GO:0006082
1CEW-I	GO:0030234,GO:0004857,GO:0061134,GO:0030414,GO:0004866,GO:0061135,GO:0004869,GO:0098772	GO:0051171,GO:0045861,GO:0030162,GO:0043086,GO:0052548,GO:0051346,GO:0051248,GO:0051172,GO:0051246,GO:0031324,GO:0010951,GO:0048519,GO:0006508,GO:0052547,GO:0065009,GO:0010466,GO:0050790,GO:0019222,GO:0010605,GO:0060255,GO:0032269,GO:0009892,GO:0051336,GO:0044092,GO:0031323,GO:0032268,GO:0080090,GO:0048523	GO:0005615,GO:0005576
1CF2-P	GO:0051287,GO:0050661,GO:0016628,GO:0016620,GO:0016903,GO:0016627	GO:1901607,GO:0009135,GO:0009089,GO:0016052,GO:0046939,GO:0019637,GO:0044283,GO:0009085,GO:0009185,GO:0006163,GO:0019693,GO:0009179,GO:0043436,GO:0005975,GO:0006165,GO:0016310,GO:0006757,GO:0032787,GO:0009117,GO:0006091,GO:1901605,GO:1901575,GO:0009056,GO:0006753,GO:0046394,GO:0006082,GO:0055086,GO:0009259,GO:0009066,GO:0046031,GO:0009067,GO:0043648,GO:0006096,GO:0006796,GO:0009150,GO:0016053,GO:…
1CF5-A	GO:0030597,GO:0140098,GO:0016798,GO:0090729,GO:0030598,GO:0140102,GO:0016799	GO:0006950,GO:0031347,GO:0009889,GO:0051171,GO:0034248,GO:0032101,GO:0044419,GO:0002682,GO:0043043,GO:2000112,GO:0002697,GO:0009615,GO:0031326,GO:0009890,GO:0010468,GO:0002376,GO:0009605,GO:0006412,GO:0043603,GO:0006518,GO:0051248,GO:0051172,GO:0010608,GO:0009405,GO:0051246,GO:0031327,GO:0002252,GO:0006952,GO:0031324,GO:0098542,GO:0048519,GO:0034249,GO:0043207,GO:0048583,GO:0006417,GO:0017148,GO:…
1CF7-A	GO:0140110,GO:0003700	GO:0009889,GO:0051171,GO:0019219,GO:2000112,GO:0034654,GO:0006355,GO:0032774,GO:0051252,GO:0031326,GO:0010468,GO:0000278,GO:0006351,GO:0007049,GO:1903506,GO:0097659,GO:0019222,GO:0060255,GO:2001141,GO:0031323,GO:0010556,GO:0080090,GO:0016070,GO:0019438	GO:0005667
1CF7-B	GO:0140110,GO:0003700,GO:0008134,GO:0003712	GO:0009889,GO:0051171,GO:0019219,GO:2000112,GO:0034654,GO:0006355,GO:0032774,GO:0051252,GO:0031326,GO:0010468,GO:0000278,GO:0051726,GO:0006351,GO:0007049,GO:1903506,GO:0097659,GO:0019222,GO:0060255,GO:2001141,GO:0031323,GO:0010556,GO:0080090,GO:0016070,GO:0019438	GO:0005667
1CF8-L	GO:0003823,GO:0005102,GO:0034987	GO:0006950,GO:0042742,GO:0002455,GO:0050778,GO:0002443,GO:0023052,GO:0051234,GO:0032502,GO:0006810,GO:0007154,GO:0050867,GO:0044419,GO:0002460,GO:0045087,GO:0002768,GO:0002682,GO:0051249,GO:0050871,GO:0030183,GO:0061024,GO:0002757,GO:0050864,GO:0048522,GO:0006959,GO:0045321,GO:0050776,GO:0071840,GO:0002694,GO:0002376,GO:0009617,GO:0010324,GO:0050865,GO:0009605,GO:0051251,GO:0002429,GO:0006897,GO:…	GO:0009986,GO:0009897,GO:0005615,GO:0005886,GO:0098552,GO:0071944,GO:0042571,GO:0019814,GO:0005576
1CFE-A		GO:0006950,GO:0050832,GO:0006952,GO:0009620,GO:0098542,GO:0043207,GO:0009605,GO:0051707,GO:0044419,GO:0031640,GO:0009607,GO:0001906	GO:0005615,GO:0005576
1CFR-A	GO:0004520,GO:0016788,GO:0016888,GO:0140097,GO:0016893,GO:0004519,GO:0004536,GO:0004518	GO:0006950,GO:0006952,GO:0098542,GO:0043207,GO:0009605,GO:0043412,GO:0051707,GO:0044419,GO:0090305,GO:0009607,GO:0006259,GO:0006304
1CFS-A	GO:0003823,GO:0005102,GO:0034987	GO:0006950,GO:0042742,GO:0002455,GO:0050778,GO:0002443,GO:0023052,GO:0051234,GO:0032502,GO:0006810,GO:0007154,GO:0050867,GO:0044419,GO:0002460,GO:0045087,GO:0002768,GO:0002682,GO:0051249,GO:0050871,GO:0030183,GO:0061024,GO:0002757,GO:0050864,GO:0048522,GO:0006959,GO:0045321,GO:0050776,GO:0071840,GO:0002694,GO:0002376,GO:0009617,GO:0010324,GO:0050865,GO:0009605,GO:0051251,GO:0002429,GO:0006897,GO:…	GO:0009986,GO:0009897,GO:0005615,GO:0005886,GO:0098552,GO:0071944,GO:0042571,GO:0019814,GO:0005576
1CFV-H	GO:0003823,GO:0005102,GO:0034987	GO:0006950,GO:0042742,GO:0002455,GO:0050778,GO:0002443,GO:0023052,GO:0051234,GO:0006810,GO:0007154,GO:0050867,GO:0044419,GO:0002460,GO:0045087,GO:0002768,GO:0002682,GO:0051249,GO:0050871,GO:0002757,GO:0061024,GO:0050864,GO:0048522,GO:0006959,GO:0045321,GO:0050776,GO:0071840,GO:0002694,GO:0002376,GO:0009617,GO:0010324,GO:0050865,GO:0009605,GO:0051251,GO:0002429,GO:0006897,GO:0099024,GO:0002696,GO:…	GO:0009986,GO:0009897,GO:0005615,GO:0005886,GO:0098552,GO:0071944,GO:0042571,GO:0019814,GO:0005576
1CFZ-A	GO:0030234,GO:0004175,GO:0004190,GO:0008233,GO:0140096,GO:0070011,GO:0098772,GO:0008047,GO:0070001	GO:0065009,GO:0016485,GO:0050790,GO:0043085,GO:0044093,GO:0006508,GO:0051604
1CG2-A	GO:0008238,GO:0008233,GO:0008237,GO:0140096,GO:0070011,GO:0004180	GO:0006508
1CG5-A	GO:0046906,GO:0005215,GO:0005344,GO:0019825,GO:0020037	GO:0051234,GO:0006810,GO:0051179,GO:0015671,GO:0015669	GO:0005833,GO:0005829
1CG8-B	GO:0046906,GO:0005215,GO:0005344,GO:0019825,GO:0020037	GO:0051234,GO:0006810,GO:0051179,GO:0015671,GO:0015669
1CGM-E	GO:0005198		GO:0019012,GO:0044423,GO:0019028
1CH4-A	GO:0043177,GO:0016209,GO:0004601,GO:0046906,GO:0016684,GO:0005215,GO:0005344,GO:0019825,GO:0020037	GO:0009889,GO:0051171,GO:0051234,GO:0009891,GO:0002283,GO:0045321,GO:0002263,GO:0098754,GO:0072593,GO:0006898,GO:0042221,GO:0051716,GO:0050817,GO:0051179,GO:0015671,GO:0006979,GO:0048518,GO:0065008,GO:0140352,GO:0046903,GO:0030168,GO:0008219,GO:0043312,GO:0097237,GO:0006950,GO:0051173,GO:0007155,GO:0071702,GO:0003008,GO:0032940,GO:0009611,GO:0002443,GO:0065003,GO:0002275,GO:0048522,GO:0098609,GO:…	GO:0031974,GO:0012505,GO:0031982,GO:1904813,GO:0030141,GO:0005833,GO:0070062,GO:0005615,GO:0070013,GO:0101002,GO:0030139,GO:0043230,GO:0097708,GO:0005829,GO:0072562,GO:0043233,GO:1903561,GO:0031410,GO:0099503,GO:0005576
1CHD-A	GO:0016788,GO:0140096,GO:0060089,GO:0052689	GO:0006935,GO:0035556,GO:0040011,GO:0023052,GO:0009605,GO:0007165,GO:0007154,GO:0042330,GO:0042221,GO:0000160,GO:0051716
1CHK-A	GO:0004553,GO:0016798	GO:0005975	GO:0005576
1CHM-A	GO:0016810,GO:0016813
1CHV-S	GO:0090729	GO:0051715,GO:0044179,GO:0019835,GO:0009405,GO:0044419,GO:0031640,GO:0001906	GO:0005576
1CI0-A	GO:0016638,GO:0010181,GO:0097367,GO:0032553	GO:0072524,GO:0044283,GO:0019637,GO:0043094,GO:0042816,GO:0006766,GO:0090407,GO:1901617,GO:0006081,GO:0006767,GO:0042822,GO:0042819,GO:1901615,GO:0042364,GO:0006796,GO:0009110,GO:0072525,GO:0042823,GO:0006793,GO:0046184,GO:0019438	GO:0031974,GO:0005740,GO:0005739,GO:0031967,GO:0005758,GO:0031970,GO:0070013,GO:0031975,GO:0043233
1CI1-A	GO:0016861,GO:0016853,GO:0004807,GO:0016860	GO:0009135,GO:0046939,GO:0016052,GO:0019637,GO:0044283,GO:0009185,GO:0046364,GO:0006163,GO:0019693,GO:0009179,GO:0019318,GO:0006006,GO:0043436,GO:0005975,GO:0006165,GO:0016310,GO:0006757,GO:0032787,GO:0009117,GO:0019319,GO:0006091,GO:1901575,GO:0009056,GO:0006753,GO:0006082,GO:0005996,GO:0055086,GO:0009259,GO:0046031,GO:0016051,GO:0006096,GO:0006796,GO:0006094,GO:0009150,GO:0009132,GO:0006793,GO:…	GO:0005777,GO:0042579
1CI3-M	GO:0009055,GO:0046906,GO:0046914,GO:0005506,GO:0020037	GO:0015979	GO:0034357,GO:0031224,GO:0009579,GO:0016021,GO:0042651
1CI6-A	GO:0140110,GO:0003700	GO:0009889,GO:0051171,GO:0019219,GO:0006357,GO:2000112,GO:0006366,GO:0034654,GO:0006355,GO:0032774,GO:0051252,GO:0031326,GO:0010468,GO:0006351,GO:1903506,GO:0097659,GO:0019222,GO:0060255,GO:2001141,GO:0031323,GO:0010556,GO:0080090,GO:0016070,GO:0019438	GO:0005634
1CI6-B	GO:0140110,GO:0003700	GO:0009889,GO:0051171,GO:0019219,GO:2000112,GO:0034654,GO:0006355,GO:0032774,GO:0051252,GO:0031326,GO:0010468,GO:0006351,GO:1903506,GO:0097659,GO:0019222,GO:0060255,GO:2001141,GO:0031323,GO:0010556,GO:0080090,GO:0016070,GO:0019438
1CI7-A	GO:0008168,GO:0016741	GO:0009262,GO:0019637,GO:0009141,GO:0009123,GO:0009148,GO:1901137,GO:0090407,GO:0009221,GO:0009202,GO:0046385,GO:0009130,GO:0072528,GO:0034654,GO:0009117,GO:0009142,GO:0009265,GO:0072527,GO:0009200,GO:0006753,GO:1901293,GO:0009211,GO:0006220,GO:0009157,GO:0009263,GO:0055086,GO:0019692,GO:0009124,GO:0006221,GO:0006796,GO:0009394,GO:0009219,GO:0009177,GO:0006793,GO:0009147,GO:0009129,GO:0009162,GO:…
1CIA-A	GO:0016746,GO:0008374,GO:0016407,GO:0016747	GO:0046677,GO:0042221
1CIC-A	GO:0003823,GO:0005102,GO:0034987	GO:0006950,GO:0042742,GO:0002455,GO:0050778,GO:0002443,GO:0023052,GO:0051234,GO:0032502,GO:0006810,GO:0007154,GO:0050867,GO:0044419,GO:0002460,GO:0045087,GO:0002768,GO:0002682,GO:0051249,GO:0050871,GO:0030183,GO:0061024,GO:0002757,GO:0050864,GO:0048522,GO:0006959,GO:0045321,GO:0050776,GO:0071840,GO:0002694,GO:0002376,GO:0009617,GO:0010324,GO:0050865,GO:0009605,GO:0051251,GO:0002429,GO:0006897,GO:…	GO:0009986,GO:0009897,GO:0005615,GO:0005886,GO:0098552,GO:0071944,GO:0042571,GO:0019814,GO:0005576
1CID-A	GO:0060089,GO:0038023	GO:0002376,GO:0007155,GO:0006955,GO:0022610	GO:0016021,GO:0031224
1CII-A		GO:0006950,GO:0042742,GO:0006952,GO:0098542,GO:0009617,GO:0043207,GO:0019835,GO:0009605,GO:0050829,GO:0051707,GO:0044419,GO:0009607	GO:0071944,GO:0016021,GO:0031224,GO:0005886
1CIS-A	GO:0030234,GO:0004867,GO:0004857,GO:0061134,GO:0030414,GO:0004866,GO:0061135,GO:0098772	GO:0006950,GO:0009611
1CIT-A	GO:0003700,GO:0140110,GO:0043565,GO:0046914,GO:0003677,GO:0008270	GO:0009889,GO:0051171,GO:0019219,GO:2000112,GO:0034654,GO:0006355,GO:0032774,GO:0051252,GO:0031326,GO:0010468,GO:0006351,GO:1903506,GO:0097659,GO:0019222,GO:0060255,GO:2001141,GO:0031323,GO:0010556,GO:0080090,GO:0016070,GO:0019438	GO:0005634
1CIV-A	GO:0016616,GO:0016614	GO:0019752,GO:0043648,GO:0043436,GO:0005975,GO:0006082
1CIY-A	GO:0005102,GO:0090729	GO:0009405,GO:0044419
1CJA-A	GO:0016772,GO:0016301
1CJL-A	GO:0008234,GO:0004175,GO:0097367,GO:0008233,GO:0042393,GO:0140096,GO:0004197,GO:0070011,GO:0044877	GO:0043062,GO:0044248,GO:0009725,GO:0023052,GO:0032502,GO:0019884,GO:0007154,GO:0030163,GO:0032870,GO:0002478,GO:0009719,GO:0071840,GO:0010033,GO:0044265,GO:0002376,GO:1901575,GO:0070887,GO:0045595,GO:0042221,GO:0008544,GO:0009056,GO:0032501,GO:0051716,GO:0030154,GO:0071310,GO:0006915,GO:0048002,GO:0019882,GO:0030855,GO:0009057,GO:0071495,GO:0051603,GO:0048731,GO:0050793,GO:0002250,GO:0048513,GO:…	GO:0031974,GO:0031982,GO:0005775,GO:0043230,GO:0005773,GO:0005615,GO:0005886,GO:0005768,GO:0012505,GO:0031012,GO:0070062,GO:0097708,GO:0005634,GO:0071944,GO:1903561,GO:0062023,GO:0031410,GO:0043233,GO:0000323,GO:0005770,GO:0070013,GO:0005764,GO:0005576
1CJM-A	GO:0016782	GO:0006790,GO:0019637,GO:0006163,GO:0033875,GO:0019693,GO:0043436,GO:0008202,GO:0009117,GO:0033865,GO:0006629,GO:0006753,GO:0006082,GO:0018958,GO:0055086,GO:0009259,GO:1901615,GO:0006796,GO:0009150,GO:0006793,GO:0009712,GO:0072521,GO:0034032,GO:1901135	GO:0005829
1CJS-A	GO:0003723,GO:0000049,GO:0003735,GO:0019843,GO:0005198	GO:0022613,GO:0009889,GO:0051171,GO:0034248,GO:0042254,GO:0006364,GO:0043043,GO:2000112,GO:0071840,GO:0031326,GO:0010468,GO:0006412,GO:0000470,GO:0006518,GO:0080090,GO:0010608,GO:0006396,GO:0051246,GO:0034470,GO:0044085,GO:0034660,GO:0006417,GO:0019222,GO:0060255,GO:0031323,GO:0043604,GO:0016072,GO:0010556,GO:0032268,GO:0043603,GO:0042273,GO:0016070	GO:0015934,GO:1990904,GO:0043228,GO:0005829,GO:0005840,GO:0022626,GO:0043232,GO:0044391,GO:0022625
1CJX-A	GO:0016702,GO:0016701,GO:0051213	GO:1901361,GO:0046395,GO:0009072,GO:0044248,GO:0009074,GO:1901606,GO:1901565,GO:0044282,GO:0009063,GO:0016054,GO:1901605,GO:0006520,GO:1901575,GO:0019752,GO:0019439,GO:0009056,GO:0043436,GO:1902221,GO:0006082,GO:0006558
1CJY-A	GO:0016788,GO:0102567,GO:0052689,GO:0005543,GO:0004623,GO:0102568,GO:0008289,GO:0004620,GO:0016298,GO:0005509	GO:0044242,GO:0071702,GO:0016042,GO:0044248,GO:0044283,GO:0019637,GO:0006820,GO:0051234,GO:0006810,GO:0090407,GO:1901570,GO:0006631,GO:0033559,GO:1901568,GO:0043436,GO:0006650,GO:0032787,GO:0046434,GO:0010876,GO:0032309,GO:0008610,GO:0006629,GO:0050482,GO:0006575,GO:1901575,GO:0070887,GO:0046486,GO:0042221,GO:0009056,GO:0015718,GO:0045017,GO:0046474,GO:0006082,GO:0046394,GO:0051716,GO:0033036,GO:…	GO:0012505,GO:0031982,GO:0005740,GO:0019866,GO:0005794,GO:0031090,GO:0005743,GO:0043228,GO:0005789,GO:0005739,GO:0097708,GO:0005634,GO:0031967,GO:0005783,GO:0005829,GO:0031966,GO:0043232,GO:0042175,GO:0031975,GO:0031410
1CK7-A	GO:0004175,GO:0008236,GO:0004252,GO:0008233,GO:0017171,GO:0140096,GO:0008237,GO:0046914,GO:0070011,GO:0004222,GO:0016825,GO:0008270	GO:0048598,GO:0006950,GO:0001101,GO:0008284,GO:0051704,GO:0000302,GO:0048514,GO:0043062,GO:0019221,GO:0007167,GO:0023052,GO:0035295,GO:0032502,GO:0007154,GO:0044706,GO:0001944,GO:0001525,GO:0007169,GO:0071345,GO:1901652,GO:0009719,GO:0071417,GO:0048522,GO:0072358,GO:0070482,GO:0036293,GO:0071840,GO:0010033,GO:0001666,GO:0043200,GO:0022414,GO:0062197,GO:0070887,GO:0009790,GO:0042221,GO:0009056,GO:…	GO:0031012,GO:0043292,GO:0099080,GO:0099081,GO:0099512,GO:0005615,GO:0043228,GO:0005886,GO:0005576,GO:0005739,GO:0005634,GO:0071944,GO:0043232,GO:0030016,GO:0062023,GO:0030017
1CKM-A	GO:0016772,GO:0016779,GO:0097367,GO:0032550,GO:0005525,GO:0032549,GO:0019001,GO:0017076,GO:0032561,GO:0001883,GO:0032555,GO:0001882,GO:0035639,GO:0032553	GO:0006370,GO:0036260,GO:0006397,GO:0009452,GO:0016070,GO:0016071,GO:0006396
1CKT-A	GO:0003677		GO:0005634
1CL4-A	GO:0046914,GO:0008270
1CLD-A	GO:0003700,GO:0000981,GO:0140110,GO:0046914,GO:0008270	GO:0009889,GO:0051171,GO:0019219,GO:2000112,GO:0034654,GO:0006355,GO:0032774,GO:0051252,GO:0031326,GO:0010468,GO:0006351,GO:1903506,GO:0097659,GO:0019222,GO:0060255,GO:2001141,GO:0031323,GO:0010556,GO:0080090,GO:0016070,GO:0019438	GO:0005634
1CLI-A	GO:0097367,GO:0016879,GO:0032559,GO:0016874,GO:0017076,GO:0032555,GO:0005524,GO:0035639,GO:0030554,GO:0032553	GO:0019637,GO:0009123,GO:0046040,GO:0006163,GO:0090407,GO:0019693,GO:1901137,GO:0034654,GO:0009117,GO:0009156,GO:0006753,GO:0009168,GO:1901293,GO:0006164,GO:0009167,GO:0009161,GO:0055086,GO:0009259,GO:0009124,GO:0009260,GO:0006796,GO:0046390,GO:0009152,GO:0009150,GO:0009126,GO:0006793,GO:0009127,GO:0072522,GO:0006189,GO:0072521,GO:0009165,GO:1901135,GO:0006188,GO:0019438	GO:0005829
1CLM-A	GO:0005509	GO:0035556,GO:0019722,GO:0023052,GO:0007154,GO:0007165,GO:0019932,GO:0051716
1CM0-B	GO:0004402,GO:0016747,GO:0016746,GO:0016407,GO:0016410,GO:0061733,GO:0008080,GO:0034212
1CM7-A	GO:0051287,GO:0016614,GO:0016616,GO:0030145,GO:0000287,GO:0046914	GO:1901607,GO:0006950,GO:0031667,GO:0044283,GO:0009082,GO:0006551,GO:0007154,GO:0043436,GO:0009081,GO:0071496,GO:0031668,GO:0042594,GO:1901605,GO:0009605,GO:0006082,GO:0046394,GO:0051716,GO:0031669,GO:0009267,GO:0033554,GO:0016053,GO:0009991,GO:0006520,GO:0019752,GO:0008652	GO:0005829
1CM8-A	GO:0016772,GO:0016773,GO:0016301,GO:0097367,GO:0030554,GO:0004674,GO:0032559,GO:0000287,GO:0017076,GO:0140096,GO:0032555,GO:0005524,GO:0035639,GO:0004672,GO:0032553	GO:0031325,GO:0006950,GO:0045597,GO:0051173,GO:0051171,GO:0018209,GO:0023052,GO:0032502,GO:0007154,GO:0010604,GO:0045786,GO:0007517,GO:0030162,GO:0016310,GO:0036211,GO:0048522,GO:0010952,GO:0010033,GO:0010468,GO:0061061,GO:0007050,GO:0006974,GO:0045595,GO:0070887,GO:0042221,GO:0042692,GO:0006464,GO:0051726,GO:0032501,GO:0009893,GO:0030154,GO:0051716,GO:0051246,GO:0071310,GO:0048519,GO:0048731,GO:…	GO:0031974,GO:0005654,GO:0005739,GO:0070013,GO:0005634,GO:0005829,GO:0031981,GO:0043233
1CMX-A	GO:0008234,GO:0036459,GO:0008233,GO:0140096,GO:0008242,GO:0070011,GO:0101005,GO:0019783	GO:0044248,GO:0019725,GO:0070646,GO:0030163,GO:0036211,GO:0070647,GO:0006511,GO:0044265,GO:1901575,GO:0009056,GO:0006464,GO:0016579,GO:0019941,GO:0009057,GO:0043632,GO:0051603,GO:0043412,GO:0006508,GO:0042592,GO:0065008,GO:1901565,GO:0044257
1CN4-C	GO:0030234,GO:0019207,GO:0005126,GO:0048018,GO:0030545,GO:0005102,GO:0005179,GO:0005125,GO:0019887,GO:0098772,GO:0008047,GO:0030546	GO:0043271,GO:0045597,GO:0009889,GO:0051171,GO:0042098,GO:0051234,GO:0070663,GO:0010604,GO:0009891,GO:0007154,GO:0007584,GO:0044419,GO:0002682,GO:0051249,GO:0006357,GO:0030182,GO:0043269,GO:0006812,GO:0032496,GO:0045935,GO:0051384,GO:2001242,GO:0045321,GO:0043066,GO:0036293,GO:0032774,GO:0070374,GO:0009890,GO:0009966,GO:0051962,GO:0043410,GO:0048468,GO:0042221,GO:0010975,GO:0006351,GO:0043067,GO:…	GO:0044297,GO:0009986,GO:0005615,GO:0005576
1CNO-A	GO:0009055,GO:0046906,GO:0020037	GO:0006091,GO:0022900	GO:0042597
1CNT-1	GO:0005126,GO:0030545,GO:0005102,GO:0005125,GO:0008083,GO:0098772,GO:0048018,GO:0030546,GO:0044877,GO:0070851	GO:0045597,GO:0051961,GO:0051171,GO:0007154,GO:0010604,GO:0030182,GO:0050768,GO:0043066,GO:0009966,GO:0048880,GO:0031099,GO:2000027,GO:0051962,GO:0048468,GO:0042221,GO:0010975,GO:0043067,GO:0007259,GO:0030154,GO:0051716,GO:0051246,GO:0045596,GO:0006915,GO:0006952,GO:0042063,GO:0048519,GO:1903034,GO:0048513,GO:0048869,GO:0048666,GO:0001654,GO:0033554,GO:0048518,GO:0061564,GO:0060255,GO:0010628,GO:…	GO:0030424,GO:0120025,GO:0042995,GO:0005615,GO:0043005,GO:0005576
1CNU-A	GO:0003779,GO:0008092	GO:0043933,GO:0006996,GO:0032984,GO:0030029,GO:0071840,GO:0007010,GO:0097435,GO:0030042,GO:0016043,GO:0022411,GO:0007015,GO:0051261,GO:0008154,GO:0043624,GO:0030036	GO:0005856,GO:0043232,GO:0043228,GO:0015629
1CNZ-A	GO:0051287,GO:0000287,GO:0016616,GO:0016614	GO:0016053,GO:1901607,GO:0044283,GO:0009082,GO:1901605,GO:0006551,GO:0006520,GO:0019752,GO:0008652,GO:0006082,GO:0043436,GO:0009081,GO:0046394	GO:0005829
1CO7-I	GO:0030234,GO:0004867,GO:0004857,GO:0061134,GO:0030414,GO:0004866,GO:0061135,GO:0098772
1COJ-A	GO:0004784,GO:0016721,GO:0016209	GO:0000302,GO:0006950,GO:0009636,GO:0000305,GO:0010035,GO:0098754,GO:0062197,GO:0072593,GO:0070887,GO:0042221,GO:0071450,GO:1901701,GO:0051716,GO:0006801,GO:0019430,GO:1901700,GO:0034614,GO:0006979,GO:0071451,GO:0033554,GO:0098869,GO:0000303,GO:1990748,GO:0034599,GO:0097237
1COK-A	GO:0140110,GO:0003677,GO:0003700	GO:0009889,GO:0051171,GO:0019219,GO:0045786,GO:0010556,GO:2000112,GO:0034654,GO:0006355,GO:0032774,GO:0051252,GO:0031326,GO:0010468,GO:0007050,GO:0019438,GO:0051726,GO:0006351,GO:0006915,GO:0048519,GO:0012501,GO:1903506,GO:0022402,GO:0097659,GO:0019222,GO:0060255,GO:2001141,GO:0031323,GO:0007049,GO:0008219,GO:0080090,GO:0016070,GO:0048523	GO:0005634
1COL-A		GO:0006950,GO:0042742,GO:0006952,GO:0098542,GO:0009617,GO:0043207,GO:0019835,GO:0009605,GO:0050829,GO:0051707,GO:0044419,GO:0009607	GO:0071944,GO:0016021,GO:0031224,GO:0005886
1COO-A	GO:0016772,GO:0016779,GO:0140098,GO:0034062,GO:0097747,GO:0003899,GO:0003677	GO:0034654,GO:0097659,GO:0032774,GO:0006351,GO:0016070,GO:0019438
1COR-A	GO:0009055,GO:0046906,GO:0046914,GO:0005506,GO:0020037	GO:0006091,GO:0022900	GO:0042597
1COT-A	GO:0009055,GO:0046906,GO:0020037	GO:0006091,GO:0022900
1CP2-A	GO:0051540,GO:0097367,GO:0051539,GO:0032559,GO:0016730,GO:0017076,GO:0032555,GO:0005524,GO:0035639,GO:0051536,GO:0030554,GO:0032553	GO:0071941	GO:1990204,GO:1902494
1CP9-A	GO:0016810,GO:0016811	GO:0017000,GO:0016999,GO:0017144
1CP9-B		GO:0017000,GO:0016999,GO:0017144
1CPB-A	GO:0008238,GO:0008233,GO:0008237,GO:0140096,GO:0046914,GO:0070011,GO:0008235,GO:0004180,GO:0008270	GO:0006508
1CPB-B	GO:0008238,GO:0008233,GO:0008237,GO:0140096,GO:0046914,GO:0070011,GO:0008235,GO:0004180,GO:0008270	GO:0006508
1CPC-A		GO:0043412,GO:0006464,GO:0036211,GO:0015979,GO:0018298	GO:0034357,GO:0030089,GO:0030076,GO:0098796,GO:0009579,GO:0042651
1CPC-B		GO:0043412,GO:0006464,GO:0036211,GO:0015979,GO:0018298	GO:0034357,GO:0030089,GO:0030076,GO:0098796,GO:0009579,GO:0042651
1CPJ-A	GO:0140096,GO:0008234,GO:0070011,GO:0008233	GO:0006508
1CPM-A	GO:0004553,GO:0016798	GO:0005975
1CPN-A	GO:0004553,GO:0016798	GO:0005975
1CPT-A	GO:0004497,GO:0046906,GO:0046914,GO:0016705,GO:0005506,GO:0020037
1CPZ-A	GO:0005507,GO:0046914	GO:0030001,GO:0006810,GO:0051234,GO:0051179,GO:0006812,GO:0006811
1CQD-A	GO:0140096,GO:0008234,GO:0070011,GO:0008233	GO:0006508
1CQY-A	GO:0030246,GO:0030247
1CR4-A	GO:0017111,GO:0016462,GO:0016818,GO:0097367,GO:0032559,GO:0004386,GO:0008094,GO:0017076,GO:0016817,GO:0003678,GO:0140097,GO:0032555,GO:0005524,GO:0032553,GO:0035639,GO:0030554,GO:0016887	GO:0006260
1CR5-A	GO:0017111,GO:0016462,GO:0016818,GO:0016817,GO:0016887	GO:0043933,GO:0032984,GO:0071840,GO:0051234,GO:0006810,GO:0051179,GO:0016043,GO:0022411,GO:0016192,GO:0043624
1CR6-A	GO:0016788,GO:0042802,GO:0016791,GO:0042578,GO:0005102,GO:0042803,GO:0000287,GO:0046983	GO:1901361,GO:0006950,GO:0044248,GO:0003008,GO:0010604,GO:0033559,GO:0006631,GO:0043436,GO:0008203,GO:0009636,GO:0048878,GO:0032787,GO:0008202,GO:0006066,GO:0016311,GO:0050877,GO:0010468,GO:0006629,GO:1901575,GO:0007600,GO:0042221,GO:0009056,GO:0032501,GO:0006082,GO:0009893,GO:0001676,GO:0006952,GO:0044255,GO:0062012,GO:1901615,GO:0019216,GO:0016125,GO:0030258,GO:0018904,GO:0019439,GO:0006796,GO:…	GO:0005777,GO:0042579,GO:0005829
1CRK-A	GO:0016772,GO:0016301,GO:0097367,GO:0032559,GO:0017076,GO:0016775,GO:0032555,GO:0005524,GO:0035639,GO:0030554,GO:0032553	GO:0006796,GO:0006793,GO:0019637,GO:0042398,GO:0090407,GO:0006575,GO:0016310	GO:0005740,GO:0019866,GO:0031090,GO:0005743,GO:0031967,GO:0005739,GO:0031966,GO:0031975
1CRU-A	GO:0016614
1CRW-G	GO:0051287,GO:0050661,GO:0016620,GO:0016903	GO:0009135,GO:0046939,GO:0016052,GO:0019637,GO:0009185,GO:0006163,GO:0019693,GO:0009179,GO:0043436,GO:0006006,GO:0019318,GO:0005975,GO:0006165,GO:0016310,GO:0006757,GO:0032787,GO:0009117,GO:0006091,GO:1901575,GO:0009056,GO:0006753,GO:0005996,GO:0006082,GO:0055086,GO:0009259,GO:0046031,GO:0006096,GO:0006796,GO:0009150,GO:0009132,GO:0006793,GO:0072521,GO:1901135,GO:0019752,GO:0006090,GO:0046034
1CRY-A	GO:0009055,GO:0046906,GO:0020037	GO:0006091,GO:0022900,GO:0015979
1CS1-A	GO:0016765,GO:0030170,GO:0070279,GO:0019842	GO:0006555,GO:0000097,GO:1901607,GO:0006790,GO:0016053,GO:0044283,GO:0009066,GO:0009086,GO:1901605,GO:0009067,GO:0006520,GO:0019752,GO:0008652,GO:0006082,GO:0043436,GO:0044272,GO:0000096,GO:0046394
1CS4-A	GO:0016849,GO:0016829	GO:0034654,GO:0006793,GO:0009117,GO:0055086,GO:0035556,GO:0019637,GO:0023052,GO:0007165,GO:0009165,GO:0007154,GO:0090407,GO:0006753,GO:1901293,GO:0006796,GO:0019438,GO:0051716
1CSB-B	GO:0140096,GO:0008234,GO:0070011,GO:0008233	GO:0006508
1CSN-A	GO:0016772,GO:0016773,GO:0016301,GO:0030554,GO:0097367,GO:0032559,GO:0017076,GO:0140096,GO:0032555,GO:0005524,GO:0035639,GO:0004672,GO:0032553	GO:0006796,GO:0006793,GO:0036211,GO:0043412,GO:0006468,GO:0006464,GO:0016310
1CSR-A	GO:0016746,GO:0046912	GO:0045333,GO:0006091,GO:0009060,GO:0019752,GO:0006099,GO:0015980,GO:0043436,GO:0005975,GO:0006082	GO:0031974,GO:0070013,GO:0005739,GO:0005759,GO:0043233
1CT4-E	GO:0004175,GO:0008236,GO:0004252,GO:0008233,GO:0017171,GO:0140096,GO:0070011,GO:0016825	GO:0006508
1CT5-A	GO:0030170,GO:0070279,GO:0019842		GO:0005634
1CT8-A	GO:0003823,GO:0005102,GO:0034987	GO:0006950,GO:0042742,GO:0002455,GO:0050778,GO:0002443,GO:0023052,GO:0051234,GO:0032502,GO:0006810,GO:0007154,GO:0050867,GO:0044419,GO:0002460,GO:0045087,GO:0002768,GO:0002682,GO:0051249,GO:0050871,GO:0030183,GO:0061024,GO:0002757,GO:0050864,GO:0048522,GO:0006959,GO:0045321,GO:0050776,GO:0071840,GO:0002694,GO:0002376,GO:0009617,GO:0010324,GO:0050865,GO:0009605,GO:0051251,GO:0002429,GO:0006897,GO:…	GO:0009986,GO:0009897,GO:0005615,GO:0005886,GO:0098552,GO:0071944,GO:0042571,GO:0019814,GO:0005576
1CT9-A	GO:0031406,GO:0043177,GO:0016597,GO:0097367,GO:0042802,GO:0016879,GO:0032559,GO:0016874,GO:0016884,GO:0017076,GO:0032555,GO:0005524,GO:0035639,GO:0030554,GO:0032553	GO:1901607,GO:0044248,GO:0044283,GO:0009063,GO:0009064,GO:0006541,GO:0043436,GO:0032787,GO:0046395,GO:1901605,GO:1901575,GO:0009056,GO:0046394,GO:0006082,GO:0009066,GO:0016054,GO:0009067,GO:0044282,GO:0072330,GO:0016053,GO:1901565,GO:0019752,GO:0006520,GO:0043604,GO:0008652,GO:0043603	GO:0005829
1CTJ-A	GO:0009055,GO:0046906,GO:0046914,GO:0005506,GO:0020037	GO:0006091,GO:0022900,GO:0015979	GO:0009536,GO:0009534,GO:0031976,GO:0009579,GO:0009507,GO:0031984
1CTU-A	GO:0097367,GO:0042802,GO:0016814,GO:0016810,GO:0019239,GO:0046914,GO:0001882,GO:0008270	GO:1901361,GO:0044248,GO:0009164,GO:0034656,GO:0009119,GO:0072527,GO:1901657,GO:1901575,GO:0009056,GO:0034655,GO:0044270,GO:0072529,GO:0055086,GO:0046700,GO:0019439,GO:0044282,GO:1901136,GO:1901565,GO:0009116,GO:1901135,GO:1901658	GO:0005829
1CUR-A	GO:0005507,GO:0009055,GO:0046914	GO:0006091,GO:0022900	GO:0042597
1CUU-A	GO:0016788,GO:0052689		GO:0005576
1CV8-A	GO:0140096,GO:0008234,GO:0070011,GO:0008233	GO:0006508
1CVO-A	GO:0090729	GO:0009405,GO:0044419	GO:0005576
1CVR-A	GO:0140096,GO:0008234,GO:0070011,GO:0008233	GO:0006508
1CW0-A	GO:0004520,GO:0016788,GO:0140097,GO:0004519,GO:0004536,GO:0003677,GO:0004518	GO:0006950,GO:0006974,GO:0090305,GO:0006281,GO:0006259,GO:0033554,GO:0051716
1CWP-A	GO:0003723,GO:0005198		GO:0019012,GO:0019030,GO:0044423,GO:0019013,GO:0019028
1CWW-A		GO:0010941,GO:0006915,GO:0012501,GO:0042981,GO:0008219,GO:0043067
1CX1-A	GO:0016798
1CX4-A	GO:0030234,GO:0098772,GO:0019887,GO:0019207	GO:0031399,GO:0051246,GO:0006796,GO:0019222,GO:0006793,GO:0051171,GO:0042325,GO:0060255,GO:0006468,GO:0051174,GO:0043412,GO:0031323,GO:0032268,GO:0019220,GO:0006464,GO:0080090,GO:0036211,GO:0016310,GO:0001932
1CX9-B	GO:0016836,GO:0016829,GO:0016835,GO:0042802	GO:0000162,GO:1901607,GO:0042435,GO:0044283,GO:0006568,GO:0009308,GO:0043436,GO:0009072,GO:0006586,GO:1901605,GO:0046219,GO:0042401,GO:0009309,GO:0046394,GO:0006082,GO:0042430,GO:0044106,GO:0016053,GO:0006576,GO:0006520,GO:0019752,GO:0008652,GO:0019438,GO:0009073
1CXP-C	GO:0016209,GO:0004601,GO:0046906,GO:0016684,GO:0020037	GO:0006950,GO:0006952,GO:0044283,GO:0072593,GO:0006979,GO:1903409,GO:0043436,GO:0006082
1CXU-A		GO:0006259,GO:0015074
1CXV-A	GO:0004175,GO:0008233,GO:0140096,GO:0008237,GO:0046914,GO:0070011,GO:0004222,GO:0008270	GO:0006508,GO:0009056	GO:0031012,GO:0005576
1CXZ-B	GO:0016772,GO:0051020,GO:0019899,GO:0016773,GO:0016301,GO:0017016,GO:0004674,GO:0140096,GO:0017048,GO:0004672,GO:0031267	GO:0006796,GO:0006793,GO:0023052,GO:0006468,GO:0007154,GO:0043412,GO:0007165,GO:0006464,GO:0036211,GO:0016310,GO:0051716
1CY2-A	GO:0140097,GO:0016853,GO:0003916,GO:0003677	GO:0006996,GO:0071840,GO:0051276,GO:0071103,GO:0016043,GO:0006265,GO:0006259
1CYD-A	GO:0016616,GO:0016614	GO:0043933,GO:0071840,GO:0022607,GO:0019321,GO:0051259,GO:0044085,GO:0016043,GO:0065003,GO:0051262,GO:0006006,GO:0019318,GO:0005975,GO:0005996	GO:0031974,GO:0070013,GO:0005739,GO:0005759,GO:0043233
1CYG-A	GO:0016758,GO:0016757,GO:0030246,GO:0016798,GO:0030247,GO:0005509,GO:0004553	GO:0005975	GO:0005576
1CYI-A	GO:0009055,GO:0046906,GO:0046914,GO:0005506,GO:0020037
1CYV-A	GO:0030234,GO:0019899,GO:0004857,GO:0061134,GO:0030414,GO:0002020,GO:0061135,GO:0004866,GO:0004869,GO:0098772	GO:0007155,GO:0051171,GO:0032502,GO:0045861,GO:0030162,GO:0036211,GO:0098609,GO:0043086,GO:0032268,GO:0052548,GO:0051346,GO:0051248,GO:0008544,GO:0051172,GO:0006464,GO:0032501,GO:0030154,GO:0051246,GO:0030855,GO:0031324,GO:0048519,GO:0010951,GO:0048731,GO:0012501,GO:0048513,GO:0060429,GO:0006508,GO:0043412,GO:0022610,GO:0048869,GO:0052547,GO:0007275,GO:0065009,GO:0010466,GO:0050790,GO:0019222,GO:…	GO:0005615,GO:0005886,GO:0005634,GO:0071944,GO:0005829,GO:0005576
1CYW-A	GO:0016675,GO:0015075,GO:0008324,GO:0005507,GO:0009055,GO:0015002,GO:0022890,GO:0022857,GO:0004129,GO:0005215,GO:0046914,GO:0016676,GO:0015077,GO:0015318,GO:0015078,GO:0016679	GO:0006091,GO:0022900	GO:0016021,GO:0031224
1CYY-A	GO:0140097,GO:0016853,GO:0003916,GO:0003677	GO:0006996,GO:0071840,GO:0051276,GO:0071103,GO:0016043,GO:0006265,GO:0006259
1CZ3-A	GO:0016645,GO:0016646,GO:0050661	GO:0044283,GO:0046654,GO:0006766,GO:0009396,GO:0043436,GO:0006730,GO:0006575,GO:0006767,GO:0046394,GO:0006082,GO:0006760,GO:0046653,GO:0043648,GO:0042558,GO:0016053,GO:0042559,GO:0042398,GO:0019752,GO:0043604,GO:0043603,GO:0019438	GO:0005829
1CZ8-V	GO:0030545,GO:0005102,GO:0008083,GO:0098772,GO:0048018,GO:0030546
1CZD-A		GO:0044403,GO:0019058,GO:0019079,GO:0006260,GO:0044419,GO:0016032
1CZF-A	GO:0004553,GO:0016798	GO:0005975
1CZN-A	GO:0009055,GO:0010181,GO:0097367,GO:0032553	GO:0006091,GO:0022900
1CZW-A	GO:0090729	GO:0044403,GO:0035821,GO:0044003,GO:0051715,GO:0019048,GO:0044179,GO:0001907,GO:0019835,GO:0051883,GO:0009405,GO:0051817,GO:0044419,GO:0031640,GO:0016032,GO:0001906,GO:0051701	GO:0005576
1CZY-A	GO:0005126,GO:0004842,GO:0019787,GO:0005102,GO:0140096	GO:0051171,GO:0007154,GO:0010604,GO:0009966,GO:0038061,GO:0042221,GO:0043067,GO:0051716,GO:0051246,GO:0006915,GO:0043549,GO:0033554,GO:0048518,GO:0060255,GO:0032268,GO:0008219,GO:0006950,GO:0051173,GO:0031098,GO:0034612,GO:0051403,GO:0023051,GO:0010562,GO:0033209,GO:0016310,GO:0048522,GO:0031399,GO:0070647,GO:0031401,GO:0033674,GO:0070887,GO:0019220,GO:0009893,GO:0010646,GO:0045937,GO:0080135,GO:…	GO:0005829
1CZZ-A	GO:0005126,GO:0004842,GO:0019787,GO:0005102,GO:0140096	GO:0051171,GO:0007154,GO:0010604,GO:0009966,GO:0038061,GO:0042221,GO:0043067,GO:0051716,GO:0051246,GO:0006915,GO:0043549,GO:0033554,GO:0048518,GO:0060255,GO:0032268,GO:0008219,GO:0006950,GO:0051173,GO:0031098,GO:0034612,GO:0051403,GO:0023051,GO:0010562,GO:0033209,GO:0016310,GO:0048522,GO:0031399,GO:0070647,GO:0031401,GO:0033674,GO:0070887,GO:0019220,GO:0009893,GO:0010646,GO:0045937,GO:0080135,GO:…	GO:0005829
1D02-A	GO:0004520,GO:0016788,GO:0016888,GO:0140097,GO:0016893,GO:0004519,GO:0004536,GO:0003677,GO:0004518	GO:0006950,GO:0006952,GO:0098542,GO:0043207,GO:0009605,GO:0043412,GO:0051707,GO:0044419,GO:0090305,GO:0009607,GO:0006259,GO:0006304
1D0M-A	GO:0016757,GO:0005509,GO:0061783,GO:0016829	GO:1901136,GO:0006027,GO:0071840,GO:0009057,GO:1901565,GO:0009253,GO:0030203,GO:0071555,GO:0016043,GO:0000270,GO:1901135,GO:1901575,GO:0045229,GO:0006022,GO:0009056,GO:0006026,GO:0071554	GO:0019867,GO:0030313,GO:0030312,GO:0009279,GO:0042597,GO:0071944,GO:0030288,GO:0031975
1D0N-A	GO:0008092,GO:0005509,GO:0003779,GO:0051015,GO:0044877	GO:1901879,GO:0090066,GO:0010638,GO:1902905,GO:0030042,GO:0065003,GO:0044089,GO:0007015,GO:0120031,GO:0043624,GO:0030036,GO:1902903,GO:0048522,GO:0032956,GO:0030837,GO:0030029,GO:0071840,GO:0022607,GO:1901880,GO:0110053,GO:0030041,GO:0032535,GO:0032273,GO:1902904,GO:0033043,GO:0043244,GO:0070925,GO:0051493,GO:0030030,GO:0120036,GO:0043254,GO:0051129,GO:0051258,GO:0010639,GO:0048519,GO:0097435,GO:…	GO:0005856,GO:0043228,GO:0043232
1D0Q-A	GO:0016772,GO:0016779,GO:0140098,GO:0034062,GO:0097747,GO:0003899,GO:0046914,GO:0003677,GO:0008270	GO:0006260
1D1D-A		GO:0044403,GO:0044419,GO:0016032
1D1J-A	GO:0017111,GO:0016462,GO:0016818,GO:0005543,GO:0008289,GO:0008092,GO:0035091,GO:0016817,GO:0003779,GO:0016887	GO:0006928,GO:0051171,GO:0090066,GO:0051588,GO:1902905,GO:0010638,GO:0051234,GO:0010604,GO:0007154,GO:0016477,GO:0030036,GO:0031032,GO:0010632,GO:0051246,GO:0051258,GO:0007268,GO:0048519,GO:0001667,GO:0051345,GO:0051179,GO:0018105,GO:0048518,GO:0065008,GO:0060255,GO:0140352,GO:0030336,GO:0046903,GO:0051336,GO:0032970,GO:0032268,GO:0051270,GO:0051674,GO:0051173,GO:0031344,GO:0032940,GO:0065003,GO:…	GO:0031982,GO:0098793,GO:0005856,GO:0070062,GO:0005615,GO:0043228,GO:0045202,GO:0043230,GO:0098794,GO:0043232,GO:1903561,GO:0098978,GO:0030054,GO:0005576
1D1N-A	GO:0003723,GO:0003743,GO:0097367,GO:0032550,GO:0090079,GO:0005525,GO:0032549,GO:0019001,GO:0045182,GO:0017076,GO:0008135,GO:0032561,GO:0001883,GO:0032555,GO:0001882,GO:0035639,GO:0032553	GO:0006412,GO:0006518,GO:0043604,GO:0043043,GO:0043603,GO:0006413
1D1Q-A	GO:0016788,GO:0016791,GO:0004721,GO:0004725,GO:0042578,GO:0140096	GO:0006796,GO:0006793,GO:0016311,GO:0035335,GO:0043412,GO:0006464,GO:0036211,GO:0006470	GO:0005634
1D1R-A	GO:0003723,GO:0003743,GO:0090079,GO:0045182,GO:0043021,GO:0008135,GO:0044877	GO:0009889,GO:0051171,GO:0034248,GO:0043043,GO:2000112,GO:0031326,GO:0010468,GO:0006412,GO:0032268,GO:0006518,GO:0010608,GO:0006413,GO:0051246,GO:0006417,GO:0019222,GO:0060255,GO:0031323,GO:0043604,GO:0010556,GO:0080090,GO:0043603
1D1T-A	GO:0016614,GO:0030545,GO:0019840,GO:0008289,GO:0005102,GO:0016616,GO:0046914,GO:0016903,GO:0043178,GO:0019842,GO:0098772,GO:0008270	GO:0001523,GO:1901616,GO:0042445,GO:0046164,GO:0023052,GO:0007154,GO:0044419,GO:0006631,GO:0043436,GO:0023051,GO:0032787,GO:0006066,GO:0010033,GO:0006091,GO:0034440,GO:0009617,GO:0009966,GO:0009605,GO:0006720,GO:0006629,GO:0034308,GO:1901575,GO:0042221,GO:0009056,GO:0006082,GO:0051716,GO:0044255,GO:0006721,GO:1901700,GO:1901615,GO:0043207,GO:0048583,GO:0010817,GO:0019395,GO:0045471,GO:0030258,GO:…	GO:0071944,GO:0005829,GO:0005886
1D2B-A	GO:0030234,GO:0004857,GO:0061134,GO:0030414,GO:0004866,GO:0061135,GO:0098772
1D2C-A	GO:0033218,GO:0031406,GO:0008170,GO:0042802,GO:0016597,GO:1901681,GO:0043177,GO:0072341,GO:0008757,GO:0019842,GO:0016741,GO:0008168	GO:0006790,GO:0009889,GO:0044283,GO:0051259,GO:0046364,GO:0006766,GO:0065003,GO:0051262,GO:0043436,GO:0019318,GO:0005975,GO:0006006,GO:0006730,GO:0009119,GO:0019319,GO:0071840,GO:0022607,GO:1901605,GO:0046500,GO:0006575,GO:0006767,GO:1901657,GO:0046128,GO:0042278,GO:0005996,GO:0006082,GO:0006760,GO:0055086,GO:0010675,GO:0062012,GO:0016051,GO:0044085,GO:0016043,GO:0043648,GO:0010906,GO:0042558,GO:…	GO:1902494,GO:1990234,GO:0005634,GO:0005829,GO:0034708
1D2E-A	GO:0003746,GO:0045182,GO:0008135,GO:0003924,GO:0003723,GO:0016462,GO:0090079,GO:0019001,GO:0017076,GO:0032561,GO:0032555,GO:0001882,GO:0035639,GO:0017111,GO:0016818,GO:0032550,GO:0001883,GO:0097367,GO:0005525,GO:0016817,GO:0032549,GO:0032553	GO:0006412,GO:0006414,GO:0006518,GO:0043604,GO:0043043,GO:0043603
1D2F-A	GO:0016846,GO:0030170,GO:0070279,GO:0016829,GO:0019842	GO:0006790,GO:0000097,GO:1901607,GO:0009889,GO:0051171,GO:0044283,GO:0009086,GO:0019219,GO:0043436,GO:2000112,GO:0034654,GO:0032774,GO:0006355,GO:0051252,GO:0031326,GO:0010468,GO:1901605,GO:0044272,GO:0006351,GO:0000096,GO:0006082,GO:0046394,GO:0006555,GO:0048519,GO:0009066,GO:0009067,GO:1903506,GO:0016053,GO:0097659,GO:0065009,GO:0019222,GO:0060255,GO:0043433,GO:2001141,GO:0044092,GO:0031323,GO:…
1D2I-A	GO:0004520,GO:0016788,GO:0016888,GO:0140097,GO:0000287,GO:0016893,GO:0004519,GO:0004536,GO:0003677,GO:0004518	GO:0006950,GO:0006952,GO:0098542,GO:0043207,GO:0009605,GO:0043412,GO:0051707,GO:0044419,GO:0090305,GO:0009607,GO:0006259,GO:0006304
1D2N-A	GO:0017111,GO:0016462,GO:0016818,GO:0097367,GO:0032559,GO:0017076,GO:0016817,GO:0032555,GO:0005524,GO:0032553,GO:0035639,GO:0030554,GO:0016887	GO:0043933,GO:0032984,GO:0071840,GO:0051234,GO:0006810,GO:0051179,GO:0016043,GO:0022411,GO:0016192,GO:0043624
1D2T-A	GO:0016791,GO:0016788,GO:0042578	GO:0006796,GO:0006793,GO:0016311	GO:0030313,GO:0030288,GO:0042597,GO:0031975
1D2Z-B		GO:0007154,GO:0023052,GO:0051716,GO:0007165
1D3B-A		GO:0043933,GO:0022613,GO:0071840,GO:0022607,GO:0022618,GO:0000375,GO:0008380,GO:0006397,GO:0000377,GO:0000387,GO:0071826,GO:0000398,GO:0044085,GO:0065003,GO:0016043,GO:0034622,GO:0016070,GO:0016071,GO:0006396	GO:0005634,GO:1990904,GO:0005681
1D3U-A	GO:0140110,GO:0003677,GO:0003700	GO:0009889,GO:0051171,GO:0019219,GO:2000112,GO:0034654,GO:0032774,GO:0006355,GO:0051252,GO:0031326,GO:0010468,GO:0006351,GO:0006352,GO:1903506,GO:0097659,GO:0019222,GO:0060255,GO:2001141,GO:0031323,GO:0010556,GO:0080090,GO:0016070,GO:0019438
1D3Y-A	GO:0004520,GO:0003916,GO:0008094,GO:0003918,GO:0004536,GO:0016462,GO:0032559,GO:0017076,GO:0004519,GO:0032555,GO:0035639,GO:0030554,GO:0016887,GO:0017111,GO:0016818,GO:0016853,GO:0016894,GO:0016788,GO:0097367,GO:0016817,GO:0140097,GO:0005524,GO:0003677,GO:0004518,GO:0032553	GO:1901361,GO:0006996,GO:0044248,GO:0071840,GO:0009057,GO:0044265,GO:0051276,GO:0071103,GO:0046700,GO:0016043,GO:1901575,GO:0090305,GO:0009056,GO:0034655,GO:0019439,GO:0006265,GO:0006259,GO:0044270	GO:0043228,GO:0043232,GO:0005694
1D4B-A		GO:0012501,GO:0008219,GO:0006915
1D4E-A	GO:0016627
1D4M-1	GO:0005198		GO:0019012,GO:0044423,GO:0019028
1D4M-4	GO:0005198		GO:0019012,GO:0044423,GO:0019028
1D4U-A	GO:0003684,GO:0003677	GO:0006950,GO:0006974,GO:0006281,GO:0006259,GO:0006289,GO:0033554,GO:0051716	GO:0005634
1D5A-A	GO:0016772,GO:0016779,GO:0004527,GO:0016788,GO:0003887,GO:0003677,GO:0140097,GO:0034061,GO:0004518	GO:0034654,GO:0006260,GO:0090305,GO:0019438,GO:0006259,GO:0071897
1D5B-A	GO:0003823,GO:0005102,GO:0034987	GO:0042742,GO:0006928,GO:0051234,GO:0007154,GO:0044419,GO:0016477,GO:0045087,GO:0002768,GO:0002682,GO:0051249,GO:0050871,GO:0002757,GO:0061024,GO:0002697,GO:0045321,GO:0050776,GO:0002431,GO:0006898,GO:0002449,GO:0051716,GO:0006952,GO:0051179,GO:0006910,GO:0048518,GO:0065008,GO:0002684,GO:0051674,GO:0006950,GO:0002455,GO:0050778,GO:0002443,GO:0050867,GO:0002460,GO:0050864,GO:0048522,GO:0048870,GO:…	GO:0031982,GO:0009986,GO:0009897,GO:0070062,GO:0005615,GO:0005886,GO:0043230,GO:0098552,GO:0071944,GO:0042571,GO:0019814,GO:0072562,GO:1903561,GO:0005576
1D5C-A	GO:0017111,GO:0016462,GO:0016818,GO:0097367,GO:0032550,GO:0005525,GO:0032549,GO:0019001,GO:0017076,GO:0032561,GO:0016817,GO:0003924,GO:0001883,GO:0032555,GO:0001882,GO:0035639,GO:0032553
1D5F-A	GO:0004842,GO:0140096,GO:0019787
1D5Y-A	GO:0003677,GO:0140110,GO:0043565,GO:0003700	GO:0009889,GO:0051171,GO:0019219,GO:2000112,GO:0034654,GO:0006355,GO:0032774,GO:0051252,GO:0031326,GO:0010468,GO:0006351,GO:1903506,GO:0097659,GO:0019222,GO:0060255,GO:2001141,GO:0031323,GO:0010556,GO:0080090,GO:0016070,GO:0019438	GO:0005829
1D66-A	GO:0003700,GO:0000981,GO:0140110,GO:0046914,GO:0008270	GO:0009889,GO:0051171,GO:0019219,GO:2000112,GO:0034654,GO:0006355,GO:0032774,GO:0051252,GO:0031326,GO:0010468,GO:0006351,GO:1903506,GO:0097659,GO:0019222,GO:0060255,GO:2001141,GO:0031323,GO:0010556,GO:0080090,GO:0016070,GO:0019438	GO:0005634
1D6T-A	GO:0003723,GO:0016788,GO:0004540,GO:0000049,GO:0140098,GO:0140101,GO:0004549,GO:0004518,GO:0016893,GO:0004519,GO:0016891,GO:0004521	GO:0008033,GO:0006399,GO:0090502,GO:0000966,GO:0090501,GO:0034470,GO:0034660,GO:0034471,GO:0090305,GO:0016070,GO:0006396
1D6Z-A	GO:0005507,GO:0016638,GO:0046914,GO:0005509,GO:0048038	GO:1901361,GO:0044248,GO:0009074,GO:0009063,GO:0009310,GO:0009308,GO:0043436,GO:0046395,GO:0009072,GO:1901605,GO:1901575,GO:0009056,GO:0006082,GO:0016054,GO:0019439,GO:0042402,GO:0044282,GO:1902221,GO:0006558,GO:0044106,GO:1901565,GO:0006576,GO:0006520,GO:0019752,GO:1901606	GO:0042597
1D7K-A	GO:0016830,GO:0016831,GO:0042802,GO:0016829,GO:0042803,GO:0046983	GO:0008284,GO:0051171,GO:0032502,GO:0072001,GO:0030163,GO:0044419,GO:0009308,GO:0043436,GO:0048522,GO:0006595,GO:0009615,GO:1901605,GO:0009605,GO:0001655,GO:1901575,GO:0009894,GO:0042401,GO:0009056,GO:0009309,GO:0032501,GO:0042176,GO:0006082,GO:0010565,GO:0051246,GO:0009057,GO:0062012,GO:0043207,GO:0048731,GO:0048513,GO:0009607,GO:0006596,GO:0007275,GO:0044106,GO:0048518,GO:0001822,GO:0019222,GO:…	GO:0048471,GO:0005829
1D8H-A	GO:0016791,GO:0016788,GO:0042578
1D8K-A		GO:0034654,GO:0097659,GO:0032774,GO:0006352,GO:0006351,GO:0006367,GO:0006366,GO:0016070,GO:0019438	GO:0031974,GO:0005667,GO:0000428,GO:1902494,GO:0005654,GO:1990234,GO:0070013,GO:0016591,GO:0055029,GO:0005634,GO:0030880,GO:0090575,GO:0031981,GO:0061695,GO:0043233
1D8L-A	GO:0017111,GO:0016462,GO:0016818,GO:0097367,GO:0032559,GO:0004386,GO:0008094,GO:0017076,GO:0016817,GO:0032553,GO:0003678,GO:0140097,GO:0032555,GO:0005524,GO:0003677,GO:0035639,GO:0030554,GO:0016887	GO:0006950,GO:0006974,GO:0006281,GO:0006310,GO:0006259,GO:0033554,GO:0051716
1D8U-A	GO:0019825,GO:0046906,GO:0020037
1D8Z-A	GO:0003723
1D9A-A	GO:0003723
1D9D-A	GO:0016772,GO:0016779,GO:0004527,GO:0016788,GO:0003887,GO:0003677,GO:0008408,GO:0140097,GO:0034061,GO:0004518	GO:0006260,GO:0006261
1D9G-A	GO:0005102,GO:0005126	GO:0002376,GO:0006955	GO:0005576
1D9K-B		GO:0002250,GO:0002376,GO:0006955	GO:0043235,GO:0005886,GO:0098802,GO:0071944,GO:0098797,GO:0098796
1D9N-A	GO:0003677		GO:0005634
1D9S-A	GO:0030234,GO:0019899,GO:0019901,GO:0004857,GO:0019207,GO:0019887,GO:0019900,GO:0098772	GO:0007093,GO:0051171,GO:0051961,GO:0007154,GO:0007584,GO:0050768,GO:0031668,GO:0009966,GO:0007050,GO:0048468,GO:0042221,GO:0042326,GO:0051726,GO:0044843,GO:0051716,GO:0051246,GO:0030154,GO:0045596,GO:0050678,GO:0042063,GO:0048519,GO:0048513,GO:0022402,GO:0045936,GO:0043549,GO:0048869,GO:0033554,GO:0048518,GO:0009991,GO:0060255,GO:0032269,GO:0002520,GO:0050767,GO:0032268,GO:0006950,GO:0031667,GO:…	GO:0005634
1D9U-A	GO:0016757,GO:0016829,GO:0016798,GO:0003796,GO:0061783,GO:0004553	GO:0006950,GO:0042742,GO:0044248,GO:0006022,GO:0044419,GO:0019076,GO:0071554,GO:0001906,GO:0044403,GO:0019058,GO:0039633,GO:0044265,GO:0009617,GO:0019835,GO:0051883,GO:0052126,GO:0009605,GO:1901575,GO:0044659,GO:0009056,GO:0016998,GO:0016032,GO:0031640,GO:0051701,GO:0035890,GO:0006027,GO:0044036,GO:0009057,GO:0006952,GO:0009253,GO:0098542,GO:0043207,GO:0035891,GO:0009607,GO:1901136,GO:1901565,GO:…	GO:0043657,GO:0033643,GO:0030430,GO:0018995,GO:0033646,GO:0043656
1D9Z-A	GO:0004520,GO:0016462,GO:0017111,GO:0016788,GO:0016818,GO:0097367,GO:0032559,GO:0140097,GO:0004518,GO:0017076,GO:0004519,GO:0016817,GO:0032553,GO:0004536,GO:0032555,GO:0005524,GO:0003677,GO:0035639,GO:0030554,GO:0016887	GO:0006950,GO:0009991,GO:0031668,GO:0071496,GO:0009605,GO:0007154,GO:0006974,GO:0090305,GO:0006281,GO:0006259,GO:0006289,GO:0033554,GO:0051716	GO:1905348,GO:1902494,GO:1990391
1DAB-A		GO:0007155,GO:0022610	GO:0019867
1DAN-L	GO:0004175,GO:0008236,GO:0004252,GO:0008233,GO:0017171,GO:0140096,GO:0070011,GO:0005509,GO:0016825	GO:0050817,GO:0006950,GO:0065008,GO:0050878,GO:0009611,GO:0032501,GO:0007599,GO:0007596,GO:0042060	GO:0005576
1DAV-A	GO:0004553,GO:0016798	GO:0000272,GO:0009057,GO:0016052,GO:0005976,GO:1901575,GO:0009056,GO:0005975
1DB3-A	GO:0016836,GO:0050661,GO:0016829,GO:0016835	GO:0044262,GO:0034654,GO:0006793,GO:0055086,GO:0034637,GO:0009225,GO:0016051,GO:1901135,GO:0000271,GO:1901137,GO:0009226,GO:0005976,GO:0019438,GO:0005975,GO:0044264,GO:0033692
1DBD-A	GO:0140110,GO:0003677,GO:0003700	GO:0009889,GO:0006260,GO:0051171,GO:0019219,GO:0006275,GO:2000112,GO:0034654,GO:0006355,GO:0032774,GO:0051252,GO:0031326,GO:0010468,GO:0006351,GO:1903506,GO:0097659,GO:0019222,GO:0060255,GO:2001141,GO:0031323,GO:0010556,GO:0080090,GO:0016070,GO:0019438	GO:0042025,GO:0043657,GO:0033647,GO:0033643,GO:0033648,GO:0018995,GO:0033646,GO:0043656
1DBF-A	GO:0016853,GO:0016866	GO:0016053,GO:0009072,GO:0044283,GO:0046417,GO:0019752,GO:0006520,GO:0043648,GO:0008652,GO:0006082,GO:0043436,GO:0019438,GO:0046394,GO:0009073
1DBH-A	GO:0051020,GO:0019899,GO:0017016,GO:0005088,GO:0005085,GO:0098772,GO:0017048,GO:0031267	GO:0035556,GO:0051056,GO:0007266,GO:0046578,GO:0048583,GO:0023052,GO:0009966,GO:0007265,GO:0007154,GO:0007264,GO:0010646,GO:0007165,GO:0035023,GO:0023051,GO:1902531,GO:0051716
1DBI-A	GO:0004175,GO:0008236,GO:0004252,GO:0008233,GO:0017171,GO:0140096,GO:0070011,GO:0016825	GO:0006508
1DBN-A	GO:0030246
1DBP-A	GO:0030246,GO:0048029	GO:0071702,GO:0006935,GO:0055085,GO:0040011,GO:0006810,GO:0009605,GO:0051234,GO:0051179,GO:0015749,GO:0042221,GO:0008643,GO:0042330,GO:0034219	GO:0030313,GO:0030288,GO:0042597,GO:0031975
1DBT-A	GO:0016830,GO:0016829,GO:0016831	GO:0046049,GO:0019637,GO:0019856,GO:0009173,GO:0009123,GO:0090407,GO:0019693,GO:1901137,GO:0072528,GO:0009130,GO:0034654,GO:0009112,GO:0009117,GO:0009156,GO:0072527,GO:0006222,GO:0006753,GO:1901293,GO:0044205,GO:0009218,GO:0006220,GO:0006207,GO:0009220,GO:0009161,GO:0006206,GO:0055086,GO:0009174,GO:0009259,GO:0009124,GO:0009260,GO:0006221,GO:0006796,GO:0046390,GO:0006793,GO:0009129,GO:0009165,GO:…	GO:0005829
1DBX-A	GO:0016788,GO:0052689,GO:0140098,GO:0140101,GO:0016829	GO:0006399,GO:0065008,GO:0006412,GO:0034660,GO:0006450,GO:0006518,GO:0043604,GO:0043043,GO:0043603,GO:0016070
1DBY-A	GO:0015035,GO:0015036,GO:0016667	GO:0065008,GO:0019725,GO:0006662,GO:0045454,GO:0018904,GO:0042592
1DC1-A	GO:0004520,GO:0016788,GO:0016888,GO:0140097,GO:0016893,GO:0004519,GO:0004536,GO:0003677,GO:0004518	GO:0006950,GO:0006952,GO:0098542,GO:0043207,GO:0009605,GO:0043412,GO:0051707,GO:0044419,GO:0090305,GO:0009607,GO:0006259,GO:0006304
1DCE-A	GO:0051020,GO:0019899,GO:0017016,GO:0017137,GO:0046982,GO:0008270,GO:0140096,GO:0046914,GO:0046983,GO:0004659,GO:0016765,GO:0031267	GO:0043933,GO:0022607,GO:0071840,GO:0044085,GO:0016043,GO:0065003,GO:0043412,GO:0006464,GO:0036211	GO:0031974,GO:1902494,GO:0005654,GO:1990234,GO:0070013,GO:0005634,GO:0031981,GO:0043233
1DCF-A		GO:0035556,GO:0023052,GO:0007165,GO:0007154,GO:0000160,GO:0051716
1DCH-A	GO:0004497,GO:0016836,GO:0003713,GO:0042802,GO:0016829,GO:0016835,GO:0140110,GO:0003712,GO:0016705	GO:0031325,GO:0051173,GO:0009889,GO:0051171,GO:0044283,GO:0051259,GO:0019219,GO:0010604,GO:0009891,GO:0065003,GO:0051262,GO:1902680,GO:0043436,GO:2000112,GO:1901617,GO:0045935,GO:0048522,GO:0034654,GO:0010557,GO:0006066,GO:0051098,GO:0032774,GO:0006355,GO:0019751,GO:0043393,GO:0071840,GO:0031326,GO:0010468,GO:0022607,GO:1901605,GO:0051252,GO:0051254,GO:0046165,GO:0006351,GO:0006082,GO:0009893,GO:…	GO:0031974,GO:0005654,GO:0070013,GO:0005634,GO:0005829,GO:0031981,GO:0043233
1DCM-A		GO:0035556,GO:0023052,GO:0007165,GO:0007154,GO:0000160,GO:0051716
1DCQ-A	GO:0030234,GO:0060589,GO:0005096,GO:0098772,GO:0008047,GO:0030695
1DCT-A	GO:0140097,GO:0008757,GO:0008168,GO:0016741	GO:0006950,GO:0006952,GO:0098542,GO:0032259,GO:0043207,GO:0044728,GO:0009605,GO:0043414,GO:0043412,GO:0051707,GO:0044419,GO:0009607,GO:0006259,GO:0006304
1DCU-A	GO:0016791,GO:0016788,GO:0042578	GO:0005975
1DD3-A	GO:0005198,GO:0003735	GO:0006412,GO:0006518,GO:0043604,GO:0043043,GO:0043603	GO:0015934,GO:1990904,GO:0043228,GO:0005829,GO:0005840,GO:0043232,GO:0022626,GO:0044391,GO:0022625
1DDB-A	GO:0019899,GO:0044389,GO:0031625,GO:0046983,GO:0046982	GO:0006119,GO:0031331,GO:0051171,GO:0043068,GO:0010638,GO:0051234,GO:0010604,GO:0007154,GO:0097191,GO:0061024,GO:0010952,GO:0043066,GO:2000116,GO:0032355,GO:0009966,GO:0006974,GO:0042221,GO:0051726,GO:0043067,GO:0044843,GO:0051716,GO:0051246,GO:0006915,GO:0009968,GO:0010506,GO:0072657,GO:0048519,GO:0051345,GO:0042775,GO:0045862,GO:0051179,GO:0022402,GO:0048513,GO:0052547,GO:0033554,GO:0048518,GO:…	GO:0005740,GO:0031301,GO:0019867,GO:0031968,GO:0016021,GO:0031090,GO:0098588,GO:0031224,GO:0005739,GO:0098805,GO:0031967,GO:0031300,GO:0005829,GO:0031966,GO:0005741,GO:0031975
1DDE-A	GO:0016772,GO:0016779,GO:0140098,GO:0034062,GO:0097747,GO:0003899	GO:0034654,GO:0032774,GO:0006260,GO:0006261,GO:0006259,GO:0016070,GO:0019438
1DDL-A	GO:0005198		GO:0019012,GO:0044423,GO:0019028
1DDZ-A	GO:0004089,GO:0016836,GO:0016829,GO:0016835,GO:0046914,GO:0008270
1DE1-A	GO:0015035,GO:0009055,GO:0015036,GO:0016667	GO:0009262,GO:0019725,GO:0019637,GO:0090407,GO:1901137,GO:0022900,GO:0034654,GO:0009117,GO:0006091,GO:0045454,GO:0006753,GO:1901293,GO:0009263,GO:0055086,GO:0006796,GO:0042592,GO:0065008,GO:0006793,GO:0009165,GO:1901135,GO:0019438
1DE3-A	GO:0003723,GO:0016788,GO:0004540,GO:0140098,GO:0004521,GO:0016894,GO:0004519,GO:0004518	GO:0009889,GO:0051171,GO:0090502,GO:0034248,GO:0043043,GO:2000112,GO:0031326,GO:0009890,GO:0010468,GO:0006412,GO:0043603,GO:0006518,GO:0051248,GO:0051172,GO:0010608,GO:0051246,GO:0031327,GO:0031324,GO:0048519,GO:0034249,GO:0006417,GO:0090305,GO:0017148,GO:2000113,GO:0019222,GO:0010605,GO:0060255,GO:0032269,GO:0009892,GO:0090501,GO:0031323,GO:0010629,GO:0010558,GO:0043604,GO:0010556,GO:0032268,GO:…	GO:0005576
1DE6-A	GO:0048029,GO:0016861,GO:0042802,GO:0030246,GO:0030145,GO:0016853,GO:0046914,GO:0016860,GO:0008270	GO:0043933,GO:0071840,GO:0022607,GO:0016052,GO:0019321,GO:0044282,GO:0019320,GO:0051259,GO:0044085,GO:0016043,GO:0065003,GO:0051262,GO:1901575,GO:0051289,GO:0009056,GO:0019318,GO:0005975,GO:0046365,GO:0051260,GO:0005996
1DEL-A	GO:0016772,GO:0019205,GO:0016301,GO:0097367,GO:0032559,GO:0017076,GO:0005524,GO:0032555,GO:0016776,GO:0035639,GO:0030554,GO:0032553	GO:0006796,GO:0016310,GO:0006793
1DEM-A	GO:0030234,GO:0004867,GO:0004857,GO:0061134,GO:0030414,GO:0004866,GO:0061135,GO:0090729,GO:0098772	GO:0051171,GO:0045861,GO:0044419,GO:0030162,GO:0043086,GO:0052548,GO:0051346,GO:0051248,GO:0051172,GO:0009405,GO:0051246,GO:0031324,GO:0010951,GO:0048519,GO:0006508,GO:0052547,GO:0065009,GO:0010466,GO:0050790,GO:0019222,GO:0010605,GO:0060255,GO:0032269,GO:0009892,GO:0051336,GO:0044092,GO:0031323,GO:0032268,GO:0080090,GO:0048523	GO:0005576
1DEQ-A	GO:0005102	GO:0043933,GO:0050817,GO:0006950,GO:0051258,GO:0065008,GO:0050878,GO:0071840,GO:0022607,GO:0009611,GO:0044085,GO:0016043,GO:0065003,GO:0034622,GO:0030168,GO:0001775,GO:0032501,GO:0007599,GO:0007596,GO:0042060	GO:0005615,GO:0005576
1DEQ-B	GO:0005102	GO:0043933,GO:0050817,GO:0006950,GO:0051258,GO:0065008,GO:0050878,GO:0071840,GO:0022607,GO:0009611,GO:0044085,GO:0016043,GO:0065003,GO:0034622,GO:0030168,GO:0001775,GO:0032501,GO:0007599,GO:0007596,GO:0042060	GO:0005615,GO:0005576
1DEQ-C	GO:0005102	GO:0043933,GO:0050817,GO:0006950,GO:0051258,GO:0065008,GO:0050878,GO:0071840,GO:0022607,GO:0009611,GO:0044085,GO:0016043,GO:0065003,GO:0034622,GO:0030168,GO:0001775,GO:0032501,GO:0007599,GO:0007596,GO:0042060	GO:0005615,GO:0005576
1DEU-A	GO:0004175,GO:0008234,GO:0008238,GO:0008233,GO:0140096,GO:0004197,GO:0070011,GO:0004180	GO:0051961,GO:0051171,GO:0051234,GO:0043068,GO:0030182,GO:0002283,GO:0061024,GO:0050768,GO:0045321,GO:0006888,GO:0043393,GO:0002263,GO:0048468,GO:0010975,GO:0043067,GO:0030154,GO:0051246,GO:0045596,GO:0006915,GO:0048519,GO:0051179,GO:0010817,GO:0048513,GO:0051100,GO:0048666,GO:0048869,GO:0051656,GO:0048518,GO:0065008,GO:0035239,GO:0060255,GO:0032269,GO:0140352,GO:0046903,GO:0031638,GO:0044257,GO:…	GO:0031974,GO:0031982,GO:0030424,GO:1904813,GO:0043230,GO:0005798,GO:0031983,GO:0043005,GO:0005783,GO:0034774,GO:0030427,GO:0099503,GO:0005773,GO:0009986,GO:0150034,GO:0042581,GO:0005794,GO:0031090,GO:0005615,GO:0098588,GO:0005886,GO:0012505,GO:0031012,GO:0030141,GO:0030135,GO:0120025,GO:0070062,GO:0005938,GO:0097708,GO:0101002,GO:0099568,GO:0071944,GO:1903561,GO:0060205,GO:0062023,GO:0031410,GO:…
1DFD-A	GO:0051539,GO:0009055,GO:0046914,GO:0051540,GO:0005506,GO:0051536	GO:0006091,GO:0022900
1DFK-Y	GO:0005509
1DFX-A	GO:0005506,GO:0046914,GO:0016721,GO:0016209	GO:0000302,GO:0006950,GO:0009636,GO:0000305,GO:0010035,GO:0098754,GO:0062197,GO:0072593,GO:0070887,GO:0042221,GO:0071450,GO:1901701,GO:0051716,GO:0006801,GO:0019430,GO:1901700,GO:0034614,GO:0006979,GO:0071451,GO:0033554,GO:0098869,GO:0000303,GO:1990748,GO:0034599,GO:0097237
1DG6-A	GO:0005102,GO:0005126	GO:0002376,GO:0006955
1DGI-4	GO:0005198		GO:0019012,GO:0044423,GO:0019028
1DGJ-A	GO:0009055,GO:0051540,GO:0051536,GO:0051537	GO:0006091,GO:0022900
1DGN-A	GO:0030234,GO:0019899,GO:0004857,GO:0019904,GO:0061134,GO:0030414,GO:0002020,GO:0061135,GO:0004866,GO:0004869,GO:0098772	GO:0050663,GO:0051048,GO:1904950,GO:0051171,GO:0051234,GO:0007154,GO:0001817,GO:0043393,GO:2000116,GO:0051346,GO:0043067,GO:0051246,GO:0006915,GO:0006952,GO:0048519,GO:0051179,GO:0090087,GO:0032880,GO:0051100,GO:0052547,GO:0042886,GO:0060255,GO:0032269,GO:0140352,GO:0046903,GO:0051336,GO:0008219,GO:0032268,GO:0001818,GO:0071702,GO:0006950,GO:0070201,GO:0032940,GO:0050708,GO:0045861,GO:0030162,GO:…
1DGS-A	GO:0140097,GO:0003677,GO:0016874	GO:0006950,GO:0006260,GO:0006974,GO:0006281,GO:0006259,GO:0033554,GO:0051716
1DGU-A	GO:0030234,GO:0051020,GO:0019899,GO:0019901,GO:0004857,GO:0017016,GO:0019207,GO:0060090,GO:0019887,GO:0044325,GO:0019900,GO:0098772,GO:0005509,GO:0030674,GO:0031267	GO:0045597,GO:2000241,GO:0009889,GO:0051961,GO:0006928,GO:0051171,GO:0032504,GO:0045637,GO:0000904,GO:0051234,GO:0010604,GO:0007154,GO:0090316,GO:0016477,GO:0002682,GO:0097191,GO:0030182,GO:1901342,GO:0050768,GO:0043066,GO:0032774,GO:0007276,GO:0070374,GO:0009966,GO:0045765,GO:0006974,GO:0043410,GO:0043491,GO:0048468,GO:0042221,GO:0042326,GO:0010975,GO:0006351,GO:0043067,GO:0030154,GO:0010769,GO:…	GO:0031974,GO:0048471,GO:0031982,GO:0030424,GO:0005654,GO:0031253,GO:0043228,GO:0030425,GO:0043230,GO:0043005,GO:0030027,GO:0005783,GO:0031981,GO:0015630,GO:0030427,GO:0150034,GO:0005794,GO:0005615,GO:0005886,GO:0044297,GO:0045177,GO:0097447,GO:0012505,GO:0031252,GO:0036477,GO:0120025,GO:0070062,GO:0043025,GO:0005813,GO:0098858,GO:0005634,GO:0071944,GO:0043232,GO:1903561,GO:0016324,GO:0043233,GO:…
1DI2-A	GO:0003723,GO:0030234,GO:0003725,GO:0098772,GO:0008047	GO:0019222,GO:0016441,GO:0048519,GO:0010468,GO:0016458,GO:0010605,GO:0035194,GO:0060255,GO:0009892,GO:0040029,GO:0010629,GO:0016070,GO:0010608,GO:0006396,GO:0031047
1DI7-A	GO:0016772,GO:0016779,GO:0097367,GO:0042802,GO:0032559,GO:0017076,GO:0070566,GO:0032555,GO:0005524,GO:0035639,GO:0030554,GO:0032553	GO:0051189,GO:0006793,GO:0019637,GO:0043545,GO:0090407,GO:0006796	GO:0005829
1DIA-A	GO:0016645,GO:0016646
1DIH-A	GO:0051287,GO:0042802,GO:0050661,GO:0016628,GO:0016627,GO:0016725	GO:0016053,GO:1901607,GO:0006553,GO:0009089,GO:0044283,GO:0009085,GO:0046394,GO:0009066,GO:1901605,GO:0009067,GO:0006520,GO:0019752,GO:0043648,GO:0008652,GO:0019877,GO:0006082,GO:0043436,GO:0046451,GO:0043650	GO:0005829
1DII-A	GO:0071949,GO:0050660
1DII-C	GO:0009055,GO:0046906,GO:0020037	GO:0006091,GO:0022900
1DIN-A	GO:0016788,GO:0052689	GO:0044248,GO:0019439,GO:0009056
1DIP-A	GO:0140110,GO:0003700	GO:0009889,GO:0051171,GO:0019219,GO:2000112,GO:0034654,GO:0006355,GO:0032774,GO:0051252,GO:0031326,GO:0010468,GO:0006351,GO:1903506,GO:0097659,GO:0019222,GO:0060255,GO:2001141,GO:0031323,GO:0010556,GO:0080090,GO:0016070,GO:0019438	GO:0005634
1DIR-A	GO:0051287,GO:0042802,GO:0050661,GO:0042803,GO:0016646,GO:0046983,GO:0016645	GO:1901361,GO:0044248,GO:0009074,GO:0044283,GO:0010038,GO:0009063,GO:0009725,GO:0032502,GO:0043436,GO:1901617,GO:1901652,GO:0009719,GO:0043434,GO:0046395,GO:0010035,GO:0006066,GO:0009072,GO:0001889,GO:0019751,GO:0010033,GO:1901605,GO:1901575,GO:0070887,GO:0042221,GO:0046165,GO:0009056,GO:0032501,GO:0042493,GO:0010243,GO:0051716,GO:0006082,GO:1901606,GO:1901700,GO:0016054,GO:1901615,GO:1901698,GO:…	GO:0120025,GO:0005829,GO:0042995,GO:0043005
1DIX-A	GO:0003723,GO:0016788,GO:0004540,GO:0140098,GO:0016829,GO:0004518,GO:0004519,GO:0016894,GO:0004521	GO:1901361,GO:0044248,GO:0009057,GO:0090502,GO:0044265,GO:0006401,GO:0090501,GO:0046700,GO:1901575,GO:0090305,GO:0009056,GO:0034655,GO:0019439,GO:0016070,GO:0044270	GO:0005615,GO:0071944,GO:0005618,GO:0030312,GO:0005576
1DJ2-A	GO:0097367,GO:0032550,GO:0005525,GO:0032555,GO:0032549,GO:0016874,GO:0019001,GO:0000287,GO:0032561,GO:0017076,GO:0001883,GO:0016879,GO:0001882,GO:0035639,GO:0032553	GO:0010038,GO:0019637,GO:0009123,GO:0006163,GO:0046040,GO:0090407,GO:1901137,GO:0019693,GO:0046686,GO:0034654,GO:0010035,GO:0009117,GO:0009156,GO:0006167,GO:0042221,GO:0006753,GO:1901293,GO:0009168,GO:0009161,GO:0006164,GO:0009167,GO:0055086,GO:0009259,GO:0009124,GO:0009260,GO:0006796,GO:0046390,GO:0009152,GO:0046033,GO:0009150,GO:0009126,GO:0006793,GO:0072522,GO:0009127,GO:0072521,GO:0009165,GO:…	GO:0009507,GO:0005829,GO:0009536,GO:0005576
1DJ3-A	GO:0097367,GO:0032550,GO:0016879,GO:0005525,GO:0032555,GO:0016874,GO:0019001,GO:0017076,GO:0032561,GO:0001883,GO:0032549,GO:0001882,GO:0035639,GO:0032553	GO:0019637,GO:0009123,GO:0006163,GO:0090407,GO:1901137,GO:0019693,GO:0034654,GO:0009117,GO:0009156,GO:0006167,GO:0006753,GO:1901293,GO:0009168,GO:0009161,GO:0006164,GO:0009167,GO:0055086,GO:0009259,GO:0009124,GO:0009260,GO:0006796,GO:0046390,GO:0009152,GO:0046033,GO:0009150,GO:0009126,GO:0006793,GO:0072522,GO:0009127,GO:0072521,GO:0009165,GO:1901135,GO:0019438	GO:0009507,GO:0009536
1DJ7-A	GO:0051539,GO:0009055,GO:0016730,GO:0051540,GO:0051536,GO:0016667	GO:0006091,GO:0022900,GO:0015979
1DJ7-B		GO:0015979
1DJ9-A	GO:0030170,GO:0070279,GO:0016747,GO:0016746,GO:0019842	GO:0016053,GO:0006790,GO:0032787,GO:0044283,GO:0006766,GO:0006767,GO:0019752,GO:0043603,GO:0043604,GO:0006082,GO:0043436,GO:0044272,GO:0072330,GO:0009110,GO:0042364,GO:0046394
1DJP-A	GO:0016810,GO:0016811	GO:0032787,GO:0009066,GO:1901605,GO:0019752,GO:0006520,GO:0043436,GO:0043603,GO:0006082	GO:0042597
1DJX-A	GO:0016788,GO:0008081,GO:0042578,GO:0004620,GO:0016298,GO:0005509	GO:0035556,GO:0023052,GO:0007154,GO:0006629,GO:0007165,GO:0051716
1DK5-A	GO:0005509,GO:0008289,GO:0005543
1DK8-A		GO:0031325,GO:0006950,GO:0051173,GO:0031098,GO:1902533,GO:0051171,GO:0023052,GO:0051403,GO:0007154,GO:0010604,GO:0023051,GO:0010562,GO:0016310,GO:0036211,GO:0043408,GO:0048522,GO:0031399,GO:0010647,GO:0031401,GO:0042325,GO:0009966,GO:0001934,GO:0043410,GO:0019220,GO:0006464,GO:1902531,GO:0009893,GO:0051716,GO:0051246,GO:0048583,GO:0032872,GO:0051174,GO:0023056,GO:0043412,GO:0007165,GO:0010646,GO:…
1DKD-A	GO:0097367,GO:0032559,GO:0017076,GO:0032555,GO:0005524,GO:0035639,GO:0030554,GO:0032553
1DKG-A	GO:0030234,GO:0060589,GO:0019904,GO:0042802,GO:0042803,GO:0017076,GO:0051087,GO:0046983,GO:0098772,GO:0030554	GO:0043933,GO:0006950,GO:0065009,GO:0009266,GO:0050790,GO:0022607,GO:0071840,GO:0009628,GO:0006457,GO:0044085,GO:0016043,GO:0065003,GO:0009408	GO:0005829
1DKL-A	GO:0016791,GO:0016788,GO:0042578	GO:1901616,GO:0006950,GO:0046164,GO:0031667,GO:0019637,GO:0007154,GO:0005975,GO:0071496,GO:0070482,GO:0046434,GO:0006066,GO:0031668,GO:0042594,GO:0016311,GO:0019751,GO:0036293,GO:0009605,GO:1901575,GO:0070887,GO:0009056,GO:0042221,GO:0051716,GO:0071453,GO:0031669,GO:0009628,GO:1901615,GO:0009267,GO:0044282,GO:0006796,GO:0033554,GO:0044262,GO:0009991,GO:0006793,GO:0036294,GO:0046174	GO:0030313,GO:0030288,GO:0042597,GO:0031975
1DKU-A	GO:0016772,GO:0016301,GO:0097367,GO:0032559,GO:0000287,GO:0017076,GO:0032555,GO:0005524,GO:0035639,GO:0030554,GO:0032553	GO:0019637,GO:0009123,GO:0006163,GO:0090407,GO:0019693,GO:1901137,GO:0016310,GO:0034654,GO:0009117,GO:0009156,GO:1901657,GO:0006753,GO:1901293,GO:0009161,GO:0006164,GO:0055086,GO:0009124,GO:0006796,GO:0046390,GO:0006793,GO:0072522,GO:0072521,GO:0009116,GO:0009165,GO:1901135,GO:0019438	GO:1990234,GO:0061695,GO:1902494
1DL2-A	GO:0005509,GO:0016798,GO:0004553	GO:0006950,GO:0044248,GO:0030163,GO:1901137,GO:0070085,GO:0010498,GO:0036211,GO:0034976,GO:0006511,GO:0010033,GO:0044265,GO:1901575,GO:0042221,GO:0006486,GO:0009056,GO:0006464,GO:0019941,GO:0010243,GO:0051716,GO:0009100,GO:0009057,GO:0043632,GO:1901698,GO:0051603,GO:0043412,GO:0006508,GO:0033554,GO:0009101,GO:1901136,GO:0043413,GO:1901565,GO:1901135,GO:0044257,GO:0043161	GO:0012505,GO:0031090,GO:0031224,GO:0005789,GO:0005783,GO:0042175,GO:0016021
1DL3-A	GO:0016861,GO:0016853,GO:0016860	GO:0000162,GO:1901607,GO:0042435,GO:0044283,GO:0006568,GO:0009308,GO:0043436,GO:0009072,GO:0006586,GO:1901605,GO:0046219,GO:0042401,GO:0009309,GO:0046394,GO:0006082,GO:0042430,GO:0044106,GO:0016053,GO:0006576,GO:0006520,GO:0019752,GO:0008652,GO:0019438,GO:0009073
1DL5-A	GO:0008171,GO:0008276,GO:0140096,GO:0008757,GO:0016741,GO:0008168	GO:0006479,GO:0032259,GO:0043414,GO:0043412,GO:0008213,GO:0006464,GO:0036211
1DL7-H	GO:0003823,GO:0005102,GO:0034987	GO:0006950,GO:0042742,GO:0002455,GO:0050778,GO:0002443,GO:0023052,GO:0051234,GO:0006810,GO:0007154,GO:0050867,GO:0044419,GO:0002460,GO:0045087,GO:0002768,GO:0002682,GO:0051249,GO:0050871,GO:0002757,GO:0061024,GO:0050864,GO:0048522,GO:0006959,GO:0045321,GO:0050776,GO:0071840,GO:0002694,GO:0002376,GO:0009617,GO:0010324,GO:0050865,GO:0009605,GO:0051251,GO:0002429,GO:0006897,GO:0099024,GO:0002696,GO:…	GO:0009986,GO:0009897,GO:0005615,GO:0005886,GO:0098552,GO:0071944,GO:0042571,GO:0019814,GO:0005576
1DLA-A	GO:0016614,GO:0016616,GO:0016620,GO:0016903,GO:0004033	GO:0001523,GO:0006066,GO:0042445,GO:0065008,GO:0044255,GO:0006721,GO:1901615,GO:0006720,GO:0006629,GO:0034308,GO:0010817,GO:0034754,GO:0016101	GO:0005829
1DLE-A	GO:0004175,GO:0008236,GO:0004252,GO:0008233,GO:0017171,GO:0140096,GO:0070011,GO:0016825	GO:0006508
1DLF-L	GO:0003823	GO:0002376,GO:0002250,GO:0006955,GO:0002377,GO:0002440	GO:0005615,GO:0019814,GO:0005576
1DLI-A	GO:0051287,GO:0016616,GO:0016614	GO:0016053,GO:0034654,GO:0006793,GO:0055086,GO:0044283,GO:0046394,GO:0009225,GO:0016051,GO:0005976,GO:0000271,GO:1901137,GO:0009226,GO:1901135,GO:0019752,GO:0019438,GO:0043436,GO:0005975,GO:0006082
1DLQ-A	GO:0016702,GO:0046914,GO:0051213,GO:0005506,GO:0008199,GO:0016701	GO:1901616,GO:1901361,GO:0044248,GO:0009712,GO:1901615,GO:1901575,GO:0019439,GO:0009056,GO:0018958
1DLY-A	GO:0046906,GO:0005215,GO:0005344,GO:0019825,GO:0020037	GO:0051234,GO:0006810,GO:0051179,GO:0015671,GO:0015669	GO:0009507,GO:0009536
1DM0-A	GO:0030597,GO:0140098,GO:0016798,GO:0090729,GO:0030598,GO:0140102,GO:0016799	GO:0009889,GO:0051171,GO:0034248,GO:0044419,GO:0043043,GO:2000112,GO:0031326,GO:0010468,GO:0009890,GO:0006412,GO:0043603,GO:0006518,GO:0051248,GO:0051172,GO:0010608,GO:0009405,GO:0051246,GO:0031327,GO:0031324,GO:0048519,GO:0034249,GO:0006417,GO:0017148,GO:2000113,GO:0019222,GO:0010605,GO:0060255,GO:0032269,GO:0009892,GO:0031323,GO:0010629,GO:0010558,GO:0043604,GO:0010556,GO:0032268,GO:0080090,GO:…
1DM5-A	GO:0005509,GO:0008289,GO:0005543
1DM9-A	GO:0003723,GO:0003727,GO:0043021,GO:0003677,GO:0044877	GO:0006950,GO:0009266,GO:0009628,GO:0034605,GO:0009408,GO:0033554,GO:0051716	GO:0005829
1DMG-A	GO:0003723,GO:0005198,GO:0003735,GO:0019843	GO:0006412,GO:0006518,GO:0043604,GO:0043043,GO:0043603	GO:0043232,GO:0043228,GO:0005840
1DML-A	GO:0003677	GO:0006260
1DMU-A	GO:0004520,GO:0016788,GO:0016888,GO:0140097,GO:0016893,GO:0004519,GO:0004536,GO:0004518	GO:0006950,GO:0006952,GO:0098542,GO:0043207,GO:0009605,GO:0043412,GO:0051707,GO:0044419,GO:0090305,GO:0009607,GO:0006259,GO:0006304
1DNP-A	GO:0140097,GO:0016830,GO:0003677,GO:0016829	GO:0006281,GO:0006950,GO:0051716,GO:0006974,GO:0043412,GO:0006464,GO:0036211,GO:0006259,GO:0033554,GO:0018298
1DNV-A	GO:0005198		GO:0019012,GO:0044423,GO:0019028
1DNY-A	GO:0072341,GO:0033218,GO:0019842
1DO6-A	GO:0005506,GO:0046914,GO:0016721,GO:0016209	GO:0098869,GO:1990748,GO:0098754,GO:0097237,GO:0070887,GO:0009636,GO:0042221,GO:0051716
1DO9-A	GO:0046906,GO:0020037
1DOA-B	GO:0030234,GO:0051020,GO:0019899,GO:0060589,GO:0017016,GO:0008047,GO:0005096,GO:0098772,GO:0017048,GO:0030695,GO:0031267	GO:0023052,GO:0007154,GO:0007265,GO:0033036,GO:0051716,GO:0051345,GO:0051179,GO:0043087,GO:0043085,GO:0044093,GO:0007165,GO:0032880,GO:0043547,GO:0007166,GO:0065009,GO:0050790,GO:0035556,GO:0007266,GO:0051336,GO:0007264,GO:0032879,GO:0008104	GO:0005634,GO:0071944,GO:0005829,GO:0005886
1DOD-A	GO:0004497,GO:0071949,GO:0016705,GO:0016709,GO:0050660	GO:1901361,GO:0046395,GO:0032787,GO:0044248,GO:0044282,GO:0016054,GO:0072329,GO:0019752,GO:1901575,GO:0019439,GO:0009056,GO:0043436,GO:0042537,GO:0006082
1DOF-A	GO:0016829,GO:0016840	GO:0019637,GO:0009123,GO:0006163,GO:0090407,GO:0019693,GO:1901137,GO:0034654,GO:0009117,GO:0009156,GO:0006167,GO:0009168,GO:0006753,GO:1901293,GO:0006164,GO:0009167,GO:0009161,GO:0055086,GO:0009259,GO:0009124,GO:0009260,GO:0006796,GO:0046390,GO:0009152,GO:0046033,GO:0009150,GO:0009126,GO:0006793,GO:0072522,GO:0009127,GO:0072521,GO:0009165,GO:1901135,GO:0019438
1DOH-A	GO:0016616,GO:0016614	GO:0046148,GO:0044550,GO:0042440,GO:0019748,GO:1901615,GO:0019438,GO:1901617,GO:0018958
1DOI-A	GO:0009055,GO:0051536,GO:0051540,GO:0051537	GO:0006091,GO:0022900
1DOL-A	GO:0016772,GO:0016301,GO:0016773,GO:0005126,GO:0030545,GO:0005102,GO:0001664,GO:0005125,GO:0140096,GO:0042379,GO:0004672,GO:0098772,GO:0048018,GO:0030546,GO:0008009	GO:0009889,GO:0006928,GO:0051171,GO:0034764,GO:0051234,GO:0043068,GO:0010604,GO:0009891,GO:0007154,GO:0044419,GO:0016477,GO:0045087,GO:0002682,GO:0051249,GO:0006812,GO:0043269,GO:0032496,GO:0044403,GO:0099177,GO:0045321,GO:0043066,GO:0070374,GO:0009966,GO:0043410,GO:0043491,GO:0043270,GO:0042221,GO:0007600,GO:0051726,GO:0043067,GO:1901701,GO:0030595,GO:0030154,GO:0007259,GO:0051928,GO:0051716,GO:…	GO:0005615,GO:0005576
1DOQ-A	GO:0016772,GO:0016779,GO:0140098,GO:0034062,GO:0097747,GO:0003899,GO:0003677	GO:0034654,GO:0097659,GO:0032774,GO:0006351,GO:0016070,GO:0019438
1DOT-A		GO:0098771,GO:0065008,GO:0055065,GO:0051234,GO:0006810,GO:0051179,GO:0055072,GO:0050801,GO:0055076,GO:0055080,GO:0042592,GO:0006811,GO:0048878	GO:0005615,GO:0005576
1DOV-A	GO:0045296,GO:0008092,GO:0005198,GO:0050839,GO:0003779,GO:0051015,GO:0044877	GO:0007155,GO:0022610	GO:0005856,GO:0043232,GO:0043228,GO:0015629
1DOW-A	GO:0045296,GO:0008092,GO:0005198,GO:0050839,GO:0003779,GO:0051015,GO:0044877	GO:0007155,GO:0022610	GO:0005856,GO:0043232,GO:0043228,GO:0015629
1DP5-B	GO:0030234,GO:0019899,GO:0004857,GO:0061134,GO:0030414,GO:0002020,GO:0004866,GO:0061135,GO:0098772	GO:0044248,GO:0051171,GO:0045861,GO:0030163,GO:0030162,GO:0044265,GO:0043086,GO:0052548,GO:1901575,GO:0051346,GO:0051248,GO:0051172,GO:0009056,GO:0051246,GO:0009057,GO:0031324,GO:0010951,GO:0048519,GO:0006508,GO:0052547,GO:0065009,GO:0010466,GO:0050790,GO:0019222,GO:1901565,GO:0010605,GO:0060255,GO:0032269,GO:0009892,GO:0051336,GO:0044092,GO:0031323,GO:0044257,GO:0032268,GO:0080090,GO:0048523	GO:0005634,GO:0005773
1DP7-P	GO:0140110,GO:0003677,GO:0003700	GO:0009889,GO:0051171,GO:0019219,GO:2000112,GO:0034654,GO:0006355,GO:0032774,GO:0051252,GO:0031326,GO:0010468,GO:0006351,GO:1903506,GO:0097659,GO:0019222,GO:0060255,GO:2001141,GO:0031323,GO:0010556,GO:0080090,GO:0016070,GO:0019438
1DP9-A		GO:0009889,GO:0051171,GO:0019219,GO:2000112,GO:0034654,GO:0006355,GO:0032774,GO:0051252,GO:0031326,GO:0010468,GO:0006351,GO:1903506,GO:0097659,GO:0019222,GO:0060255,GO:2001141,GO:0031323,GO:0010556,GO:0080090,GO:0016070,GO:0019438
1DPE-A	GO:1904680,GO:0033218,GO:0022857,GO:0046906,GO:0042887,GO:0005215,GO:0020037,GO:0042277	GO:0071702,GO:0071705,GO:0006935,GO:0061077,GO:0042886,GO:0055085,GO:0040011,GO:0006810,GO:0009605,GO:0051234,GO:0051179,GO:0015833,GO:0006457,GO:0045184,GO:0042221,GO:0015031,GO:0042330,GO:0008104,GO:0033036	GO:1902495,GO:1990351,GO:0016021,GO:0030313,GO:0043190,GO:0031224,GO:0005886,GO:0098533,GO:0042597,GO:0071944,GO:0098797,GO:0098796,GO:0030288,GO:0031975
1DPT-A	GO:0016830,GO:0016831,GO:0005126,GO:0005102,GO:0016829,GO:0016853,GO:0016860	GO:0006928,GO:0051171,GO:0042440,GO:0007154,GO:0010604,GO:0016477,GO:0001817,GO:0002682,GO:0044550,GO:0070374,GO:0009966,GO:0043410,GO:0042221,GO:0030595,GO:0051716,GO:0051246,GO:0006952,GO:0048519,GO:1901615,GO:0051179,GO:0048518,GO:0060255,GO:0050727,GO:0050920,GO:0030336,GO:0010628,GO:0032101,GO:0032268,GO:0051270,GO:0019438,GO:0051674,GO:0006950,GO:0031347,GO:0051173,GO:0001819,GO:0023051,GO:…	GO:0031982,GO:0070062,GO:0005615,GO:0043230,GO:1903561,GO:0005576
1DPY-A	GO:0016788,GO:0102567,GO:0052689,GO:0004623,GO:0102568,GO:0090729,GO:0004620,GO:0016298,GO:0005509	GO:0071702,GO:0016042,GO:0006820,GO:0019637,GO:0006810,GO:0051234,GO:0044419,GO:0010876,GO:0032309,GO:0006629,GO:0050482,GO:1901575,GO:0009056,GO:0015718,GO:0009405,GO:0006811,GO:0033036,GO:0006644,GO:0044255,GO:0015711,GO:0051179,GO:0006796,GO:0006869,GO:1901571,GO:1903963,GO:0006793,GO:0015909,GO:0046903,GO:0046942,GO:0071715,GO:0015849,GO:0015908	GO:0005576
1DQ3-A	GO:0016788,GO:0004519,GO:0004518	GO:0006508,GO:0016485,GO:0051604
1DQB-A	GO:0060089,GO:0004888,GO:0038023	GO:0032102,GO:0048585,GO:0006950,GO:0050817,GO:0080134,GO:0050878,GO:0065008,GO:0009611,GO:0048519,GO:0048583,GO:0051241,GO:0009605,GO:1903034,GO:0051239,GO:0032101,GO:0032501,GO:0007599,GO:0007596,GO:0042060	GO:0031226,GO:0031224,GO:0005886,GO:0071944,GO:0005887,GO:0016021
1DQC-A	GO:0008061,GO:0097367	GO:1901135,GO:0006022,GO:1901071,GO:0006040	GO:0005576
1DQP-A	GO:0016757	GO:1901135,GO:1901657,GO:0009116,GO:0055086
1DQU-A	GO:0016830,GO:0016833,GO:0016829	GO:0045333,GO:0044242,GO:0016042,GO:0044248,GO:0006631,GO:0006099,GO:0009062,GO:0043436,GO:0005975,GO:0032787,GO:0046395,GO:0006091,GO:0006081,GO:0072329,GO:0006629,GO:1901575,GO:0015980,GO:0009056,GO:0006082,GO:0044255,GO:0016054,GO:0044282,GO:0044262,GO:0009060,GO:0019752	GO:0031974,GO:0042579,GO:0070013,GO:0005777,GO:0043233
1DQV-A		GO:0006887,GO:0032940,GO:0140352,GO:0006810,GO:0051234,GO:0046903,GO:0051179,GO:0016192,GO:0045055
1DR5-A	GO:0003723,GO:0008144,GO:0050661,GO:0016646,GO:0016645,GO:0003729	GO:0044283,GO:0046654,GO:0006766,GO:0009396,GO:0043436,GO:0006730,GO:0010033,GO:0006575,GO:0006767,GO:0042221,GO:0046394,GO:0006082,GO:0006760,GO:0010243,GO:1901698,GO:1901700,GO:0046653,GO:0043648,GO:0042558,GO:0016053,GO:0014070,GO:0042559,GO:0042398,GO:0019752,GO:0043604,GO:0043603,GO:0019438	GO:0005739
1DR9-A	GO:0060089,GO:0038023	GO:0007155,GO:0050867,GO:0007159,GO:0002682,GO:0051249,GO:0048522,GO:0045321,GO:0002694,GO:0002376,GO:0098609,GO:0050865,GO:0051251,GO:0001775,GO:0002696,GO:0022409,GO:1903037,GO:0045785,GO:0022610,GO:0022407,GO:0048518,GO:1903039,GO:0046649,GO:0042110,GO:0002684,GO:0030155,GO:0050870,GO:0050863
1DRO-A	GO:0008289,GO:0005543
1DRY-A	GO:0016705,GO:0005506,GO:0046914,GO:0051213	GO:0016053,GO:0032787,GO:0017144,GO:0044283,GO:0046394,GO:0016999,GO:0017000,GO:0019752,GO:0043603,GO:0043604,GO:0043436,GO:0072330,GO:0006082
1DS6-B	GO:0030234,GO:0098772,GO:0060589,GO:0030695
1DT0-A	GO:0004784,GO:0016721,GO:0016209	GO:0000302,GO:0006950,GO:0009636,GO:0000305,GO:0010035,GO:0098754,GO:0062197,GO:0072593,GO:0070887,GO:0042221,GO:0071450,GO:1901701,GO:0051716,GO:0006801,GO:0019430,GO:1901700,GO:0034614,GO:0006979,GO:0071451,GO:0033554,GO:0098869,GO:0000303,GO:1990748,GO:0034599,GO:0097237
1DT2-A	GO:0004175,GO:0008236,GO:0004252,GO:0008233,GO:0017171,GO:0090729,GO:0140096,GO:0070011,GO:0016825	GO:0006508,GO:0009405,GO:0044419
1DT3-A	GO:0016788,GO:0052689,GO:0016298	GO:0006629,GO:1901575,GO:0016042,GO:0009056
1DT4-A	GO:0003723	GO:0000375,GO:0008380,GO:0006397,GO:0000377,GO:0000398,GO:0016070,GO:0016071,GO:0006396
1DTD-A	GO:0008238,GO:0008233,GO:0008237,GO:0140096,GO:0046914,GO:0070011,GO:0008235,GO:0004180,GO:0008270	GO:0006508
1DTJ-A	GO:0003723	GO:0000375,GO:0008380,GO:0006397,GO:0000377,GO:0000398,GO:0016070,GO:0016071,GO:0006396
1DTL-A	GO:0042802,GO:0008092,GO:0042803,GO:0046983,GO:0005509,GO:0003779,GO:0051015,GO:0044877	GO:0060537,GO:0003015,GO:0046907,GO:0003008,GO:0006928,GO:0051234,GO:0032502,GO:0006810,GO:0007517,GO:0043462,GO:0060341,GO:0030029,GO:0044057,GO:0051049,GO:0009653,GO:0007507,GO:0032501,GO:0060047,GO:0051649,GO:0006941,GO:0048731,GO:0048583,GO:0051179,GO:0048513,GO:0090257,GO:0051239,GO:0003012,GO:0007275,GO:0008015,GO:0003013,GO:0065009,GO:0065008,GO:0050790,GO:0006937,GO:0051641,GO:0006936,GO:…	GO:0043292,GO:0099080,GO:0099081,GO:0015629,GO:0099512,GO:0005856,GO:0043228,GO:0043232,GO:0030016,GO:0030017
1DTP-A	GO:0016757,GO:0016763,GO:0090729		GO:0005615,GO:0005576
1DTS-A	GO:0097367,GO:0016879,GO:0032559,GO:0016874,GO:0000287,GO:0017076,GO:0032555,GO:0005524,GO:0035639,GO:0030554,GO:0032553	GO:0016053,GO:0006790,GO:0032787,GO:0072330,GO:0044283,GO:0006766,GO:0006767,GO:0019752,GO:0043604,GO:0006082,GO:0043436,GO:0044272,GO:0043603,GO:0009110,GO:0042364,GO:0046394	GO:0005829
1DTV-A	GO:0030234,GO:0004857,GO:0061134,GO:0030414,GO:0004866,GO:0061135,GO:0098772	GO:0051171,GO:0045861,GO:0030162,GO:0043086,GO:0052548,GO:0051346,GO:0051248,GO:0051172,GO:0051246,GO:0031324,GO:0010951,GO:0048519,GO:0006508,GO:0052547,GO:0065009,GO:0010466,GO:0050790,GO:0019222,GO:0010605,GO:0060255,GO:0032269,GO:0009892,GO:0051336,GO:0044092,GO:0031323,GO:0032268,GO:0080090,GO:0048523
1DU5-A	GO:0016788,GO:0008422,GO:0004540,GO:0140098,GO:0008081,GO:0042578,GO:0015926,GO:0016798,GO:0004518,GO:0008233,GO:0140096,GO:0004620,GO:0015929,GO:0016298,GO:0004553	GO:0006950,GO:0050832,GO:0031347,GO:0031341,GO:0044419,GO:0001906,GO:0048522,GO:0044403,GO:0009620,GO:0009605,GO:0051883,GO:0019835,GO:0031640,GO:0043903,GO:0006952,GO:0098542,GO:0051715,GO:0043207,GO:0048583,GO:0006508,GO:0090305,GO:0009607,GO:0048518,GO:0080134,GO:0090501,GO:0002831,GO:0051707,GO:0032101,GO:0016070	GO:0005615,GO:0005576
1DU6-A	GO:0003677,GO:0043565	GO:0009889,GO:0051171,GO:0019219,GO:2000112,GO:0034654,GO:0006355,GO:0032774,GO:0051252,GO:0031326,GO:0010468,GO:0006351,GO:1903506,GO:0097659,GO:0019222,GO:0060255,GO:2001141,GO:0031323,GO:0010556,GO:0080090,GO:0016070,GO:0019438
1DUD-A	GO:0016462,GO:0016818,GO:0047429,GO:0000287,GO:0016817	GO:1901361,GO:0044248,GO:0009262,GO:0044283,GO:0019637,GO:0009141,GO:0051259,GO:0009123,GO:0065003,GO:0090407,GO:1901137,GO:0009166,GO:0070206,GO:0009221,GO:0046385,GO:0072528,GO:0034654,GO:0046434,GO:0009130,GO:0009117,GO:0071840,GO:0022607,GO:0072527,GO:0009265,GO:0009200,GO:1901575,GO:1901292,GO:0009056,GO:0034655,GO:0009211,GO:0006753,GO:1901293,GO:0044270,GO:0006220,GO:0009157,GO:0009263,GO:…	GO:0005829
1DUE-A	GO:0004175,GO:0008236,GO:0004252,GO:0008233,GO:0017171,GO:0090729,GO:0140096,GO:0070011,GO:0016825	GO:0006508,GO:0009405,GO:0044419
1DUG-A	GO:0004364,GO:0016765
1DUJ-A	GO:0042803,GO:0046983,GO:0042802	GO:0007093,GO:0051171,GO:0090068,GO:0051276,GO:0051234,GO:0010498,GO:0043066,GO:0051783,GO:0045931,GO:0000070,GO:0051726,GO:0043067,GO:0051246,GO:0006915,GO:0043632,GO:0007163,GO:0048519,GO:0051179,GO:0022402,GO:0051656,GO:0048518,GO:0060255,GO:0032269,GO:0044257,GO:0008219,GO:0032268,GO:0033044,GO:0045787,GO:0045786,GO:0044770,GO:0140014,GO:0048522,GO:0070647,GO:0031399,GO:1903320,GO:0007346,GO:…	GO:0031974,GO:0048471,GO:0005654,GO:0043228,GO:0000775,GO:0000779,GO:0031981,GO:0015630,GO:0005694,GO:0005635,GO:0005829,GO:0012505,GO:0099080,GO:0005819,GO:0031967,GO:0005634,GO:0098687,GO:0000776,GO:0043232,GO:0031975,GO:0000777,GO:0043233,GO:0000793,GO:0005856,GO:0070013,GO:0005643
1DUN-A	GO:0016462,GO:0016817,GO:0016818,GO:0047429	GO:0006220,GO:0006793,GO:0009117,GO:0009262,GO:0055086,GO:0019637,GO:0009141,GO:0009147,GO:0019692,GO:0072527,GO:1901135,GO:0009200,GO:0006753,GO:0009211,GO:0006796,GO:0009394,GO:0009219
1DUS-A	GO:0008168,GO:0016741	GO:0032259
1DUW-A	GO:0009055,GO:0046906,GO:0020037	GO:0006091,GO:0022900
1DUX-C	GO:0003677,GO:0140110,GO:0043565,GO:0003700	GO:0009889,GO:0051171,GO:0019219,GO:2000112,GO:0034654,GO:0006355,GO:0032774,GO:0051252,GO:0031326,GO:0010468,GO:0006351,GO:1903506,GO:0097659,GO:0019222,GO:0060255,GO:2001141,GO:0031323,GO:0010556,GO:0080090,GO:0016070,GO:0019438
1DVF-C		GO:0002376,GO:0002250,GO:0006955,GO:0002377,GO:0002440	GO:0005615,GO:0019814,GO:0005576
1DVK-A		GO:0008380,GO:0016070,GO:0006396	GO:0005634,GO:1990904,GO:0005681
1DVP-A		GO:0071702,GO:0071705,GO:0046907,GO:0006886,GO:0051649,GO:0042886,GO:0051641,GO:0006810,GO:0051234,GO:0051179,GO:0015833,GO:0070727,GO:0045184,GO:0015031,GO:0008104,GO:0034613,GO:0033036
1DVV-A	GO:0009055,GO:0046906,GO:0046914,GO:0005506,GO:0020037	GO:0006091,GO:0022900	GO:0042597
1DW1-A	GO:0009055,GO:0046906,GO:0020037	GO:0006091,GO:0022900
1DWM-A	GO:0030234,GO:0004867,GO:0004857,GO:0061134,GO:0030414,GO:0004866,GO:0061135,GO:0098772	GO:0006950,GO:0051171,GO:0009611,GO:0045861,GO:0030162,GO:0043086,GO:0052548,GO:0051346,GO:0051248,GO:0051172,GO:0051246,GO:0031324,GO:0010951,GO:0048519,GO:0006508,GO:0052547,GO:0065009,GO:0010466,GO:0050790,GO:0019222,GO:0010605,GO:0060255,GO:0032269,GO:0009892,GO:0051336,GO:0044092,GO:0031323,GO:0032268,GO:0080090,GO:0048523
1DWN-A			GO:0019012,GO:0044423,GO:0019028
1DWO-A	GO:0016830,GO:0016832,GO:0016829
1DWU-A	GO:0003723,GO:0000049,GO:0003735,GO:0019843,GO:0005198	GO:0051246,GO:0019222,GO:0009889,GO:0051171,GO:0031326,GO:0010468,GO:0034248,GO:0010608,GO:0006412,GO:0060255,GO:0031323,GO:0006417,GO:0006518,GO:0010556,GO:0043604,GO:0080090,GO:0043603,GO:0043043,GO:0032268,GO:2000112	GO:0015934,GO:1990904,GO:0043228,GO:0043232,GO:0005840,GO:0044391
1DX1-A	GO:0005507,GO:0046914,GO:0042802	GO:0043933,GO:0071840,GO:0022607,GO:0051259,GO:0044085,GO:0016043,GO:0065003,GO:0051260	GO:0012505,GO:0098589,GO:0005794,GO:0098857,GO:0031224,GO:0005886,GO:0098805,GO:0071944,GO:0045121
1DX5-I	GO:0060089,GO:0005509,GO:0004888,GO:0038023	GO:0032102,GO:0048585,GO:0006950,GO:0050817,GO:0080134,GO:0050878,GO:0065008,GO:0009611,GO:0048519,GO:0048583,GO:0051241,GO:0009605,GO:1903034,GO:0051239,GO:0032101,GO:0032501,GO:0007599,GO:0007596,GO:0042060	GO:0031226,GO:0031224,GO:0005886,GO:0071944,GO:0005887,GO:0016021
1DX8-A	GO:0005506,GO:0046914
1DXF-A	GO:0000287,GO:0016830,GO:0016832,GO:0016829	GO:0046395,GO:0044248,GO:0016052,GO:0044282,GO:0016054,GO:0019752,GO:1901575,GO:0043648,GO:0009056,GO:0043436,GO:0005975,GO:0006082
1DXH-A	GO:0031406,GO:0043177,GO:0016597,GO:0016743,GO:0016741	GO:1901607,GO:0044248,GO:0044283,GO:0009063,GO:0009064,GO:0043436,GO:0009065,GO:0046395,GO:1901605,GO:0009084,GO:1901575,GO:0009056,GO:0046394,GO:0006082,GO:0016054,GO:0006526,GO:0044282,GO:0016053,GO:0006525,GO:1901565,GO:0006520,GO:0019752,GO:0006591,GO:0008652,GO:1901606
1DXI-A	GO:0016861,GO:0000287,GO:0016853,GO:0016860	GO:0005975,GO:0005996,GO:0019321
1DXJ-A	GO:0004553,GO:0016798	GO:1901136,GO:0044248,GO:0044036,GO:0006040,GO:0009057,GO:1901565,GO:0044265,GO:1901071,GO:1901135,GO:0006022,GO:1901575,GO:0009056,GO:0016998,GO:0046348,GO:0006026,GO:0005975,GO:0071554
1DXL-A	GO:0016651,GO:0009055,GO:0050660,GO:0016668,GO:0016667	GO:0065008,GO:0006091,GO:0019725,GO:0042592,GO:0045454,GO:0022900	GO:0031974,GO:1902494,GO:1990204,GO:0005739,GO:0070013,GO:0005759,GO:0043233
1DXQ-A	GO:0016651,GO:0042802,GO:0016209,GO:0009055,GO:0016655,GO:0004784,GO:0016721	GO:0000302,GO:0006950,GO:0033993,GO:0031667,GO:0010038,GO:0043068,GO:0032502,GO:0007584,GO:0042542,GO:0022900,GO:0097237,GO:0048522,GO:0009636,GO:0000305,GO:0010035,GO:0043066,GO:0071241,GO:0010033,GO:0006091,GO:0043523,GO:0043086,GO:0032355,GO:0071248,GO:0009605,GO:0098754,GO:0062197,GO:0072593,GO:0070887,GO:0042221,GO:0042981,GO:0060548,GO:0043067,GO:1901701,GO:0051402,GO:0051716,GO:0043065,GO:…	GO:0036477,GO:0120025,GO:0043025,GO:0042995,GO:0030425,GO:0043005,GO:0044297,GO:0005829,GO:0097447
1DXS-A	GO:0140110,GO:0003677,GO:0003700	GO:0009889,GO:0051171,GO:0019219,GO:0045786,GO:0010556,GO:2000112,GO:0034654,GO:0006355,GO:0032774,GO:0051252,GO:0031326,GO:0010468,GO:0007050,GO:0019438,GO:0051726,GO:0006351,GO:0006915,GO:0048519,GO:0012501,GO:1903506,GO:0022402,GO:0097659,GO:0019222,GO:0060255,GO:2001141,GO:0031323,GO:0007049,GO:0008219,GO:0080090,GO:0016070,GO:0048523	GO:0005634
1DXT-B	GO:0043177,GO:0016209,GO:0004601,GO:0046906,GO:0016684,GO:0005215,GO:0005344,GO:0019825,GO:0020037	GO:0009889,GO:0051171,GO:0051234,GO:0009891,GO:0002283,GO:0045321,GO:0002263,GO:0098754,GO:0072593,GO:0006898,GO:0042221,GO:0051716,GO:0050817,GO:0051179,GO:0015671,GO:0006979,GO:0048518,GO:0065008,GO:0140352,GO:0046903,GO:0030168,GO:0008219,GO:0043312,GO:0097237,GO:0006950,GO:0051173,GO:0007155,GO:0071702,GO:0003008,GO:0032940,GO:0009611,GO:0002443,GO:0065003,GO:0002275,GO:0048522,GO:0098609,GO:…	GO:0031974,GO:0012505,GO:0031982,GO:1904813,GO:0030141,GO:0005833,GO:0070062,GO:0005615,GO:0070013,GO:0101002,GO:0030139,GO:0043230,GO:0097708,GO:0005829,GO:0072562,GO:0043233,GO:1903561,GO:0031410,GO:0099503,GO:0005576
1DXY-A	GO:0051287,GO:0016616,GO:0016614
1DY6-A	GO:0016810,GO:0016812,GO:0008800	GO:1901361,GO:0044248,GO:0017144,GO:0046677,GO:1901565,GO:0016999,GO:0072338,GO:0072340,GO:0017001,GO:0046700,GO:1901575,GO:0030653,GO:0030655,GO:0009308,GO:0009056,GO:0042221,GO:0043605,GO:0043603,GO:0044270,GO:0044106
1DYL-A	GO:0004175,GO:0008236,GO:0004252,GO:0008233,GO:0017171,GO:0140096,GO:0070011,GO:0016825	GO:0006508
1DYN-A	GO:0017111,GO:0016462,GO:0016818,GO:0016817,GO:0003924
1DYO-A	GO:0016798
1DYP-A	GO:0004553,GO:0016798	GO:0005975
1DYS-A	GO:0004553,GO:0008810,GO:0016798	GO:0051275,GO:0000272,GO:0044262,GO:0044275,GO:0044248,GO:0030243,GO:0009057,GO:0016052,GO:0051273,GO:0044247,GO:0044042,GO:0005976,GO:1901575,GO:0009251,GO:0009056,GO:0006073,GO:0005975,GO:0044264,GO:0030245
1DYZ-A	GO:0005507,GO:0009055,GO:0046914	GO:0006091,GO:0022900	GO:0042597
1DZD-A	GO:0030545,GO:0005102,GO:0008083,GO:0098772,GO:0048018,GO:0030546,GO:0070851	GO:0071774,GO:0071310,GO:0007166,GO:0071363,GO:0010033,GO:0071495,GO:0023052,GO:0007165,GO:0044344,GO:0007154,GO:0007167,GO:0070887,GO:0042221,GO:0007169,GO:0070848,GO:0009719,GO:0051716	GO:0005576
1DZL-A	GO:0005198	GO:0044766,GO:0051704,GO:0006810,GO:0051234,GO:0044409,GO:0044419,GO:0044403,GO:0019058,GO:0052126,GO:0006897,GO:0044650,GO:0016032,GO:0051701,GO:0019062,GO:0044406,GO:0051179,GO:0022610,GO:1902579,GO:0046794,GO:0044764,GO:0046718,GO:0016192	GO:0019012,GO:0019030,GO:0042025,GO:0043657,GO:0044423,GO:0033647,GO:0033643,GO:0019028,GO:0033648,GO:0018995,GO:0033646,GO:0043656
1DZQ-A	GO:0030246
1DZT-A	GO:0016857,GO:0016853,GO:0016854	GO:1901137,GO:0005975,GO:0044264,GO:0034654,GO:0008610,GO:0006629,GO:0008653,GO:0009226,GO:0055086,GO:0009103,GO:0044255,GO:1903509,GO:0016051,GO:0000271,GO:0033692,GO:0044262,GO:0034637,GO:0009225,GO:0005976,GO:1901135,GO:0019438
1E06-A		GO:0050877,GO:0007600,GO:0003008,GO:0032501	GO:0005576
1E07-A	GO:0005543,GO:0097367,GO:0042802,GO:0008289,GO:0035091,GO:0042803,GO:0046983	GO:0007155,GO:0006928,GO:0032502,GO:0016477,GO:0048870,GO:0043066,GO:0098609,GO:0002376,GO:0040011,GO:0050900,GO:0045595,GO:0042692,GO:0042981,GO:0060548,GO:0043067,GO:0051146,GO:0030154,GO:0051093,GO:0045596,GO:0006915,GO:0048519,GO:0051179,GO:0012501,GO:0050793,GO:0022610,GO:0043069,GO:0048869,GO:0098742,GO:0010941,GO:0048856,GO:0007156,GO:0008219,GO:0061061,GO:0048523,GO:0051674	GO:0031982,GO:0009986,GO:0009897,GO:0070062,GO:0031226,GO:0005615,GO:0031224,GO:0005886,GO:1903561,GO:0043230,GO:0098552,GO:0071944,GO:0005887,GO:0045177,GO:0098590,GO:0016324,GO:0016021,GO:0005576
1E08-A	GO:0051540,GO:0005506,GO:0051536,GO:0046914
1E08-E	GO:0009055,GO:0046906,GO:0020037	GO:0006091,GO:0022900	GO:0042597
1E09-A	GO:0030234,GO:0060089,GO:0004857,GO:0038023,GO:0031406,GO:0019888,GO:0043177,GO:0019840,GO:0008289,GO:0033293,GO:0019208,GO:0043178,GO:0098772,GO:0042562	GO:0035304,GO:0006950,GO:0051171,GO:0009725,GO:0023052,GO:0007154,GO:0032870,GO:0097306,GO:0036211,GO:0009719,GO:0006470,GO:0031399,GO:0010033,GO:0016311,GO:0043086,GO:0010921,GO:0035303,GO:0070887,GO:0051346,GO:0042221,GO:0051248,GO:0019220,GO:0051172,GO:0006464,GO:1901701,GO:0051716,GO:0051246,GO:0071310,GO:0006952,GO:0031324,GO:1901700,GO:0048519,GO:0071495,GO:0009755,GO:0051174,GO:0043412,GO:…
1E0B-A			GO:0005634
1E0R-B	GO:0097367,GO:0032559,GO:0017076,GO:0032555,GO:0005524,GO:0035639,GO:0030554,GO:0032553
1E0T-A	GO:0016772,GO:0016773,GO:0016301,GO:0097367,GO:0042802,GO:0032559,GO:0000287,GO:0017076,GO:0032555,GO:0005524,GO:0035639,GO:0030554,GO:0032553	GO:0006950,GO:0009135,GO:0046939,GO:0016052,GO:0019637,GO:0009185,GO:0051259,GO:0006163,GO:0065003,GO:0051262,GO:0019693,GO:0009179,GO:0043436,GO:0005975,GO:0006165,GO:0016310,GO:0006757,GO:0032787,GO:0009117,GO:0071840,GO:0006091,GO:0022607,GO:1901575,GO:0009056,GO:0006753,GO:0006082,GO:0009266,GO:0055086,GO:0009259,GO:0009628,GO:0046031,GO:0044085,GO:0016043,GO:0009408,GO:0006096,GO:0006796,GO:…	GO:0005829
1E0X-A	GO:0004553,GO:0016798	GO:0005975
1E0Z-A	GO:0009055,GO:0051536,GO:0051540,GO:0051537	GO:0006091,GO:0022900
1E17-A	GO:0003677,GO:0140110,GO:0043565,GO:0003700	GO:0009889,GO:0051171,GO:0019219,GO:2000112,GO:0034654,GO:0006355,GO:0032774,GO:0051252,GO:0031326,GO:0010468,GO:0006351,GO:1903506,GO:0097659,GO:0019222,GO:0060255,GO:2001141,GO:0031323,GO:0010556,GO:0080090,GO:0016070,GO:0019438
1E19-A	GO:0016772,GO:0016301,GO:0097367,GO:0032559,GO:0017076,GO:0016774,GO:0032555,GO:0005524,GO:0035639,GO:0030554,GO:0032553	GO:0006796,GO:0006525,GO:0006793,GO:0009064,GO:1901605,GO:0006520,GO:0019752,GO:0043436,GO:0016310,GO:0006082
1E1H-A	GO:0004175,GO:0008233,GO:0140096,GO:0008237,GO:0046914,GO:0070011,GO:0004222,GO:0008270	GO:0051046,GO:0051048,GO:0032940,GO:0023052,GO:0051588,GO:0006810,GO:0051234,GO:0007154,GO:0099537,GO:0098916,GO:0001505,GO:0099643,GO:0023051,GO:0050804,GO:0060341,GO:0006836,GO:0051049,GO:0023057,GO:0007269,GO:0007268,GO:0051649,GO:0048519,GO:0010648,GO:0051179,GO:0006508,GO:0007267,GO:0010646,GO:0023061,GO:0046928,GO:0065008,GO:0050805,GO:0051641,GO:0140352,GO:0046903,GO:0099536,GO:0032879,GO:…
1E1H-B	GO:0004175,GO:0008233,GO:0140096,GO:0008237,GO:0046914,GO:0070011,GO:0004222,GO:0008270	GO:0051046,GO:0051048,GO:0032940,GO:0023052,GO:0051588,GO:0006810,GO:0051234,GO:0007154,GO:0099537,GO:0098916,GO:0001505,GO:0099643,GO:0023051,GO:0050804,GO:0060341,GO:0006836,GO:0051049,GO:0023057,GO:0007269,GO:0007268,GO:0051649,GO:0048519,GO:0010648,GO:0051179,GO:0006508,GO:0007267,GO:0010646,GO:0023061,GO:0046928,GO:0065008,GO:0050805,GO:0051641,GO:0140352,GO:0046903,GO:0099536,GO:0032879,GO:…
1E1N-A	GO:0050661,GO:0050660,GO:0016730	GO:0008202,GO:0006066,GO:1901661,GO:0044283,GO:1901615,GO:0042180,GO:0042181,GO:0008610,GO:0006629,GO:0016125,GO:0006694,GO:0008203,GO:1902652,GO:1901663	GO:0005740,GO:0019866,GO:0031090,GO:0005743,GO:0031967,GO:0005739,GO:0031966,GO:0031975
1E25-A	GO:0016810,GO:0016812,GO:0008800	GO:1901361,GO:0044248,GO:0017144,GO:0046677,GO:1901565,GO:0016999,GO:0072338,GO:0072340,GO:0017001,GO:0046700,GO:1901575,GO:0030653,GO:0030655,GO:0009308,GO:0009056,GO:0042221,GO:0043605,GO:0043603,GO:0044270,GO:0044106
1E29-A	GO:0009055,GO:0046906,GO:0046914,GO:0005506,GO:0020037	GO:0045333,GO:0019684,GO:0043933,GO:0022607,GO:0022904,GO:0006091,GO:0071840,GO:0044085,GO:0016043,GO:0065003,GO:0043412,GO:0034622,GO:0015980,GO:0006464,GO:0036211,GO:0022900,GO:0015979	GO:0009521,GO:0034357,GO:0043228,GO:0005886,GO:0009523,GO:0071944,GO:0098796,GO:0098797,GO:0043232,GO:0009579,GO:0042651
1E2B-A	GO:0016772,GO:0016773,GO:0016301,GO:0022857,GO:0005215,GO:0022804,GO:0015144	GO:0071702,GO:0006796,GO:0006793,GO:0055085,GO:0006810,GO:0051234,GO:0051179,GO:1901264,GO:0009401,GO:0008643,GO:0016310,GO:0034219	GO:0005829
1E2Q-A	GO:0016772,GO:0019205,GO:0004550,GO:0016301,GO:0097367,GO:0050145,GO:0032559,GO:0017076,GO:0005524,GO:0032555,GO:0016776,GO:0035639,GO:0030554,GO:0032553	GO:0009262,GO:0046939,GO:0010038,GO:0019637,GO:0044283,GO:0009141,GO:0009725,GO:0032502,GO:0009123,GO:0009148,GO:0090407,GO:1901137,GO:0070848,GO:0009163,GO:0009221,GO:0006165,GO:0016310,GO:0009719,GO:0046686,GO:0009202,GO:0046385,GO:0072528,GO:0034654,GO:0010035,GO:0046940,GO:0009117,GO:0010033,GO:0009142,GO:0072527,GO:0009265,GO:0009200,GO:1901657,GO:0070887,GO:0042221,GO:0009211,GO:0006753,GO:…	GO:0031974,GO:0005740,GO:0005739,GO:0070013,GO:0005634,GO:0005758,GO:0031970,GO:0005759,GO:0005829,GO:0031967,GO:0031975,GO:0043233
1E2S-P	GO:0016788,GO:0005509	GO:0002274,GO:0032940,GO:0002443,GO:0051234,GO:0006810,GO:0002275,GO:0002283,GO:0045055,GO:0002444,GO:0045321,GO:0002376,GO:0002263,GO:0006629,GO:0006665,GO:0006664,GO:0002252,GO:0006887,GO:0051649,GO:0044255,GO:1903509,GO:0002366,GO:0051179,GO:0006955,GO:0043299,GO:0006643,GO:0042119,GO:0051641,GO:0140352,GO:0046903,GO:0002446,GO:1901135,GO:0016192,GO:0043312,GO:0001775,GO:0036230	GO:0031974,GO:0031982,GO:0005775,GO:0043230,GO:0031983,GO:0005783,GO:0034774,GO:0099503,GO:0005773,GO:0005615,GO:0012505,GO:0030141,GO:0070062,GO:0005766,GO:0097708,GO:1903561,GO:0060205,GO:0043233,GO:0031410,GO:0000323,GO:0005788,GO:0042582,GO:0070013,GO:0005764,GO:0005576
1E2T-A	GO:0008374,GO:0016747,GO:0016746,GO:0016407,GO:0016410,GO:0008080
1E2W-A	GO:0009055,GO:0046906,GO:0046914,GO:0005506,GO:0020037	GO:0015979	GO:0034357,GO:0031224,GO:0009579,GO:0016021,GO:0042651
1E2Y-A	GO:0016684,GO:0004601,GO:0051920,GO:0016209	GO:0098869,GO:0065008,GO:0019725,GO:1990748,GO:0051716,GO:0098754,GO:0045454,GO:0097237,GO:0070887,GO:0042221,GO:0042592,GO:0009636
1E3A-B		GO:0017000,GO:0016999,GO:0017144
1E3D-A	GO:0051540,GO:0051536,GO:0051539		GO:1990204,GO:1902494
1E3D-B	GO:0016151,GO:0046914
1E3E-A	GO:0051287,GO:0016651,GO:0016614,GO:0019840,GO:0008289,GO:0016616,GO:0016655,GO:0046914,GO:0016903,GO:0043178,GO:0019842,GO:0016620,GO:0004033,GO:0008270	GO:0001523,GO:1901616,GO:0042445,GO:0044248,GO:0046164,GO:0009636,GO:0006066,GO:0010033,GO:0006091,GO:0006081,GO:0006720,GO:0098754,GO:0006629,GO:0034308,GO:1901575,GO:0070887,GO:0042221,GO:0009056,GO:1901701,GO:0051716,GO:0044255,GO:0006721,GO:1901700,GO:1901615,GO:0010817,GO:0034754,GO:0044282,GO:0016101,GO:1901661,GO:0065008,GO:0042180,GO:1990748,GO:0097237	GO:0005634,GO:0005829
1E3H-A	GO:0016772,GO:0000287,GO:0016779,GO:0003723	GO:1901361,GO:0044248,GO:0044265,GO:0010468,GO:1901575,GO:0009056,GO:0034655,GO:0006396,GO:0044270,GO:0009057,GO:0048519,GO:0046700,GO:0019439,GO:0016071,GO:0019222,GO:0010605,GO:0006401,GO:0060255,GO:0006402,GO:0009892,GO:0010629,GO:0016070
1E3J-A	GO:0046914,GO:0008270
1E3O-C	GO:0003677,GO:0140110,GO:0043565,GO:0003700	GO:0009889,GO:0051171,GO:0019219,GO:2000112,GO:0034654,GO:0006355,GO:0032774,GO:0051252,GO:0031326,GO:0010468,GO:0006351,GO:1903506,GO:0097659,GO:0019222,GO:0060255,GO:2001141,GO:0031323,GO:0010556,GO:0080090,GO:0016070,GO:0019438
1E3W-A	GO:0003723,GO:0051287,GO:0000049,GO:0033218,GO:0016614,GO:0042802,GO:0051427,GO:0140297,GO:0008134,GO:0008289,GO:0061629,GO:0005102,GO:0016616,GO:0042277,GO:0005496	GO:0003006,GO:0030488,GO:0051259,GO:0032502,GO:0043414,GO:0065003,GO:0051262,GO:0009451,GO:0008033,GO:0071840,GO:0031123,GO:0022607,GO:0001510,GO:0061458,GO:0022414,GO:0006400,GO:0043628,GO:0032501,GO:0006396,GO:0030154,GO:0000966,GO:0048731,GO:0034470,GO:0044085,GO:0048513,GO:0034660,GO:0007548,GO:0016043,GO:0007569,GO:0043412,GO:0034471,GO:0048869,GO:0051260,GO:0048608,GO:0007275,GO:0140053,GO:…	GO:1905348,GO:1902494,GO:0098798,GO:1990904,GO:1902555,GO:0005739
1E3X-A	GO:0004553,GO:0005509,GO:0016798	GO:0005975	GO:0005576
1E41-A		GO:0007154,GO:0023052,GO:0051716,GO:0007165
1E4A-P	GO:0016830,GO:0016829,GO:0016832,GO:0046914,GO:0008270	GO:0019321,GO:0016052,GO:0044282,GO:0019320,GO:1901575,GO:0009056,GO:0019318,GO:0005975,GO:0046365,GO:0005996
1E4E-B	GO:0097367,GO:0016879,GO:0032559,GO:0016881,GO:0016874,GO:0017076,GO:0032555,GO:0005524,GO:0035639,GO:0030554,GO:0032553	GO:0006023,GO:0032502,GO:1901137,GO:0045229,GO:0006022,GO:0000902,GO:0071554,GO:0071840,GO:0042546,GO:0022603,GO:0006024,GO:0009273,GO:0042221,GO:0009653,GO:0046677,GO:0044036,GO:0071555,GO:0050793,GO:0044085,GO:0016043,GO:0044038,GO:0008360,GO:0009252,GO:0065008,GO:0030203,GO:0048856,GO:0000270,GO:0070589,GO:1901135,GO:0022604	GO:0071944,GO:0005886
1E4F-T	GO:0097367,GO:0042802,GO:0032559,GO:0017076,GO:0032555,GO:0005524,GO:0035639,GO:0030554,GO:0032553	GO:0000910,GO:0051301,GO:0000003,GO:0022414,GO:0022402,GO:0007049	GO:0032153,GO:0009898,GO:0005886,GO:0098552,GO:0071944,GO:0098562
1E4U-A	GO:0004842,GO:0140096,GO:0019787
1E4W-L	GO:0003823,GO:0005102,GO:0034987	GO:0006950,GO:0042742,GO:0002455,GO:0050778,GO:0002443,GO:0023052,GO:0051234,GO:0032502,GO:0006810,GO:0007154,GO:0050867,GO:0044419,GO:0002460,GO:0045087,GO:0002768,GO:0002682,GO:0051249,GO:0050871,GO:0030183,GO:0061024,GO:0002757,GO:0050864,GO:0048522,GO:0006959,GO:0045321,GO:0050776,GO:0071840,GO:0002694,GO:0002376,GO:0009617,GO:0010324,GO:0050865,GO:0009605,GO:0051251,GO:0002429,GO:0006897,GO:…	GO:0009986,GO:0009897,GO:0005615,GO:0005886,GO:0098552,GO:0071944,GO:0042571,GO:0019814,GO:0005576
1E55-A	GO:0008422,GO:0015925,GO:0097599,GO:0015926,GO:0016798,GO:0004553	GO:0071310,GO:0010033,GO:0071495,GO:0009725,GO:0023052,GO:0009755,GO:0007154,GO:0032870,GO:0070887,GO:0042221,GO:0007165,GO:0005975,GO:0009719,GO:0051716	GO:0009507,GO:0009536
1E58-A	GO:0016853,GO:0016868,GO:0016866	GO:0009135,GO:0046939,GO:0016052,GO:0019637,GO:0044283,GO:0009185,GO:0046364,GO:0006163,GO:0019693,GO:0009179,GO:0019318,GO:0006006,GO:0043436,GO:0005975,GO:0016310,GO:0006165,GO:0006757,GO:0032787,GO:0009117,GO:0019319,GO:0006091,GO:1901575,GO:0009056,GO:0006753,GO:0006082,GO:0005996,GO:0055086,GO:0009259,GO:0046031,GO:0016051,GO:0006096,GO:0006796,GO:0006094,GO:0009150,GO:0009132,GO:0006793,GO:…	GO:0005829
1E5D-A	GO:0009055,GO:0010181,GO:0097367,GO:0032553	GO:0045333,GO:0022904,GO:0006091,GO:0015980,GO:0022900
1E5F-A	GO:0016846,GO:0030170,GO:0070279,GO:0016829,GO:0019842
1E5M-A	GO:0016746,GO:0004312,GO:0016747	GO:0016053,GO:0032787,GO:0044255,GO:0044283,GO:0008610,GO:0006629,GO:0006633,GO:0019752,GO:0006631,GO:0006082,GO:0043436,GO:0072330,GO:0046394	GO:0005829
1E5P-A			GO:0005576
1E5Q-A	GO:0016645,GO:0016646	GO:0016053,GO:1901607,GO:0006553,GO:0044283,GO:0009085,GO:0009066,GO:1901605,GO:0009067,GO:0006520,GO:0019752,GO:0008652,GO:0006082,GO:0043436,GO:0046394
1E5R-A	GO:0016705,GO:0051213	GO:0006464,GO:0036211,GO:0043412,GO:0018193
1E5W-A	GO:0008092		GO:0005856,GO:0043228,GO:0043232
1E5X-A	GO:0030170,GO:0070279,GO:0016838,GO:0016829,GO:0016835,GO:0019842	GO:0016053,GO:1901607,GO:0044283,GO:0046394,GO:0009066,GO:1901605,GO:0009067,GO:0006520,GO:0019752,GO:0008652,GO:0043436,GO:0006566,GO:0006082	GO:0009507,GO:0005829,GO:0009536
1E60-A	GO:0009055
1E6B-A	GO:0016209,GO:0004601,GO:0016684,GO:0016859,GO:0016853,GO:0004364,GO:0016765	GO:1901616,GO:0006790,GO:1901361,GO:0044248,GO:0009074,GO:0009063,GO:0006749,GO:0043436,GO:0009636,GO:0046395,GO:0009072,GO:0032787,GO:1901605,GO:0072329,GO:0098754,GO:0006575,GO:0006518,GO:0070887,GO:1901575,GO:0042221,GO:0009056,GO:0006082,GO:0051716,GO:0018958,GO:0016054,GO:1901615,GO:0019748,GO:0019439,GO:1902221,GO:0044282,GO:0042537,GO:0006558,GO:0098869,GO:1901565,GO:1990748,GO:0006520,GO:…	GO:0005829
1E6E-B	GO:0009055,GO:0051536,GO:0051540,GO:0051537
1E6I-A	GO:0004402,GO:0016747,GO:0016746,GO:0016407,GO:0016410,GO:0061733,GO:0008080,GO:0034212
1E6V-A	GO:0016782	GO:0045333,GO:0009061,GO:0006091,GO:0015947,GO:0015980,GO:0043446
1E6V-B	GO:0016782	GO:0045333,GO:0009061,GO:0006091,GO:0015947,GO:0015980,GO:0043446
1E6V-C	GO:0016782	GO:0045333,GO:0009061,GO:0006091,GO:0015947,GO:0015980,GO:0043446
1E6Y-A	GO:0016782	GO:0045333,GO:0009061,GO:0006091,GO:0015947,GO:0015980,GO:0043446
1E6Y-B	GO:0016782	GO:0045333,GO:0009061,GO:0006091,GO:0015947,GO:0015980,GO:0043446
1E6Y-C	GO:0016782	GO:0045333,GO:0009061,GO:0006091,GO:0015947,GO:0015980,GO:0043446
1E7L-A	GO:0016788,GO:0004519,GO:0004518	GO:0090305
1E7N-A	GO:0005198	GO:0003008,GO:0050877,GO:0007601,GO:0007600,GO:0050953,GO:0032501
1E7P-B	GO:0051539,GO:0051537,GO:0009055,GO:0051540,GO:0051536,GO:0016627	GO:0045333,GO:0006091,GO:0009060,GO:0015980,GO:0006099,GO:0022900	GO:0070469
1E7Y-A	GO:0050661,GO:0016616,GO:0016614	GO:0006793,GO:0006740,GO:0006091,GO:0019637,GO:0006098,GO:1901135,GO:0006006,GO:0019318,GO:0051156,GO:0005975,GO:0006796,GO:0005996,GO:0006739
1E7Z-A	GO:0003723,GO:0000049
1E8C-A	GO:0097367,GO:0016879,GO:0032559,GO:0016881,GO:0016874,GO:0017076,GO:0000287,GO:0032555,GO:0005524,GO:0035639,GO:0030554,GO:0032553	GO:0006023,GO:0032502,GO:1901137,GO:0045229,GO:0006022,GO:0000902,GO:0071554,GO:0071840,GO:0042546,GO:0022603,GO:0006024,GO:0009273,GO:0009653,GO:0044036,GO:0051301,GO:0071555,GO:0050793,GO:0044085,GO:0016043,GO:0044038,GO:0008360,GO:0009252,GO:0065008,GO:0030203,GO:0048856,GO:0000270,GO:0070589,GO:1901135,GO:0007049,GO:0022604	GO:0005829
1E8K-A	GO:0033218,GO:0008144,GO:0016853,GO:0140096,GO:0016859,GO:0051082,GO:0003755,GO:0042277	GO:0000413,GO:0006457,GO:0043412,GO:0018208,GO:0018193,GO:0042026,GO:0006464,GO:0036211
1E8V-A	GO:0016798,GO:0004308,GO:0016997,GO:0046789,GO:0046812,GO:0004553	GO:0044403,GO:0019058,GO:0044419,GO:0016032	GO:0036338,GO:0019012,GO:0044423,GO:0019031
1E94-E	GO:0017111,GO:0016462,GO:0016818,GO:0097367,GO:0019904,GO:0042802,GO:0032559,GO:0008233,GO:0017076,GO:0000287,GO:0140096,GO:0016817,GO:0070011,GO:0032555,GO:0005524,GO:0032553,GO:0035639,GO:0030554,GO:0016887	GO:0043933,GO:0006950,GO:0009266,GO:0022607,GO:0071840,GO:0009628,GO:0051259,GO:0044085,GO:0016043,GO:0065003,GO:0006508,GO:0009408	GO:1902494,GO:1905368,GO:1905369,GO:0000502,GO:0005829,GO:1904949
1E9L-A	GO:0097367,GO:0008061,GO:0030246,GO:0016798,GO:0015929,GO:0004553	GO:0000272,GO:0006950,GO:1901136,GO:0009057,GO:0016052,GO:0006952,GO:1901565,GO:1901071,GO:0005976,GO:1901135,GO:0006022,GO:1901575,GO:0006954,GO:0009056,GO:0006040,GO:0046348,GO:0006026,GO:0005975	GO:0031974,GO:0031982,GO:0012505,GO:0005788,GO:0031967,GO:0005634,GO:0097708,GO:0070013,GO:0005783,GO:0005576,GO:0005791,GO:0005635,GO:0031975,GO:0043233,GO:0031410
1E9M-A	GO:0009055,GO:0051536,GO:0051540,GO:0051537	GO:0006091,GO:0022900
1E9Y-A	GO:0016810,GO:0016151,GO:0046914,GO:0016811	GO:0071941,GO:0044248,GO:1901565,GO:0043603,GO:1901575,GO:0043605,GO:0044419,GO:0009056,GO:0044282,GO:0009405,GO:0044270
1E9Y-B	GO:0016810,GO:0016151,GO:0046914,GO:0016811	GO:0071941,GO:0044248,GO:1901565,GO:0043603,GO:1901575,GO:0043605,GO:0044419,GO:0009056,GO:0044282,GO:0009405,GO:0044270
1EA9-C	GO:0004553,GO:0016798	GO:0005975
1EAE-A	GO:0016746,GO:0016407,GO:0140096,GO:0016747	GO:0009135,GO:0046939,GO:0016052,GO:0019637,GO:0009185,GO:0006163,GO:0019693,GO:0009179,GO:0043436,GO:0005975,GO:0006165,GO:0016310,GO:0006757,GO:0032787,GO:0009117,GO:0006091,GO:1901575,GO:0009056,GO:0006753,GO:0006082,GO:0055086,GO:0009259,GO:0046031,GO:0006096,GO:0006796,GO:0009150,GO:0009132,GO:0006793,GO:0072521,GO:1901135,GO:0019752,GO:0006090,GO:0046034	GO:1990204,GO:1902494
1EAI-C	GO:0030234,GO:0004867,GO:0004857,GO:0061134,GO:0030414,GO:0004866,GO:0061135,GO:0098772	GO:0051171,GO:0045861,GO:0030162,GO:0043086,GO:0052548,GO:0051346,GO:0051248,GO:0051172,GO:0051246,GO:0031324,GO:0010951,GO:0048519,GO:0006508,GO:0052547,GO:0065009,GO:0010466,GO:0050790,GO:0019222,GO:0010605,GO:0060255,GO:0032269,GO:0009892,GO:0051336,GO:0044092,GO:0031323,GO:0032268,GO:0080090,GO:0048523	GO:0005576
1EAK-A	GO:0004175,GO:0008233,GO:0140096,GO:0008237,GO:0046914,GO:0070011,GO:0004222,GO:0008270	GO:0006508	GO:0031012,GO:0005576
1EAQ-A	GO:0003700,GO:0097367,GO:0032559,GO:0017076,GO:0140110,GO:0032555,GO:0005524,GO:0003677,GO:0035639,GO:0030554,GO:0032553	GO:0009889,GO:0051171,GO:0019219,GO:2000112,GO:0034654,GO:0006355,GO:0032774,GO:0051252,GO:0031326,GO:0010468,GO:0006351,GO:1903506,GO:0097659,GO:0019222,GO:0060255,GO:2001141,GO:0031323,GO:0010556,GO:0080090,GO:0016070,GO:0019438	GO:0005634
1EAR-A	GO:0016151,GO:0046914,GO:0051082	GO:0071941,GO:0043933,GO:0022607,GO:0071840,GO:0006457,GO:0044085,GO:0016043,GO:0065003,GO:0043412,GO:0006464,GO:0043603,GO:0036211
1EB6-A	GO:0004175,GO:0008233,GO:0140096,GO:0008237,GO:0070011,GO:0004222	GO:0006508
1EB7-A	GO:0016209,GO:0009055,GO:0004601,GO:0046906,GO:0016684,GO:0020037	GO:0098869,GO:0006091,GO:1990748,GO:0051716,GO:0098754,GO:0097237,GO:0070887,GO:0042221,GO:0022900,GO:0009636	GO:0042597
1EBD-A	GO:0016651,GO:0009055,GO:0050660,GO:0016668,GO:0016667	GO:0009135,GO:0046939,GO:0016052,GO:0019725,GO:0019637,GO:0009185,GO:0006163,GO:0019693,GO:0009179,GO:0043436,GO:0005975,GO:0006165,GO:0016310,GO:0006757,GO:0022900,GO:0032787,GO:0009117,GO:0006091,GO:0045454,GO:1901575,GO:0009056,GO:0006753,GO:0006082,GO:0055086,GO:0009259,GO:0046031,GO:0006096,GO:0006796,GO:0042592,GO:0009150,GO:0065008,GO:0009132,GO:0006793,GO:0072521,GO:1901135,GO:0019752,GO:…
1EBF-A	GO:0016772,GO:0016301,GO:0016614,GO:0050661,GO:0016616,GO:0016774	GO:1901607,GO:0000097,GO:0006790,GO:0044283,GO:0009082,GO:0009086,GO:0043436,GO:0009081,GO:0016310,GO:1901605,GO:0006566,GO:0044272,GO:0000096,GO:0046394,GO:0006082,GO:0006555,GO:0009066,GO:0009097,GO:0009067,GO:0009070,GO:0006796,GO:0016053,GO:0009069,GO:0006793,GO:0006520,GO:0019752,GO:0006549,GO:0008652	GO:0005634
1EC6-A	GO:0003723	GO:0000375,GO:0008380,GO:0006397,GO:0000377,GO:0000398,GO:0016070,GO:0016071,GO:0006396
1ECE-A	GO:0004553,GO:0016798	GO:0005975
1ECF-A	GO:0016757,GO:0000287,GO:0016763,GO:0042802	GO:0019637,GO:0042440,GO:0009064,GO:0009123,GO:0046040,GO:0006163,GO:0090407,GO:0006541,GO:1901137,GO:0019693,GO:0043436,GO:0034654,GO:0009117,GO:0009112,GO:0009156,GO:1901605,GO:1901657,GO:0009168,GO:1901293,GO:0006753,GO:0006082,GO:0006164,GO:0009161,GO:0006144,GO:0009167,GO:0055086,GO:0009259,GO:0009124,GO:0009260,GO:0006796,GO:0046390,GO:0009152,GO:0009150,GO:0046148,GO:0009126,GO:0006793,GO:…	GO:0005829
1ECM-A	GO:0016853,GO:0016866	GO:0016053,GO:1901607,GO:0009072,GO:0044283,GO:0046394,GO:1901605,GO:0046417,GO:0019752,GO:0006520,GO:0043648,GO:0019438,GO:0009073,GO:0008652,GO:0043436,GO:1902221,GO:0006082,GO:0006558
1ECN-A	GO:0046906,GO:0005215,GO:0005344,GO:0019825,GO:0020037	GO:0051234,GO:0006810,GO:0051179,GO:0015671,GO:0015669	GO:0005833,GO:0005829,GO:0005576
1ECX-A	GO:0008483,GO:0016769
1EDG-A	GO:0004553,GO:0016798	GO:0005975
1EDH-A	GO:0005509	GO:0007155,GO:0098609,GO:0007156,GO:0022610,GO:0098742	GO:0071944,GO:0005886
1EDT-A	GO:0004553,GO:0016798	GO:0005975	GO:0005576
1EDZ-A	GO:0016645,GO:0016646	GO:0044283,GO:0019637,GO:0042440,GO:0006163,GO:0009396,GO:0090407,GO:0043436,GO:0006730,GO:0034654,GO:0009112,GO:0009117,GO:0006575,GO:0006753,GO:1901293,GO:0006760,GO:0006082,GO:0046394,GO:0006164,GO:0006144,GO:0055086,GO:0006796,GO:0042558,GO:0046148,GO:0016053,GO:0006793,GO:0072522,GO:0042559,GO:0072521,GO:0009165,GO:0042398,GO:0019752,GO:0043604,GO:0046112,GO:0043603,GO:0019438	GO:0005634,GO:0005829
1EE2-A	GO:0016616,GO:0046914,GO:0016614,GO:0008270	GO:0001523,GO:0032787,GO:0006066,GO:0042445,GO:0065008,GO:0044255,GO:0006091,GO:0006721,GO:1901615,GO:0006720,GO:0006629,GO:0034308,GO:0010817,GO:0034754,GO:0019752,GO:0043436,GO:0016101,GO:0006082	GO:0005829
1EE6-A	GO:0016829,GO:0016835,GO:0016798,GO:0005509,GO:0004553	GO:0000271,GO:0005975,GO:0005976,GO:0016051	GO:0005576
1EE8-A	GO:0003684,GO:0016829,GO:0016798,GO:0016835,GO:0019104,GO:0046914,GO:0140097,GO:0016799,GO:0003677,GO:0008270	GO:0006950,GO:0006284,GO:0006974,GO:0006281,GO:0006259,GO:0006289,GO:0033554,GO:0051716
1EEP-A	GO:0016616,GO:0016614	GO:0042451,GO:0044283,GO:0019637,GO:1901070,GO:0009123,GO:0006163,GO:0090407,GO:1901137,GO:0019693,GO:0009163,GO:0034654,GO:0009119,GO:0046129,GO:0009117,GO:0009156,GO:1901657,GO:0009168,GO:0046128,GO:0042278,GO:0006753,GO:1901293,GO:1901068,GO:0006164,GO:0009161,GO:0009167,GO:0055086,GO:0009259,GO:0042455,GO:0009124,GO:0009260,GO:0006796,GO:0046390,GO:0009152,GO:0009150,GO:0009126,GO:0006793,GO:…
1EEX-B	GO:0016829,GO:0016836,GO:0016835
1EF1-C	GO:0003779,GO:0008092
1EF5-A	GO:0051020,GO:0019899,GO:0017016,GO:0005088,GO:0005085,GO:0098772,GO:0031267	GO:0035556,GO:0023052,GO:0007154,GO:0007264,GO:0007165,GO:0051716
1EF7-A	GO:0140096,GO:0008234,GO:0070011,GO:0008233	GO:0006508
1EF9-A	GO:0016830,GO:0016829,GO:0016831		GO:0005829
1EFE-A	GO:0030545,GO:0048018,GO:0005102,GO:0098772,GO:0005179,GO:0030546		GO:0005576
1EFM-A	GO:0003746,GO:0045182,GO:0008135,GO:0003924,GO:0003723,GO:0016462,GO:0090079,GO:0019001,GO:0017076,GO:0032561,GO:0032555,GO:0001882,GO:0035639,GO:0017111,GO:0016818,GO:0032550,GO:0001883,GO:0097367,GO:0005525,GO:0016817,GO:0032549,GO:0032553	GO:0046677,GO:0006412,GO:0006414,GO:0006518,GO:0043604,GO:0042221,GO:0043043,GO:0043603	GO:0071944,GO:0005829,GO:0005886
1EFP-A	GO:0009055,GO:0050660	GO:0006091,GO:0022900
1EFP-B	GO:0009055	GO:0006091,GO:0022900
1EFW-A	GO:0016875,GO:0140098,GO:0097367,GO:0140101,GO:0004812,GO:0032559,GO:0016874,GO:0017076,GO:0032555,GO:0005524,GO:0035639,GO:0030554,GO:0032553	GO:0043038,GO:0006399,GO:0043039,GO:0043436,GO:0006412,GO:0034660,GO:0006520,GO:0006518,GO:0019752,GO:0043604,GO:0043043,GO:0043603,GO:0016070,GO:0006082,GO:0006418
1EG1-A	GO:0004553,GO:0016798	GO:0005975
1EG9-A	GO:0051537,GO:0046914,GO:0016705,GO:0051213,GO:0051540,GO:0005506,GO:0051536	GO:0044248,GO:0019439,GO:0009056
1EGJ-A	GO:0060089,GO:0004888,GO:0038023,GO:0140375,GO:0004896
1EGV-G	GO:0016829,GO:0016836,GO:0016835
1EGX-A		GO:0006996,GO:0071840,GO:0030029,GO:0007010,GO:0097435,GO:0016043,GO:0007015,GO:0008154,GO:0030036
1EGZ-A	GO:0004553,GO:0016798	GO:0005975
1EH1-A		GO:0043933,GO:0032984,GO:0071840,GO:0006415,GO:0006412,GO:0016043,GO:0022411,GO:0006518,GO:0043604,GO:0043043,GO:0043603,GO:0043624
1EH7-A	GO:0016741,GO:0140097,GO:0005509,GO:0003677,GO:0008168	GO:0051171,GO:0010604,GO:0007584,GO:0006304,GO:0045935,GO:0043066,GO:2000116,GO:0006974,GO:0042221,GO:0043067,GO:0042493,GO:0051716,GO:0030154,GO:0051246,GO:0006915,GO:0048519,GO:0045471,GO:0048513,GO:0006979,GO:0006281,GO:0051052,GO:0048869,GO:0071407,GO:0033554,GO:0052547,GO:0048518,GO:0009991,GO:0060255,GO:0051336,GO:0008219,GO:0097305,GO:0006950,GO:0051173,GO:0031667,GO:0044728,GO:0032502,GO:…	GO:0031974,GO:0005654,GO:0070013,GO:0005634,GO:0031981,GO:0043233
1EHA-A	GO:0004553,GO:0016798	GO:0044262,GO:0005984,GO:0009311,GO:0034637,GO:0009312,GO:0016051,GO:0005975
1EHE-A	GO:0004497,GO:0046906,GO:0016661,GO:0046914,GO:0016705,GO:0005506,GO:0020037
1EHI-A	GO:0097367,GO:0016879,GO:0032559,GO:0016881,GO:0016874,GO:0017076,GO:0032555,GO:0005524,GO:0035639,GO:0030554,GO:0032553	GO:0006023,GO:0032502,GO:1901137,GO:0045229,GO:0006022,GO:0000902,GO:0071554,GO:0071840,GO:0042546,GO:0006024,GO:0022603,GO:0009273,GO:0009653,GO:0044036,GO:0071555,GO:0044085,GO:0050793,GO:0016043,GO:0044038,GO:0008360,GO:0009252,GO:0065008,GO:0030203,GO:0048856,GO:0000270,GO:0070589,GO:1901135,GO:0022604
1EHW-A	GO:0016772,GO:0019205,GO:0004550,GO:0016301,GO:0016776	GO:0006228,GO:0042451,GO:0046939,GO:0044283,GO:0019637,GO:1901070,GO:0009141,GO:0009148,GO:0006163,GO:0090407,GO:1901137,GO:0019693,GO:0009163,GO:0006165,GO:0016310,GO:0006241,GO:0072528,GO:0034654,GO:0009119,GO:0046129,GO:0009117,GO:0009199,GO:0009142,GO:0072527,GO:0046039,GO:1901657,GO:0006753,GO:0046128,GO:1901293,GO:0009208,GO:0042278,GO:0009218,GO:0009201,GO:0006220,GO:1901068,GO:0006164,GO:…
1EI3-B	GO:0060090,GO:0005102,GO:0030674	GO:0043933,GO:0050817,GO:0006950,GO:0051258,GO:0065008,GO:0050878,GO:0071840,GO:0022607,GO:0009611,GO:0044085,GO:0016043,GO:0065003,GO:0034622,GO:0030168,GO:0001775,GO:0032501,GO:0007599,GO:0007596,GO:0042060	GO:0005615,GO:0005576
1EI3-C	GO:0060090,GO:0005102,GO:0030674	GO:0043933,GO:0050817,GO:0006950,GO:0051258,GO:0065008,GO:0050878,GO:0071840,GO:0022607,GO:0009611,GO:0044085,GO:0016043,GO:0065003,GO:0034622,GO:0030168,GO:0001775,GO:0032501,GO:0007599,GO:0007596,GO:0042060	GO:0005615,GO:0005576
1EI5-A	GO:0004177,GO:0008238,GO:0008233,GO:0140096,GO:0070011	GO:0006508
1EI6-A		GO:0032787,GO:0006793,GO:0019752,GO:0043436,GO:0006082
1EIF-A	GO:0003723,GO:0003743,GO:0090079,GO:0003746,GO:0043022,GO:0045182,GO:0043021,GO:0008135,GO:0044877	GO:0031325,GO:0051173,GO:0009889,GO:0051171,GO:0034248,GO:0010604,GO:0009891,GO:0006414,GO:0043043,GO:2000112,GO:0043624,GO:0048522,GO:0010557,GO:0071840,GO:0031326,GO:0010468,GO:0034250,GO:0006412,GO:0043244,GO:0080090,GO:0006518,GO:0010608,GO:0009893,GO:0006413,GO:0051246,GO:0006415,GO:0045727,GO:0051130,GO:0016043,GO:0006417,GO:0031328,GO:0032984,GO:0051128,GO:0043933,GO:0048518,GO:0019222,GO:…
1EIG-A	GO:0005126,GO:0030545,GO:0005102,GO:0001664,GO:0005125,GO:0042379,GO:0098772,GO:0048018,GO:0030546,GO:0008009	GO:0002376,GO:0006955	GO:0005576
1EII-A	GO:0019840,GO:0008289,GO:0019842,GO:0043178	GO:0001523,GO:0006066,GO:0042445,GO:0065008,GO:0044255,GO:0006721,GO:1901615,GO:0006720,GO:0006629,GO:0034308,GO:0010817,GO:0034754,GO:0016101	GO:0005829
1EIJ-A	GO:0003677
1EIK-A	GO:0016772,GO:0016779,GO:0140098,GO:0034062,GO:0097747,GO:0003899,GO:0003677	GO:0034654,GO:0097659,GO:0032774,GO:0006351,GO:0016070,GO:0019438
1EIO-A	GO:0008289	GO:0071702,GO:0010876,GO:0006810,GO:0051234,GO:0051179,GO:0006869,GO:0033036
1EIS-A	GO:0008061,GO:0097367
1EIX-A	GO:0016830,GO:0016829,GO:0016831	GO:0046049,GO:0019637,GO:0019856,GO:0009173,GO:0009123,GO:0090407,GO:0019693,GO:1901137,GO:0072528,GO:0009130,GO:0034654,GO:0009112,GO:0009117,GO:0009156,GO:0072527,GO:0006222,GO:0006753,GO:1901293,GO:0044205,GO:0009218,GO:0006220,GO:0006207,GO:0009220,GO:0009161,GO:0006206,GO:0055086,GO:0009174,GO:0009259,GO:0009124,GO:0009260,GO:0006221,GO:0006796,GO:0046390,GO:0006793,GO:0009129,GO:0009165,GO:…	GO:0005829
1EIZ-A	GO:0008649,GO:0140098,GO:0008757,GO:0016741,GO:0140102,GO:0008173,GO:0008168	GO:0022613,GO:0071840,GO:0001510,GO:0032259,GO:0042254,GO:0034470,GO:0043414,GO:0044085,GO:0034660,GO:0043412,GO:0006364,GO:0016072,GO:0016070,GO:0006396,GO:0009451
1EJ6-D			GO:0019012,GO:0044423,GO:0019028,GO:0019030
1EJ8-A		GO:0072593,GO:0006801
1EJB-A	GO:0016765	GO:0044283,GO:0009231,GO:0042727,GO:0006766,GO:0006767,GO:0006771,GO:0042726,GO:0042364,GO:0009110	GO:0031974,GO:0005740,GO:1902494,GO:1990234,GO:0005739,GO:0031967,GO:0005758,GO:0031970,GO:0005634,GO:0070013,GO:0031975,GO:0043233
1EJE-A	GO:0010181,GO:0097367,GO:0032553
1EJI-A	GO:0030170,GO:0031406,GO:0016597,GO:0042803,GO:0045182,GO:0016832,GO:0046914,GO:0003723,GO:0043177,GO:0090079,GO:0016742,GO:0019842,GO:0016741,GO:0050897,GO:0016829,GO:0016830,GO:0070279,GO:0042802,GO:0046983,GO:0003729,GO:0008270	GO:0006545,GO:0009889,GO:0009262,GO:0051171,GO:0042440,GO:0006766,GO:0090407,GO:0071417,GO:0072528,GO:0009112,GO:0009117,GO:0009890,GO:0006575,GO:0042221,GO:1901701,GO:0046394,GO:0006082,GO:0006220,GO:0051246,GO:0051716,GO:0006144,GO:0016054,GO:0048519,GO:0019692,GO:0017148,GO:0071407,GO:0009394,GO:0009219,GO:0072521,GO:0060255,GO:0032269,GO:0032268,GO:0019438,GO:0019637,GO:0034248,GO:0065003,GO:…	GO:0005634,GO:0005829,GO:0005739
1EJW-A	GO:0016810,GO:0016151,GO:0046914,GO:0016811	GO:0071941,GO:0044248,GO:1901565,GO:0043603,GO:1901575,GO:0043605,GO:0009056,GO:0044282,GO:0044270
1EK0-A	GO:0017111,GO:0016462,GO:0016818,GO:0097367,GO:0032550,GO:0005525,GO:0032549,GO:0019001,GO:0017076,GO:0032561,GO:0016817,GO:0003924,GO:0001883,GO:0032555,GO:0001882,GO:0035639,GO:0032553
1EK3-A	GO:0003823	GO:0002433,GO:0002455,GO:0006928,GO:0050778,GO:0038095,GO:0002443,GO:0023052,GO:0051234,GO:0006810,GO:0007154,GO:0002377,GO:0002460,GO:0002768,GO:0002682,GO:0002757,GO:0016477,GO:0002440,GO:0002697,GO:0006959,GO:0048870,GO:0002431,GO:0050776,GO:0002376,GO:0040011,GO:0002429,GO:0006897,GO:0050900,GO:0006898,GO:0019724,GO:0002449,GO:0006909,GO:0038093,GO:0051716,GO:0002252,GO:0048583,GO:0051179,GO:…	GO:0005615,GO:0005886,GO:0071944,GO:0019814,GO:0072562,GO:0005576
1EKB-B	GO:0004175,GO:0008236,GO:0004252,GO:0008233,GO:0017171,GO:0140096,GO:0070011,GO:0016825	GO:0006508
1EKE-A	GO:0003723,GO:0016788,GO:0004540,GO:0140098,GO:0004518,GO:0030145,GO:0016893,GO:0004519,GO:0046914,GO:0016891,GO:0004521	GO:1901361,GO:0006950,GO:0044248,GO:0090502,GO:0044265,GO:0006974,GO:1901575,GO:0009056,GO:0034655,GO:0044270,GO:0051716,GO:0009057,GO:0046700,GO:0090305,GO:0019439,GO:0006281,GO:0033554,GO:0006401,GO:0090501,GO:0006259,GO:0016070
1EKJ-A	GO:0004089,GO:0016836,GO:0016829,GO:0016835,GO:0046914,GO:0008270
1ELJ-A	GO:0015144,GO:0005215,GO:0022857	GO:0071702,GO:0055085,GO:0006810,GO:0051234,GO:0051179,GO:0008643,GO:0034219
1ELK-A		GO:0071705,GO:0071702,GO:0046907,GO:0006886,GO:0042886,GO:0051649,GO:0051641,GO:0006810,GO:0051234,GO:0051179,GO:0015833,GO:0070727,GO:0045184,GO:0015031,GO:0008104,GO:0034613,GO:0033036
1ELP-A	GO:0005198	GO:0007423,GO:0003008,GO:0050877,GO:0048731,GO:0043010,GO:0150063,GO:0048856,GO:0032502,GO:0048880,GO:0048513,GO:0007601,GO:0007600,GO:0050953,GO:0001654,GO:0032501,GO:0007275
1ELT-A	GO:0004175,GO:0008236,GO:0004252,GO:0008233,GO:0017171,GO:0140096,GO:0070011,GO:0016825	GO:0006508	GO:0005576
1ELV-A	GO:0004175,GO:0008236,GO:0004252,GO:0008233,GO:0017171,GO:0140096,GO:0070011,GO:0016825	GO:0002455,GO:0050778,GO:0002443,GO:0002460,GO:0002682,GO:0006959,GO:0050776,GO:0002376,GO:0019724,GO:0002449,GO:0002252,GO:0002684,GO:0048583,GO:0002253,GO:0002250,GO:0006508,GO:0006955,GO:0048518,GO:0006958,GO:0016064,GO:0048584,GO:0006956
1EM8-A	GO:0016772,GO:0016779,GO:0003887,GO:0034061,GO:0140097,GO:0003677	GO:0031325,GO:0051173,GO:0009889,GO:0051171,GO:0006260,GO:0019219,GO:0010604,GO:0009891,GO:0051054,GO:0006275,GO:2000112,GO:0071897,GO:0045935,GO:0048522,GO:0034654,GO:0010557,GO:0031326,GO:0009893,GO:0006261,GO:0009628,GO:0031328,GO:0051052,GO:0006270,GO:0009314,GO:0048518,GO:0019222,GO:0060255,GO:0031323,GO:0010556,GO:0080090,GO:0006259,GO:0019438	GO:1990234,GO:0061695,GO:1902494
1EM8-B	GO:0016772,GO:0016779,GO:0004527,GO:0016788,GO:0003887,GO:0008408,GO:0140097,GO:0034061,GO:0004518	GO:0006260
1EM9-A		GO:0044403,GO:0044419,GO:0016032
1EMN-A	GO:0005509
1EMR-A	GO:0005126,GO:0030545,GO:0005102,GO:0005125,GO:0098772,GO:0048018,GO:0030546	GO:0002376,GO:0006955	GO:0005576
1EMS-A	GO:0016462,GO:0016817,GO:0016810,GO:0016818
1EMT-L	GO:0003823,GO:0005102,GO:0034987	GO:0006950,GO:0042742,GO:0002455,GO:0050778,GO:0002443,GO:0023052,GO:0051234,GO:0032502,GO:0006810,GO:0007154,GO:0050867,GO:0044419,GO:0002460,GO:0045087,GO:0002768,GO:0002682,GO:0051249,GO:0050871,GO:0030183,GO:0061024,GO:0002757,GO:0050864,GO:0048522,GO:0006959,GO:0045321,GO:0050776,GO:0071840,GO:0002694,GO:0002376,GO:0009617,GO:0010324,GO:0050865,GO:0009605,GO:0051251,GO:0002429,GO:0006897,GO:…	GO:0009986,GO:0009897,GO:0005615,GO:0005886,GO:0098552,GO:0071944,GO:0042571,GO:0019814,GO:0005576
1EMU-A		GO:0031325,GO:0006950,GO:0051173,GO:0031098,GO:1902533,GO:0051171,GO:0023052,GO:0051403,GO:0007154,GO:0010604,GO:0023051,GO:0010562,GO:0016310,GO:0036211,GO:0043408,GO:0048522,GO:0031399,GO:0010647,GO:0031401,GO:0042325,GO:0009966,GO:0001934,GO:0043410,GO:0019220,GO:0006464,GO:1902531,GO:0009893,GO:0051716,GO:0051246,GO:0048583,GO:0032872,GO:0051174,GO:0023056,GO:0043412,GO:0007165,GO:0010646,GO:…
1EMY-A	GO:0046906,GO:0005215,GO:0005344,GO:0019825,GO:0020037	GO:0051234,GO:0006810,GO:0051179,GO:0015671,GO:0015669
1ENJ-A	GO:0016788,GO:0016829,GO:0016798,GO:0016835,GO:0019104,GO:0004519,GO:0140097,GO:0016799,GO:0004518	GO:0006950,GO:0006974,GO:0090305,GO:0006281,GO:0006259,GO:0033554,GO:0051716
1ENP-A	GO:0016747,GO:0016746,GO:0004312,GO:0016628,GO:0016627	GO:0016053,GO:0032787,GO:0044255,GO:0044283,GO:0008610,GO:0006629,GO:0006633,GO:0019752,GO:0006631,GO:0006082,GO:0043436,GO:0072330,GO:0046394
1ENW-A		GO:0034654,GO:0097659,GO:0032774,GO:0006351,GO:0016070,GO:0019438
1EO0-A			GO:0005634
1EO7-A	GO:0016757,GO:0016758,GO:0030246,GO:0030247	GO:0005975	GO:0005576
1EOD-A	GO:0015075,GO:0015079,GO:0005244,GO:0022803,GO:0008324,GO:0005267,GO:0022832,GO:0022843,GO:0022890,GO:0022857,GO:0015318,GO:0022836,GO:0015267,GO:0005215,GO:0005249,GO:0015077,GO:0005216,GO:0005261,GO:0046873	GO:0043933,GO:0030001,GO:0006813,GO:0015672,GO:0022607,GO:0071840,GO:0006810,GO:0051259,GO:0051234,GO:0044085,GO:0065003,GO:0016043,GO:0051179,GO:0006812,GO:0051260,GO:0006811	GO:1902495,GO:1990351,GO:0031226,GO:0034705,GO:0031224,GO:0005886,GO:0071944,GO:0098797,GO:0098796,GO:0005887,GO:0034703,GO:0016021,GO:0034702
1EOM-A	GO:0004553,GO:0016798	GO:0005975	GO:0005576
1EOT-A	GO:0005126,GO:0030545,GO:0005102,GO:0001664,GO:0005125,GO:0042379,GO:0046983,GO:0098772,GO:0048018,GO:0030546,GO:0008009	GO:0051961,GO:0051171,GO:0090066,GO:0006928,GO:1902905,GO:0010638,GO:0007154,GO:0010604,GO:0044419,GO:0016477,GO:0045087,GO:0007610,GO:0030036,GO:1901342,GO:0050768,GO:0070374,GO:0009966,GO:0045765,GO:0043410,GO:0048468,GO:0042221,GO:0030595,GO:0051716,GO:0030154,GO:0051246,GO:0051258,GO:0045596,GO:0050678,GO:0006952,GO:0048519,GO:0051345,GO:0030593,GO:0051179,GO:0048513,GO:0048869,GO:0043547,GO:…	GO:0005615,GO:0005576
1EP2-B	GO:0051537,GO:0009055,GO:0051540,GO:0051536,GO:0050660	GO:0046049,GO:0019637,GO:0009173,GO:0009123,GO:0090407,GO:0019693,GO:1901137,GO:0022900,GO:0072528,GO:0034654,GO:0009130,GO:0009117,GO:0009156,GO:0006091,GO:0072527,GO:0006222,GO:0006753,GO:1901293,GO:0044205,GO:0009218,GO:0006220,GO:0009220,GO:0009161,GO:0055086,GO:0009174,GO:0009259,GO:0009124,GO:0009260,GO:0006221,GO:0006796,GO:0046390,GO:0006793,GO:0009129,GO:0009165,GO:1901135,GO:0019438
1EP3-A	GO:0016628,GO:0016627	GO:0046049,GO:0019637,GO:0019856,GO:0009173,GO:0009123,GO:0090407,GO:0019693,GO:1901137,GO:0072528,GO:0009130,GO:0034654,GO:0009112,GO:0009117,GO:0009156,GO:0072527,GO:0006222,GO:0006753,GO:1901293,GO:0044205,GO:0009218,GO:0006220,GO:0006207,GO:0009220,GO:0009161,GO:0006206,GO:0055086,GO:0009174,GO:0009259,GO:0009124,GO:0009260,GO:0006221,GO:0006796,GO:0046390,GO:0006793,GO:0009129,GO:0009165,GO:…
1EP5-B	GO:0004175,GO:0008236,GO:0004252,GO:0008233,GO:0017171,GO:0140096,GO:0070011,GO:0016825	GO:0006508
1EPB-A			GO:0005576
1EPF-A		GO:0007155,GO:0022610
1EPT-B	GO:0004175,GO:0008236,GO:0004252,GO:0008233,GO:0017171,GO:0140096,GO:0070011,GO:0016825	GO:0006508
1EPU-A		GO:0006887,GO:0022406,GO:0032940,GO:0051641,GO:0140352,GO:0006810,GO:0051234,GO:0051179,GO:0051640,GO:0046903,GO:0016192
1EPZ-A	GO:0016857,GO:0016853,GO:0016854	GO:0044262,GO:0034654,GO:0055086,GO:0034637,GO:0009225,GO:0016051,GO:1901135,GO:0000271,GO:1901137,GO:0009226,GO:0005976,GO:0019438,GO:0005975,GO:0044264,GO:0033692
1EQ1-A	GO:0008289	GO:0071702,GO:0010876,GO:0006810,GO:0051234,GO:0051179,GO:0006869,GO:0033036	GO:0005576
1EQ2-A	GO:0016857,GO:0016853,GO:0050661,GO:0016854	GO:0009312,GO:1901137,GO:0005975,GO:0044264,GO:0034654,GO:0008610,GO:0006629,GO:0008653,GO:0009226,GO:0055086,GO:0009103,GO:0044255,GO:1903509,GO:0016051,GO:0000271,GO:0033692,GO:0044262,GO:0006793,GO:0009311,GO:0034637,GO:0009225,GO:0005976,GO:1901135,GO:0019438	GO:0005829
1EQ9-A	GO:0004175,GO:0008236,GO:0004252,GO:0008233,GO:0017171,GO:0140096,GO:0070011,GO:0016825	GO:0006508	GO:0005615,GO:0005576
1EQK-A	GO:0030234,GO:0004857,GO:0061134,GO:0030414,GO:0004866,GO:0061135,GO:0004869,GO:0098772
1EQT-A	GO:0016772,GO:0016301,GO:0016773,GO:0005126,GO:0008081,GO:0001664,GO:0042803,GO:0019887,GO:0019207,GO:0042379,GO:0016298,GO:0048018,GO:0004672,GO:0030545,GO:0042578,GO:0005102,GO:0140096,GO:0004620,GO:0098772,GO:0008009,GO:0030234,GO:0016788,GO:0042802,GO:0005125,GO:0046983,GO:0008047,GO:0030546	GO:0009889,GO:0006928,GO:0051171,GO:0042098,GO:0051234,GO:0043068,GO:0070663,GO:0010604,GO:0009891,GO:0007154,GO:0044419,GO:0016477,GO:0045087,GO:0002682,GO:0051249,GO:0006812,GO:0043269,GO:0032496,GO:0044403,GO:0045321,GO:0043066,GO:0050776,GO:0070374,GO:0009966,GO:0043410,GO:0043491,GO:0043270,GO:0042221,GO:0090276,GO:0043067,GO:1901701,GO:0006413,GO:0030595,GO:0007259,GO:0042129,GO:0051928,GO:…	GO:0005615,GO:0005576
1EQW-A	GO:0042802,GO:0005507,GO:0016209,GO:0046914,GO:0004784,GO:0016721	GO:0000302,GO:0006950,GO:0009636,GO:0000305,GO:0010035,GO:0098754,GO:0062197,GO:0072593,GO:0070887,GO:0042221,GO:0071450,GO:1901701,GO:0051716,GO:0006801,GO:0019430,GO:1901700,GO:0034614,GO:0006979,GO:0071451,GO:0033554,GO:0098869,GO:0000303,GO:1990748,GO:0034599,GO:0097237	GO:0042597
1ERG-A		GO:0002697,GO:0006959,GO:0048585,GO:0050777,GO:0050776,GO:0002252,GO:0002920,GO:0048518,GO:0050778,GO:0002683,GO:0002376,GO:0048519,GO:0048583,GO:0002253,GO:0048584,GO:0006955,GO:0002684,GO:0002682,GO:0030449,GO:0006956
1ES6-A	GO:0003723,GO:0005198	GO:0044403,GO:0019058,GO:0019068,GO:0044419,GO:0016032	GO:0031982,GO:0019012,GO:0033644,GO:0043657,GO:0070062,GO:0033647,GO:0044423,GO:0020002,GO:0005615,GO:0033643,GO:0043230,GO:1903561,GO:0033648,GO:0055036,GO:0030430,GO:0018995,GO:0033646,GO:0043656,GO:0005576
1ES7-A	GO:0030545,GO:0005102,GO:0008083,GO:0098772,GO:0048018,GO:0030546
1ES7-B	GO:0016772,GO:0004888,GO:0016773,GO:0016301,GO:0060089,GO:0030554,GO:0004674,GO:0038023,GO:0097367,GO:0032559,GO:0017076,GO:0140096,GO:0019199,GO:0032555,GO:0005524,GO:0035639,GO:0004672,GO:0032553	GO:0007166,GO:0023052,GO:0007154,GO:0007178,GO:0007167,GO:0007165,GO:0051716
1ESE-A	GO:0016788,GO:0052689		GO:0005576
1ESG-A	GO:0004520,GO:0016788,GO:0016888,GO:0140097,GO:0000287,GO:0016893,GO:0004519,GO:0004536,GO:0003677,GO:0004518	GO:0006950,GO:0006952,GO:0098542,GO:0043207,GO:0009605,GO:0043412,GO:0051707,GO:0044419,GO:0090305,GO:0009607,GO:0006259,GO:0006304
1ESM-A	GO:0016772,GO:0016773,GO:0016301,GO:0097367,GO:0032559,GO:0017076,GO:0032555,GO:0005524,GO:0035639,GO:0030554,GO:0032553	GO:0015936,GO:0019637,GO:0006163,GO:0033875,GO:0090407,GO:0019693,GO:1901137,GO:0015937,GO:0016310,GO:0034654,GO:0033865,GO:0009117,GO:0006753,GO:1901293,GO:0006164,GO:0055086,GO:0009259,GO:0009260,GO:0006796,GO:0046390,GO:0009152,GO:0034030,GO:0009150,GO:0034033,GO:0006793,GO:0072522,GO:0072521,GO:0034032,GO:0009165,GO:0033866,GO:1901135,GO:0019438
1ESO-A	GO:0016209,GO:0005507,GO:0046914,GO:0004784,GO:0016721,GO:0008270	GO:0000302,GO:0006950,GO:0009636,GO:0000305,GO:0010035,GO:0098754,GO:0062197,GO:0072593,GO:0070887,GO:0042221,GO:0071450,GO:1901701,GO:0051716,GO:0006801,GO:0019430,GO:1901700,GO:0034614,GO:0006979,GO:0071451,GO:0033554,GO:0098869,GO:0000303,GO:1990748,GO:0034599,GO:0097237	GO:0030313,GO:0030288,GO:0042597,GO:0031975
1ESQ-A	GO:0016772,GO:0016773,GO:0016301,GO:0097367,GO:0032559,GO:0017076,GO:0000287,GO:0032555,GO:0005524,GO:0035639,GO:0030554,GO:0032553	GO:0042723,GO:0006790,GO:0042724,GO:0044283,GO:0019637,GO:0006766,GO:0090407,GO:0016310,GO:0006772,GO:0072528,GO:0009229,GO:0009228,GO:0072527,GO:0006767,GO:0044272,GO:0042364,GO:0009110,GO:0006796,GO:0042357,GO:0006793,GO:0019438
1ESR-A	GO:0016772,GO:0016773,GO:0016301,GO:0005126,GO:0001664,GO:0042379,GO:0008201,GO:0048018,GO:0004672,GO:0030545,GO:0005102,GO:0140096,GO:1901681,GO:0098772,GO:0008009,GO:0030234,GO:0097367,GO:0005125,GO:0005539,GO:0008047,GO:0030546	GO:0006928,GO:0051171,GO:0051234,GO:0070663,GO:0007154,GO:0010604,GO:0044419,GO:0016477,GO:0045087,GO:0002682,GO:0006812,GO:0044403,GO:0070374,GO:0009966,GO:0043410,GO:0042221,GO:0030595,GO:0051716,GO:0051246,GO:0043903,GO:0006952,GO:0048519,GO:0072511,GO:0051345,GO:0030593,GO:0051179,GO:0070838,GO:0043547,GO:0048518,GO:0065008,GO:0060255,GO:0140352,GO:0006874,GO:0046903,GO:0051336,GO:0002684,GO:…	GO:0005615,GO:0005576
1ESX-A		GO:0010564,GO:0044766,GO:0031341,GO:0009889,GO:0051704,GO:0051171,GO:0043068,GO:0051234,GO:0006810,GO:0019219,GO:0065003,GO:0051259,GO:0044409,GO:0044419,GO:2000112,GO:0001906,GO:0048522,GO:0044403,GO:0034654,GO:0019058,GO:0035821,GO:0032774,GO:0006355,GO:0071840,GO:0022607,GO:0051252,GO:0031326,GO:0010468,GO:0019048,GO:0051883,GO:0052126,GO:0019054,GO:0031640,GO:0016032,GO:0042981,GO:0006351,GO:…	GO:0019012,GO:0042025,GO:0043657,GO:0033647,GO:0033643,GO:0033648,GO:0018995,GO:0033646,GO:0043656
1ET0-A	GO:0016830,GO:0030170,GO:0070279,GO:0016829,GO:0016833,GO:0019842	GO:0044283,GO:0046654,GO:0006766,GO:0009396,GO:0043436,GO:0006767,GO:0006575,GO:0043650,GO:0006760,GO:0046394,GO:0006082,GO:0043648,GO:0046653,GO:0042364,GO:0009110,GO:0042558,GO:0016053,GO:0042559,GO:0042398,GO:0019752,GO:0043604,GO:0043603,GO:0019438
1ETH-A	GO:0016788,GO:0052689,GO:0016298	GO:0006629,GO:1901575,GO:0016042,GO:0009056	GO:0005615,GO:0005576
1ETO-A	GO:0003700,GO:1990837,GO:0042802,GO:0000976,GO:0001067,GO:0042803,GO:0140110,GO:0043565,GO:0046983,GO:0003690,GO:0003677	GO:0031325,GO:0051173,GO:0009889,GO:0051171,GO:0051276,GO:1902679,GO:0019219,GO:0010604,GO:0009891,GO:0051054,GO:0044419,GO:2000112,GO:0051253,GO:0045935,GO:0048522,GO:0044403,GO:0034654,GO:0010557,GO:1902680,GO:0032774,GO:0006355,GO:0071840,GO:0051252,GO:0031326,GO:0009890,GO:0010468,GO:0051254,GO:0034401,GO:0016032,GO:0051172,GO:0006310,GO:0006351,GO:0009893,GO:0031327,GO:0031324,GO:0009628,GO:…	GO:0000785,GO:0000786,GO:0043228,GO:0044815,GO:0032993,GO:0005829,GO:0043232,GO:0005694,GO:0009295
1ETT-H	GO:0004175,GO:0008236,GO:0004252,GO:0008233,GO:0017171,GO:0140096,GO:0070011,GO:0005509,GO:0016825	GO:0050817,GO:0006950,GO:0065008,GO:0050878,GO:0009611,GO:0006508,GO:0032501,GO:0007599,GO:0007596,GO:0042060
1EU1-A	GO:0009055,GO:0016661	GO:0006091,GO:0022900	GO:0042597
1EU3-A		GO:0009405,GO:0044419	GO:0005576
1EU4-A	GO:0090729	GO:0009405,GO:0044419	GO:0005576
1EU8-A		GO:0071702,GO:0006810,GO:0051234,GO:0051179,GO:0008643	GO:0071944,GO:0005886
1EUA-A	GO:0016830,GO:0016833,GO:0016832,GO:0016829
1EUC-B	GO:0016877,GO:0032550,GO:0097367,GO:0005525,GO:0032559,GO:0032549,GO:0019001,GO:0016874,GO:0017076,GO:0032561,GO:0005524,GO:0001883,GO:0032555,GO:0001882,GO:0035639,GO:0030554,GO:0032553	GO:0045333,GO:0006790,GO:0019637,GO:0006163,GO:0033875,GO:0019693,GO:0006099,GO:0033865,GO:0009117,GO:0006091,GO:0015980,GO:0006753,GO:0006637,GO:0035383,GO:0055086,GO:0009259,GO:0006796,GO:0009150,GO:0006793,GO:0072521,GO:0009060,GO:0034032,GO:1901135,GO:0043603	GO:1902494,GO:0005739
1EUF-A	GO:0004175,GO:0008236,GO:0004252,GO:0008233,GO:0017171,GO:0140096,GO:0070011,GO:0016825	GO:0006508
1EUR-A	GO:0004308,GO:0016997,GO:0004553,GO:0016798
1EUU-A	GO:0004308,GO:0016997,GO:0004553,GO:0016798		GO:0005576
1EUV-A	GO:0140096,GO:0008234,GO:0070011,GO:0008233	GO:0006508
1EUZ-A	GO:0016638	GO:0043436,GO:0006520,GO:0019752,GO:0006082
1EV1-1	GO:0005198		GO:0019012,GO:0044423,GO:0019028
1EV1-2	GO:0005198		GO:0019012,GO:0044423,GO:0019028
1EV1-3	GO:0005198		GO:0019012,GO:0044423,GO:0019028
1EV1-4	GO:0005198		GO:0019012,GO:0044423,GO:0019028
1EV4-A	GO:0033218,GO:0072341,GO:0016209,GO:0042802,GO:0008144,GO:0004601,GO:0042803,GO:0016684,GO:0016853,GO:0046983,GO:1901681,GO:0016860,GO:0004364,GO:0016765,GO:0042277	GO:0006790,GO:0042178,GO:0044248,GO:0031667,GO:0006749,GO:0032502,GO:0033559,GO:0006631,GO:1901568,GO:0043436,GO:0009636,GO:0032787,GO:0009605,GO:0098754,GO:0006629,GO:0006575,GO:0006518,GO:0070887,GO:0042221,GO:0009056,GO:0044272,GO:0042493,GO:0006082,GO:0051716,GO:0044255,GO:0006805,GO:0009410,GO:0098869,GO:0009991,GO:0007568,GO:1990748,GO:0019752,GO:0043603,GO:0071466,GO:0006690,GO:0097237	GO:0012505,GO:0019867,GO:0031968,GO:0031090,GO:0098588,GO:0031965,GO:0098805,GO:0005634,GO:0031967,GO:0005829,GO:0042175,GO:0005635,GO:0031975
1EVJ-A	GO:0016614	GO:0044262,GO:0006066,GO:0019751,GO:0034637,GO:0044283,GO:0046173,GO:1901617,GO:1901615,GO:0019400,GO:0016051,GO:0046165,GO:0005975	GO:0042597
1EVS-A	GO:0005126,GO:0030545,GO:0005102,GO:0005125,GO:0098772,GO:0048018,GO:0030546	GO:0071310,GO:0007166,GO:0010033,GO:0034097,GO:0002376,GO:0023052,GO:0007154,GO:0019221,GO:0070887,GO:0006955,GO:0042221,GO:0007165,GO:0071345,GO:0051716	GO:0005576
1EVY-A	GO:0051287,GO:0016616,GO:0016614	GO:1901136,GO:0046434,GO:0006793,GO:0019637,GO:1901135,GO:1901575,GO:0009056,GO:0005975,GO:0006796	GO:0005777,GO:1990204,GO:0042579,GO:1902494
1EW0-A		GO:0009889,GO:0051171,GO:0019219,GO:2000112,GO:0034654,GO:0006355,GO:0032774,GO:0051252,GO:0031326,GO:0010468,GO:0006351,GO:1903506,GO:0097659,GO:0019222,GO:0060255,GO:2001141,GO:0031323,GO:0010556,GO:0080090,GO:0016070,GO:0019438
1EW3-A			GO:0005576
1EWN-A	GO:0016798,GO:0019104,GO:0140097,GO:0016799,GO:0003677	GO:0006950,GO:0006284,GO:0006974,GO:0006281,GO:0006259,GO:0033554,GO:0051716
1EWR-A	GO:0097367,GO:0032559,GO:0017076,GO:0003690,GO:0032555,GO:0005524,GO:0003677,GO:0035639,GO:0030554,GO:0032553	GO:0006950,GO:0006974,GO:0006281,GO:0006259,GO:0033554,GO:0051716
1EX2-A	GO:0016462,GO:0016817,GO:0016818,GO:0047429	GO:0006793,GO:0055086,GO:0009117,GO:0019637,GO:0006753,GO:0006796
1EX4-A		GO:0006259,GO:0015074
1EX9-A	GO:0016788,GO:0052689,GO:0016298	GO:0071702,GO:0016042,GO:0009306,GO:0032940,GO:0002790,GO:0006810,GO:0051234,GO:0006629,GO:1901575,GO:0009056,GO:0033036,GO:0071705,GO:0051179,GO:0015833,GO:0045184,GO:0015031,GO:0035592,GO:0071806,GO:0042886,GO:0071692,GO:0055085,GO:0140352,GO:0046903,GO:0008104	GO:0005576
1EXB-E	GO:0015075,GO:0015079,GO:0005244,GO:0022803,GO:0008324,GO:0005267,GO:0022832,GO:0022843,GO:0022890,GO:0022857,GO:0015318,GO:0022836,GO:0015267,GO:0005215,GO:0005249,GO:0015077,GO:0005216,GO:0005261,GO:0046873	GO:0043933,GO:0030001,GO:0006813,GO:0015672,GO:0022607,GO:0071840,GO:0006810,GO:0051259,GO:0051234,GO:0044085,GO:0065003,GO:0016043,GO:0051179,GO:0006812,GO:0051260,GO:0006811	GO:1902495,GO:1990351,GO:0031226,GO:0034705,GO:0031224,GO:0005886,GO:0071944,GO:0098797,GO:0098796,GO:0005887,GO:0034703,GO:0016021,GO:0034702
1EXH-A	GO:0004553,GO:0030247,GO:0030246,GO:0016798	GO:0005975
1EXK-A	GO:0031072,GO:0051082
1EXS-A	GO:0019840,GO:0008289,GO:0019842,GO:0043178		GO:0005576
1EXW-A	GO:0016790,GO:0140096,GO:0016788	GO:0071702,GO:0016042,GO:0019725,GO:0051234,GO:0032502,GO:0040008,GO:0006810,GO:0055067,GO:0030163,GO:0006873,GO:0030003,GO:0050801,GO:0055080,GO:0036211,GO:0061024,GO:0060627,GO:0048522,GO:0048878,GO:0098771,GO:0043066,GO:0071840,GO:0043523,GO:0030100,GO:0051049,GO:0051050,GO:0006629,GO:0006897,GO:1901575,GO:0006898,GO:0001558,GO:0007399,GO:0009056,GO:0040007,GO:0042981,GO:0006464,GO:0060548,GO:…	GO:0031982,GO:0030424,GO:0098857,GO:0030133,GO:0043005,GO:0030054,GO:0099503,GO:0008021,GO:0005773,GO:0005794,GO:0098805,GO:0005829,GO:0012505,GO:0098793,GO:0120025,GO:0097708,GO:0005634,GO:0070382,GO:0031410,GO:0000323,GO:0098589,GO:0042995,GO:0045202,GO:0005764,GO:0045121,GO:0005576
1EXZ-A	GO:0005102,GO:0005126	GO:0007155,GO:0022610
1EYB-A	GO:0016702,GO:0042802,GO:0016701,GO:0051213	GO:1901361,GO:0046395,GO:0009072,GO:0044248,GO:0009074,GO:1901606,GO:1901565,GO:0044282,GO:0009063,GO:0016054,GO:1901605,GO:0006520,GO:1901575,GO:0019752,GO:0019439,GO:0009056,GO:0043436,GO:1902221,GO:0006082,GO:0006558	GO:0031982,GO:0070062,GO:0005615,GO:0043230,GO:0005829,GO:1903561,GO:0005576
1EYE-A	GO:0016765	GO:0044283,GO:0046654,GO:0006766,GO:0009396,GO:0043436,GO:0006575,GO:0006767,GO:0019438,GO:0006760,GO:0046394,GO:0006082,GO:0046653,GO:0043648,GO:0042364,GO:0009110,GO:0042558,GO:0016053,GO:0042559,GO:0042398,GO:0019752,GO:0043604,GO:0043603,GO:0043650	GO:0005829
1EYV-A	GO:0003723	GO:0009889,GO:0051171,GO:0019219,GO:2000112,GO:0034654,GO:0006355,GO:0032774,GO:0071840,GO:0051252,GO:0006353,GO:0031326,GO:0010468,GO:0043244,GO:0006351,GO:0016043,GO:1903506,GO:0032984,GO:0051128,GO:0043933,GO:0097659,GO:0019222,GO:0060255,GO:2001141,GO:0031323,GO:0022411,GO:0010556,GO:0080090,GO:0016070,GO:0019438
1EYX-A		GO:0043412,GO:0006464,GO:0036211,GO:0015979,GO:0018298	GO:0031984,GO:0009536,GO:0009534,GO:0031976,GO:0034357,GO:0030089,GO:0030076,GO:0009535,GO:0098796,GO:0009579,GO:0009507,GO:0042651,GO:0055035
1EYX-B		GO:0043412,GO:0006464,GO:0036211,GO:0015979,GO:0018298	GO:0031984,GO:0009536,GO:0009534,GO:0031976,GO:0034357,GO:0030089,GO:0030076,GO:0009535,GO:0098796,GO:0009579,GO:0009507,GO:0042651,GO:0055035
1EZ0-A	GO:0016620,GO:0016903
1EZ1-A	GO:0016772,GO:0016301,GO:0097367,GO:0032559,GO:0016742,GO:0000287,GO:0017076,GO:0016774,GO:0016741,GO:0032555,GO:0005524,GO:0035639,GO:0030554,GO:0032553	GO:0019637,GO:0009123,GO:0006163,GO:0046040,GO:0090407,GO:1901137,GO:0019693,GO:0016310,GO:0034654,GO:0009117,GO:0009156,GO:0006753,GO:1901293,GO:0009168,GO:0009161,GO:0006164,GO:0009167,GO:0055086,GO:0009259,GO:0009124,GO:0009260,GO:0006796,GO:0046390,GO:0009152,GO:0009150,GO:0009126,GO:0006793,GO:0072522,GO:0009127,GO:0072521,GO:0006189,GO:0009165,GO:1901135,GO:0006188,GO:0019438	GO:0005829
1EZ4-A	GO:0016616,GO:0016614	GO:0009135,GO:0046939,GO:0016052,GO:0019637,GO:0009185,GO:0006163,GO:0019693,GO:0009179,GO:0043436,GO:0005975,GO:0006165,GO:0016310,GO:0006757,GO:0032787,GO:0009117,GO:0006091,GO:1901575,GO:0009056,GO:0006753,GO:0006082,GO:0055086,GO:0009259,GO:0046031,GO:0006096,GO:0006796,GO:0009150,GO:0009132,GO:0006793,GO:0072521,GO:1901135,GO:0019752,GO:0006090,GO:0046034
1EZJ-A	GO:0016772,GO:0003723,GO:0016779,GO:0140098,GO:0003968,GO:0034062,GO:0097747	GO:0034654,GO:0019058,GO:0044403,GO:0019079,GO:0032774,GO:0097659,GO:0044419,GO:0016032,GO:0006351,GO:0016070,GO:0019438
1EZR-A	GO:0016799,GO:0016798,GO:0005509	GO:0034654,GO:0006793,GO:0009117,GO:0055086,GO:0043094,GO:0019637,GO:0072522,GO:0072521,GO:0043101,GO:0006753,GO:0006796,GO:0019438
1EZV-X	GO:0003823,GO:0005102,GO:0034987	GO:0006950,GO:0042742,GO:0002455,GO:0050778,GO:0002443,GO:0023052,GO:0051234,GO:0006810,GO:0007154,GO:0050867,GO:0044419,GO:0002460,GO:0045087,GO:0002768,GO:0002682,GO:0051249,GO:0050871,GO:0002757,GO:0061024,GO:0050864,GO:0048522,GO:0006959,GO:0045321,GO:0050776,GO:0071840,GO:0002694,GO:0002376,GO:0009617,GO:0010324,GO:0050865,GO:0009605,GO:0051251,GO:0002429,GO:0006897,GO:0099024,GO:0002696,GO:…	GO:0009986,GO:0009897,GO:0005615,GO:0005886,GO:0098552,GO:0071944,GO:0042571,GO:0019814,GO:0005576
1EZW-A	GO:0016645,GO:0016705	GO:0045333,GO:0009061,GO:0006091,GO:0015947,GO:0015980,GO:0043446,GO:0006730
1EZY-A	GO:0030234,GO:0060589,GO:0005096,GO:0098772,GO:0008047,GO:0030695	GO:0007186,GO:0023052,GO:0007154,GO:0007165,GO:0051716
1F05-A	GO:0030246,GO:0048029	GO:0044283,GO:0019637,GO:0023052,GO:0046364,GO:0007154,GO:0019682,GO:0005975,GO:0071345,GO:0006739,GO:0006740,GO:0006091,GO:0010033,GO:0006081,GO:0070887,GO:0042221,GO:0005996,GO:0051716,GO:0071310,GO:0019321,GO:0016051,GO:0019221,GO:0007165,GO:0006796,GO:0007166,GO:0006793,GO:0034097,GO:0006098,GO:1901135,GO:0051156	GO:0031982,GO:0031974,GO:0070062,GO:0005654,GO:0005615,GO:0043230,GO:0005634,GO:0070013,GO:0005829,GO:0031981,GO:1903561,GO:0043233,GO:0005576
1F07-A	GO:0016645,GO:0016705	GO:0045333,GO:0009061,GO:0006091,GO:0015947,GO:0015980,GO:0043446,GO:0006730
1F08-A	GO:0097367,GO:0032559,GO:0017076,GO:0032555,GO:0005524,GO:0003677,GO:0035639,GO:0030554,GO:0032553	GO:0006260
1F0N-A	GO:0016746,GO:0008374,GO:0019899,GO:0016747	GO:0031325,GO:0051173,GO:0051171,GO:0040008,GO:0010604,GO:0044419,GO:0030162,GO:0071554,GO:0052173,GO:0048522,GO:0044403,GO:0071840,GO:0022607,GO:0042546,GO:0010468,GO:0009605,GO:0009273,GO:0040007,GO:0042221,GO:0009893,GO:0051701,GO:0052200,GO:0051246,GO:0016485,GO:0046677,GO:0043207,GO:0045862,GO:0044085,GO:0016043,GO:0006508,GO:0009607,GO:0051604,GO:0048518,GO:0075136,GO:0019222,GO:0060255,GO:…	GO:0005886,GO:0071944,GO:0005618,GO:0030312,GO:0005576
1F0X-A	GO:0071949,GO:0016614,GO:0009055,GO:0048038,GO:0050660	GO:0045333,GO:0032787,GO:0009061,GO:0022904,GO:0006091,GO:0055085,GO:1901615,GO:0009060,GO:0051234,GO:0006810,GO:0051179,GO:0019752,GO:0015980,GO:0043436,GO:0022900,GO:0006082	GO:0019898,GO:0016021,GO:0031226,GO:0019897,GO:0009898,GO:0031224,GO:0005886,GO:0098552,GO:0071944,GO:0005887,GO:0098562
1F0Z-A		GO:0042723,GO:0006790,GO:0072528,GO:0006772,GO:0009110,GO:0006793,GO:0009229,GO:0042724,GO:0044283,GO:0019637,GO:0006766,GO:0072527,GO:0090407,GO:0009228,GO:0006767,GO:0044272,GO:0042364,GO:0006796,GO:0042357,GO:0019438
1F14-A	GO:0051287,GO:0016616,GO:0016614,GO:0070403	GO:0051048,GO:1904950,GO:0051234,GO:0007154,GO:0043434,GO:0032787,GO:0042221,GO:0001659,GO:0090276,GO:0042493,GO:0006082,GO:0046879,GO:0016054,GO:0048519,GO:0051179,GO:0010817,GO:0019395,GO:0030258,GO:0090087,GO:0032880,GO:0048518,GO:0030073,GO:0065008,GO:0042886,GO:0140352,GO:0046903,GO:0071702,GO:0070201,GO:0032940,GO:0050708,GO:0006631,GO:0009062,GO:0043436,GO:0023051,GO:0046395,GO:0048871,GO:…	GO:0031974,GO:0005654,GO:0005739,GO:0070013,GO:0005634,GO:0005759,GO:0031981,GO:0043233
1F15-A	GO:0005198		GO:0019012,GO:0044423,GO:0019028,GO:0019030
1F1A-A	GO:0016209,GO:0005507,GO:0046914,GO:0004784,GO:0016721	GO:0009889,GO:0051171,GO:0010604,GO:0009891,GO:0045229,GO:0006357,GO:0045935,GO:0032774,GO:0098754,GO:0072593,GO:0042221,GO:0006351,GO:1901701,GO:0051716,GO:0048519,GO:0034614,GO:0006979,GO:0048869,GO:0033554,GO:0048518,GO:0000303,GO:0065008,GO:0060255,GO:0010628,GO:0019438,GO:0097237,GO:0006950,GO:0051173,GO:0032502,GO:2000112,GO:0071554,GO:0048522,GO:0034654,GO:0010557,GO:0006355,GO:0006091,GO:…	GO:0031974,GO:0005740,GO:0005615,GO:0005739,GO:0070013,GO:0005758,GO:0005634,GO:0031970,GO:0005829,GO:0031967,GO:0031975,GO:0043233,GO:0005576
1F1C-A	GO:0009055,GO:0046906,GO:0046914,GO:0005506,GO:0020037	GO:0045333,GO:0019684,GO:0043933,GO:0022607,GO:0022904,GO:0006091,GO:0071840,GO:0044085,GO:0016043,GO:0065003,GO:0043412,GO:0034622,GO:0015980,GO:0006464,GO:0036211,GO:0022900,GO:0015979	GO:0009521,GO:0034357,GO:0009523,GO:0098796,GO:0009579,GO:0042651
1F1E-A	GO:0046982,GO:0046983
1F1F-A	GO:0009055,GO:0046906,GO:0046914,GO:0005506,GO:0020037	GO:0006091,GO:0022900,GO:0015979	GO:0009579
1F1M-A			GO:0019867,GO:0030313,GO:0030312,GO:0009279,GO:0071944,GO:0031975
1F1O-A	GO:0016829,GO:0016840	GO:0019637,GO:0009123,GO:0006163,GO:0046040,GO:0090407,GO:0019693,GO:1901137,GO:0034654,GO:0009117,GO:0009156,GO:0006167,GO:0009168,GO:0006753,GO:1901293,GO:0006164,GO:0009167,GO:0009161,GO:0055086,GO:0009259,GO:0009124,GO:0009260,GO:0006796,GO:0046390,GO:0009152,GO:0046033,GO:0009150,GO:0009126,GO:0006793,GO:0072522,GO:0009127,GO:0072521,GO:0006189,GO:0009165,GO:1901135,GO:0006188,GO:0019438
1F1U-A	GO:0005506,GO:0046914,GO:0008198
1F1Z-A	GO:0140097,GO:0016788,GO:0003677,GO:0004518	GO:0006310,GO:0006259,GO:0090305	GO:0043228,GO:0043232,GO:0005694
1F22-A	GO:0009055,GO:0046906,GO:0020037	GO:0045333,GO:0009061,GO:0006091,GO:0015980,GO:0022900
1F2E-A	GO:0004364,GO:0016765
1F2H-A	GO:0060090	GO:0048522,GO:0048518,GO:0010647,GO:0035556,GO:1902533,GO:0043122,GO:0048583,GO:0023052,GO:0009966,GO:0009967,GO:0007154,GO:0023056,GO:0007249,GO:0010646,GO:0048584,GO:0007165,GO:0023051,GO:1902531,GO:0051716
1F2J-A	GO:0016830,GO:0016832,GO:0016829	GO:0009135,GO:0046939,GO:0016052,GO:0019637,GO:0009185,GO:0006163,GO:0019693,GO:0009179,GO:0043436,GO:0005975,GO:0006165,GO:0016310,GO:0006757,GO:0032787,GO:0009117,GO:0006091,GO:1901575,GO:0009056,GO:0006753,GO:0006082,GO:0055086,GO:0009259,GO:0046031,GO:0006096,GO:0006796,GO:0009150,GO:0009132,GO:0006793,GO:0072521,GO:1901135,GO:0019752,GO:0006090,GO:0046034	GO:0005777,GO:0042579
1F2N-A	GO:0005198		GO:0019012,GO:0044423,GO:0019028
1F2R-C	GO:0004536,GO:0016788,GO:0140097,GO:0004518	GO:1901361,GO:0044248,GO:0071840,GO:0006915,GO:0009057,GO:0044265,GO:0046700,GO:0012501,GO:0016043,GO:0022411,GO:1901575,GO:0090305,GO:0009056,GO:0034655,GO:0019439,GO:0008219,GO:0006259,GO:0044270
1F2R-I	GO:0030234,GO:0098772,GO:0004857	GO:1901361,GO:0044248,GO:0071840,GO:0006915,GO:0009057,GO:0044265,GO:0046700,GO:0012501,GO:0016043,GO:0022411,GO:1901575,GO:0090305,GO:0009056,GO:0034655,GO:0019439,GO:0008219,GO:0006259,GO:0044270
1F2U-B	GO:0097367,GO:0032559,GO:0017076,GO:0032555,GO:0005524,GO:0035639,GO:0030554,GO:0032553
1F2V-A	GO:0016853,GO:0016866	GO:0044283,GO:0033013,GO:0006766,GO:0033014,GO:0006767,GO:0009236,GO:0042364,GO:0009110,GO:0009235,GO:0019438
1F34-B	GO:0030234,GO:0004857,GO:0061134,GO:0030414,GO:0004866,GO:0061135,GO:0098772	GO:0051171,GO:0045861,GO:0030162,GO:0043086,GO:0052548,GO:0051346,GO:0051248,GO:0051172,GO:0051246,GO:0031324,GO:0010951,GO:0048519,GO:0006508,GO:0052547,GO:0065009,GO:0010466,GO:0050790,GO:0019222,GO:0010605,GO:0060255,GO:0032269,GO:0009892,GO:0051336,GO:0044092,GO:0031323,GO:0032268,GO:0080090,GO:0048523	GO:0005576
1F37-A	GO:0051537,GO:0051536,GO:0051540
1F3B-A	GO:0072341,GO:0033218,GO:0016209,GO:0004601,GO:0016684,GO:0016853,GO:0016860,GO:1901681,GO:0004364,GO:0016765,GO:0042277	GO:0006790,GO:0006749,GO:0033559,GO:0044419,GO:0006631,GO:1901568,GO:0043436,GO:0009636,GO:0032787,GO:0010033,GO:0009617,GO:0009605,GO:0098754,GO:0006629,GO:0006575,GO:0006518,GO:0070887,GO:0042221,GO:0044272,GO:0006082,GO:0051716,GO:0044255,GO:0043207,GO:0009607,GO:0006805,GO:0009410,GO:0098869,GO:0014070,GO:1990748,GO:0019752,GO:0051707,GO:0043603,GO:0071466,GO:0006690,GO:0097237	GO:0005829
1F3L-A	GO:0008168,GO:0016741	GO:0006479,GO:0032259,GO:0043414,GO:0043412,GO:0008213,GO:0006464,GO:0036211
1F3M-A	GO:0016772,GO:0016773,GO:0016301,GO:0004674,GO:0140096,GO:0004672
1F3U-A		GO:0034654,GO:0097659,GO:0006367,GO:0032774,GO:0006352,GO:0006366,GO:0006351,GO:0016070,GO:0019438	GO:0031974,GO:0005667,GO:0000428,GO:1902494,GO:0005654,GO:1990234,GO:0070013,GO:0016591,GO:0055029,GO:0005634,GO:0030880,GO:0090575,GO:0031981,GO:0061695,GO:0043233
1F3U-B	GO:0003677	GO:0031325,GO:0051173,GO:0009889,GO:0051171,GO:0019219,GO:0010604,GO:0009891,GO:0006357,GO:2000112,GO:0006367,GO:0006366,GO:0045935,GO:0048522,GO:0034654,GO:0010557,GO:1902680,GO:0032774,GO:0006355,GO:0051252,GO:0031326,GO:0010468,GO:0051254,GO:0006351,GO:0009893,GO:0032784,GO:0006354,GO:0045893,GO:0006352,GO:1903506,GO:0006368,GO:0031328,GO:1903508,GO:0048518,GO:0097659,GO:0019222,GO:0060255,GO:…	GO:0005634
1F45-B	GO:0005126,GO:0030545,GO:0005102,GO:0005125,GO:0008083,GO:0046983,GO:0098772,GO:0048018,GO:0030546,GO:0046982,GO:0070851	GO:0045597,GO:0042742,GO:0006928,GO:0051171,GO:0002699,GO:0042098,GO:0043068,GO:0070663,GO:0010604,GO:0007154,GO:0044419,GO:0001817,GO:0045087,GO:0002682,GO:0097191,GO:0051249,GO:0016477,GO:0032496,GO:0002697,GO:0045321,GO:0050776,GO:0009966,GO:0007050,GO:0042221,GO:0002449,GO:0051726,GO:0043067,GO:0030595,GO:1901701,GO:0030154,GO:0007259,GO:0042129,GO:0051716,GO:0051246,GO:0006915,GO:0009416,GO:…	GO:0031974,GO:0012505,GO:0031982,GO:0009986,GO:0005788,GO:0005615,GO:0005770,GO:0070013,GO:0097708,GO:0005783,GO:0031410,GO:0005768,GO:0043233,GO:0005576
1F4M-A	GO:0042802
1F4Q-A	GO:0005509
1F4U-A	GO:0004497,GO:0016209,GO:0004601,GO:0046906,GO:0016684,GO:0046914,GO:0016705,GO:0005506,GO:0020037	GO:0098869,GO:1990748,GO:0098754,GO:0097237,GO:0070887,GO:0009636,GO:0042221,GO:0051716
1F55-A	GO:0005509	GO:0035556,GO:0019722,GO:0023052,GO:0007154,GO:0007165,GO:0019932,GO:0051716
1F56-A	GO:0009055	GO:0006091,GO:0022900
1F5J-A	GO:0004553,GO:0016798	GO:0005975
1F5N-A	GO:0042803,GO:0003924,GO:0031072,GO:0003779,GO:0016462,GO:0019001,GO:0017076,GO:0032561,GO:0032555,GO:0001882,GO:0035639,GO:0017111,GO:0019899,GO:0016818,GO:0032550,GO:0008092,GO:0001883,GO:0097367,GO:0042802,GO:0005525,GO:0016817,GO:0046983,GO:0032549,GO:0044877,GO:0032553	GO:0050663,GO:0051048,GO:1904950,GO:0051171,GO:0050852,GO:0000904,GO:0051234,GO:0007154,GO:0044419,GO:0001817,GO:0045087,GO:0002768,GO:0002682,GO:0002757,GO:0050776,GO:0009966,GO:0048468,GO:0042221,GO:0042326,GO:0007162,GO:0051716,GO:0010769,GO:0051246,GO:0030154,GO:0045596,GO:0006952,GO:0072657,GO:0009968,GO:0048519,GO:0051179,GO:1905475,GO:0090087,GO:0045936,GO:0032880,GO:0048869,GO:0048518,GO:…	GO:0012505,GO:0031982,GO:0015629,GO:0005856,GO:0005794,GO:0031090,GO:0098588,GO:0043228,GO:0005886,GO:0097708,GO:0071944,GO:0000139,GO:0005829,GO:0043232,GO:0012506,GO:0031410,GO:0005576
1F5O-A	GO:0046906,GO:0005215,GO:0005344,GO:0019825,GO:0046914,GO:0005506,GO:0020037	GO:0051234,GO:0006810,GO:0051179,GO:0015671,GO:0015669
1F5T-A	GO:0003700,GO:0140110,GO:0046914,GO:0046983,GO:0003677	GO:0009889,GO:0051171,GO:0019219,GO:2000112,GO:0034654,GO:0006355,GO:0032774,GO:0051252,GO:0031326,GO:0010468,GO:0006351,GO:1903506,GO:0097659,GO:0019222,GO:0060255,GO:2001141,GO:0031323,GO:0010556,GO:0080090,GO:0016070,GO:0019438
1F5V-A	GO:0016651,GO:0010181,GO:0097367,GO:0032553		GO:0005829
1F5X-A	GO:0051020,GO:0019899,GO:0017016,GO:0005088,GO:0005085,GO:0098772,GO:0017048,GO:0031267	GO:0035556,GO:0051056,GO:0007266,GO:0046578,GO:0048583,GO:0023052,GO:0009966,GO:0007265,GO:0007154,GO:0007264,GO:0010646,GO:0007165,GO:0035023,GO:0023051,GO:1902531,GO:0051716
1F6B-A	GO:0097367,GO:0032550,GO:0005525,GO:0032549,GO:0019001,GO:0017076,GO:0032561,GO:0001883,GO:0032555,GO:0001882,GO:0035639,GO:0032553	GO:0071702,GO:0071705,GO:0046907,GO:0006886,GO:0051649,GO:0042886,GO:0051641,GO:0006810,GO:0051234,GO:0051179,GO:0015833,GO:0070727,GO:0016192,GO:0045184,GO:0015031,GO:0008104,GO:0034613,GO:0033036	GO:0012505,GO:0031090,GO:0005794,GO:0098588,GO:0005789,GO:0005783,GO:0000139,GO:0098791,GO:0042175,GO:0031984
1F6D-A	GO:0016857,GO:0016853,GO:0016854,GO:0042802	GO:0044262,GO:0034637,GO:0016051,GO:0005976,GO:0000271,GO:1901137,GO:1901135,GO:0005975,GO:0044264,GO:0033692	GO:0005829
1F6F-A	GO:0005126,GO:0030545,GO:0005102,GO:0030546,GO:0098772,GO:0005179,GO:0048018	GO:0007154,GO:0023052,GO:0007165,GO:0051716	GO:0005576
1F6G-A	GO:0005216,GO:0015075,GO:0015079,GO:0005244,GO:0022803,GO:0008324,GO:0005267,GO:0022832,GO:0022843,GO:0042802,GO:0022857,GO:0022890,GO:0022836,GO:0005249,GO:0015267,GO:0005215,GO:0015077,GO:0015318,GO:0005261,GO:0046873	GO:0098662,GO:0030001,GO:0098660,GO:0006813,GO:0098655,GO:0034220,GO:0015672,GO:0055085,GO:0006810,GO:0051234,GO:0051179,GO:0071805,GO:0006812,GO:0006811	GO:1902495,GO:1990351,GO:0031226,GO:0034705,GO:0031224,GO:0005886,GO:0071944,GO:0098797,GO:0098796,GO:0005887,GO:0034703,GO:0016021,GO:0034702
1F6L-L	GO:0003823	GO:0002433,GO:0002455,GO:0006928,GO:0050778,GO:0038095,GO:0002443,GO:0023052,GO:0051234,GO:0006810,GO:0007154,GO:0002377,GO:0002460,GO:0002768,GO:0002682,GO:0002757,GO:0016477,GO:0002440,GO:0002697,GO:0006959,GO:0048870,GO:0002431,GO:0050776,GO:0002376,GO:0040011,GO:0002429,GO:0006897,GO:0050900,GO:0006898,GO:0019724,GO:0002449,GO:0006909,GO:0038093,GO:0051716,GO:0002252,GO:0048583,GO:0051179,GO:…	GO:0031982,GO:0070062,GO:0005615,GO:0005886,GO:0043230,GO:0071944,GO:0019814,GO:0072562,GO:1903561,GO:0005576
1F6M-A	GO:0016651,GO:0016209,GO:0015036,GO:0050660,GO:0016668,GO:0016667	GO:0000302,GO:0006950,GO:0009636,GO:0000305,GO:0010035,GO:0098754,GO:0062197,GO:0072593,GO:0070887,GO:0042221,GO:0071450,GO:1901701,GO:0051716,GO:0006801,GO:0019430,GO:1901700,GO:0034614,GO:0006979,GO:0071451,GO:0033554,GO:0098869,GO:0000303,GO:1990748,GO:0034599,GO:0097237	GO:0005829
1F6V-A	GO:0003677	GO:0006310,GO:0006259
1F73-A	GO:0016830,GO:0016833,GO:0016829	GO:0046395,GO:1901136,GO:0044248,GO:0046348,GO:0044282,GO:0016054,GO:1901135,GO:0019752,GO:1901575,GO:0009056,GO:0006040,GO:0043436,GO:0005975,GO:0006082	GO:0005829
1F75-A	GO:0000287,GO:0004659,GO:0016765
1F76-A	GO:0097367,GO:0010181,GO:0016627,GO:0032553	GO:0046049,GO:0019637,GO:0019856,GO:0009173,GO:0009123,GO:0090407,GO:0019693,GO:1901137,GO:0072528,GO:0009130,GO:0034654,GO:0009112,GO:0009117,GO:0009156,GO:0072527,GO:0006222,GO:0006753,GO:1901293,GO:0044205,GO:0009218,GO:0006220,GO:0006207,GO:0009220,GO:0009161,GO:0006206,GO:0055086,GO:0009174,GO:0009259,GO:0009124,GO:0009260,GO:0006221,GO:0006796,GO:0046390,GO:0006793,GO:0009129,GO:0009165,GO:…	GO:0071944,GO:0005829,GO:0005886
1F7C-A	GO:0030234,GO:0060589,GO:0005096,GO:0098772,GO:0008047,GO:0030695	GO:0006996,GO:0035556,GO:0071840,GO:0030029,GO:0051056,GO:0007010,GO:0048583,GO:0023052,GO:0009966,GO:0007154,GO:0016043,GO:0007264,GO:0010646,GO:0007165,GO:0023051,GO:1902531,GO:0030036,GO:0051716
1F7R-A	GO:0016462,GO:0016817,GO:0016818,GO:0047429	GO:0006220,GO:0006793,GO:0009117,GO:0009262,GO:0055086,GO:0019637,GO:0009141,GO:0009147,GO:0019692,GO:0072527,GO:1901135,GO:0009200,GO:0006753,GO:0009211,GO:0006796,GO:0009394,GO:0009219
1F7S-A	GO:0003779,GO:0008092	GO:0043933,GO:0006996,GO:0032984,GO:0030029,GO:0071840,GO:0007010,GO:0097435,GO:0030042,GO:0016043,GO:0022411,GO:0007015,GO:0051261,GO:0008154,GO:0043624,GO:0030036	GO:0005856,GO:0043232,GO:0043228,GO:0015629
1F7T-A	GO:0016772,GO:0000287	GO:0016053,GO:0032787,GO:0044255,GO:0044283,GO:0008610,GO:0006629,GO:0006633,GO:0019752,GO:0006631,GO:0006082,GO:0043436,GO:0072330,GO:0046394
1F7U-A	GO:0016875,GO:0140098,GO:0097367,GO:0140101,GO:0004812,GO:0032559,GO:0016874,GO:0017076,GO:0032555,GO:0005524,GO:0035639,GO:0030554,GO:0032553	GO:0140053,GO:0043038,GO:0006399,GO:0043039,GO:0032543,GO:0043436,GO:0006412,GO:0034660,GO:0006520,GO:0006518,GO:0019752,GO:0043604,GO:0043043,GO:0043603,GO:0016070,GO:0006082,GO:0006418	GO:0005829,GO:0005739
1F7W-A		GO:0071840,GO:0022607,GO:0000910,GO:0051301,GO:0032506,GO:0044085,GO:0016043,GO:0022402,GO:0007049,GO:0090529	GO:0016021,GO:0031224
1F7Z-A	GO:0004175,GO:0008236,GO:0004252,GO:0008233,GO:0017171,GO:0140096,GO:0070011,GO:0016825	GO:0006508
1F89-A	GO:0016810,GO:0016811	GO:0032787,GO:0009066,GO:0009064,GO:1901605,GO:0006541,GO:0019752,GO:0006520,GO:0043648,GO:0043436,GO:0043603,GO:0006082	GO:0005739
1F8F-A	GO:0046914,GO:0008270
1F8Q-A	GO:0030597,GO:0140098,GO:0016798,GO:0090729,GO:0030598,GO:0140102,GO:0016799	GO:0006950,GO:0009889,GO:0051171,GO:0034248,GO:0044419,GO:0043043,GO:2000112,GO:0031326,GO:0010468,GO:0009890,GO:0006412,GO:0043603,GO:0006518,GO:0051248,GO:0051172,GO:0010608,GO:0009405,GO:0051246,GO:0031327,GO:0006952,GO:0031324,GO:0048519,GO:0034249,GO:0006417,GO:0017148,GO:2000113,GO:0019222,GO:0010605,GO:0060255,GO:0032269,GO:0009892,GO:0031323,GO:0010629,GO:0010558,GO:0043604,GO:0010556,GO:…
1F8S-A	GO:0016638,GO:0090729	GO:0006950,GO:0042742,GO:0006915,GO:0006952,GO:0098542,GO:0009617,GO:0043207,GO:0009605,GO:0019835,GO:0012501,GO:0051707,GO:0044419,GO:0008219,GO:0009607,GO:0009405	GO:0005576
1F8V-A	GO:0004175,GO:0004190,GO:0008233,GO:0140096,GO:0070011,GO:0070001	GO:0006508
1F8X-A	GO:0016757,GO:0016763	GO:0034654,GO:0006793,GO:0009117,GO:0055086,GO:0043094,GO:0019637,GO:0009165,GO:0090407,GO:0043173,GO:0006753,GO:1901293,GO:0006796,GO:0019438
1F94-A	GO:0090729	GO:0009405,GO:0044419	GO:0005576
1F99-A		GO:0043412,GO:0006464,GO:0036211,GO:0015979,GO:0018298	GO:0031984,GO:0009536,GO:0009534,GO:0031976,GO:0034357,GO:0030089,GO:0030076,GO:0009535,GO:0098796,GO:0009579,GO:0009507,GO:0042651,GO:0055035
1F99-B		GO:0043412,GO:0006464,GO:0036211,GO:0015979,GO:0018298	GO:0031984,GO:0009536,GO:0009534,GO:0031976,GO:0034357,GO:0030089,GO:0030076,GO:0009535,GO:0098796,GO:0009579,GO:0009507,GO:0042651,GO:0055035
1F9A-A	GO:0016772,GO:0016779,GO:0097367,GO:0032559,GO:0017076,GO:0070566,GO:0032555,GO:0005524,GO:0035639,GO:0030554,GO:0032553	GO:0009435,GO:0034654,GO:0072525,GO:0072524,GO:0019362,GO:0019363,GO:0009117,GO:0046496,GO:0019637,GO:0055086,GO:0006793,GO:0009165,GO:0019359,GO:0090407,GO:0006753,GO:1901293,GO:0006796,GO:0019438
1F9F-A	GO:0140110,GO:0003677,GO:0003700	GO:0009889,GO:0006260,GO:0051171,GO:0019219,GO:0006275,GO:2000112,GO:0034654,GO:0006355,GO:0032774,GO:0051252,GO:0031326,GO:0010468,GO:0006351,GO:1903506,GO:0097659,GO:0019222,GO:0060255,GO:2001141,GO:0031323,GO:0010556,GO:0080090,GO:0016070,GO:0019438	GO:0042025,GO:0043657,GO:0033647,GO:0033643,GO:0033648,GO:0018995,GO:0033646,GO:0043656
1F9K-A	GO:0030246
1F9N-A	GO:0003700,GO:0031406,GO:0016597,GO:0043177,GO:0140110,GO:0003677	GO:1901607,GO:0044248,GO:0009889,GO:0051171,GO:0044283,GO:0009063,GO:0009064,GO:0051259,GO:0019219,GO:0065003,GO:0043436,GO:2000112,GO:0009065,GO:0034654,GO:0046395,GO:0032774,GO:0006355,GO:0071840,GO:0022607,GO:0051252,GO:0031326,GO:0010468,GO:1901605,GO:0009084,GO:1901575,GO:0009056,GO:0006351,GO:0046394,GO:0006082,GO:1901606,GO:0016054,GO:0044085,GO:0016043,GO:1903506,GO:0006526,GO:0044282,GO:…
1F9P-A	GO:0005126,GO:0030545,GO:0098772,GO:0005102,GO:0022857,GO:0001664,GO:0005125,GO:0008083,GO:0005215,GO:0042379,GO:0015144,GO:0048018,GO:0030546,GO:0008009	GO:0042742,GO:0006928,GO:0051234,GO:0007154,GO:0044419,GO:0016477,GO:0002283,GO:0032496,GO:0045321,GO:0002263,GO:0042221,GO:1901701,GO:0030595,GO:0051716,GO:0006952,GO:0030593,GO:0051179,GO:0051302,GO:0048518,GO:0140352,GO:0046903,GO:0043312,GO:0051674,GO:0006950,GO:0071702,GO:0032940,GO:1990266,GO:0002443,GO:0002275,GO:0048870,GO:0048522,GO:0040011,GO:0071216,GO:0070887,GO:0034219,GO:0006935,GO:…	GO:0031974,GO:0012505,GO:0031982,GO:0030141,GO:0005615,GO:0070013,GO:0031983,GO:0097708,GO:0034774,GO:0043233,GO:0060205,GO:0031410,GO:0099503,GO:0005576
1F9T-A	GO:0017111,GO:0016462,GO:0015631,GO:0008017,GO:0016818,GO:0003774,GO:0097367,GO:0032559,GO:0003777,GO:0008092,GO:0017076,GO:0016817,GO:0032555,GO:0005524,GO:0035639,GO:0030554,GO:0032553	GO:0007018,GO:0007017,GO:0006928
1F9Z-A	GO:0016846,GO:0016151,GO:0016829,GO:0046914	GO:0032787,GO:0044248,GO:0006081,GO:1901615,GO:0042180,GO:0019752,GO:1901575,GO:0042221,GO:0009056,GO:0043436,GO:0044282,GO:0006082,GO:0009636	GO:0005829
1FAD-A		GO:0007154,GO:0023052,GO:0051716,GO:0007165
1FAW-A	GO:0046906,GO:0005215,GO:0005344,GO:0019825,GO:0046914,GO:0005506,GO:0020037	GO:0051234,GO:0006810,GO:0051179,GO:0015671,GO:0015669	GO:0005833,GO:0005829
1FAZ-A	GO:0016788,GO:0052689,GO:0004623,GO:0004620,GO:0016298	GO:0071702,GO:0006820,GO:0019637,GO:0006810,GO:0051234,GO:0010876,GO:0032309,GO:0006629,GO:0050482,GO:0015718,GO:0006811,GO:0033036,GO:0006644,GO:0044255,GO:0015711,GO:0051179,GO:0006869,GO:0006796,GO:1901571,GO:1903963,GO:0006793,GO:0015909,GO:0046903,GO:0046942,GO:0071715,GO:0015849,GO:0015908
1FB1-A	GO:0016814,GO:0016810	GO:0006760,GO:0016053,GO:0044283,GO:0042559,GO:0046654,GO:0009396,GO:0006575,GO:0042398,GO:0046653,GO:0019752,GO:0043604,GO:0006082,GO:0043436,GO:0019438,GO:0043603,GO:0042558,GO:0046394
1FB6-A	GO:0015035,GO:0015036,GO:0016667	GO:0065008,GO:0019725,GO:0006662,GO:0045454,GO:0018904,GO:0042592
1FBA-A	GO:0016830,GO:0016832,GO:0016829	GO:0009135,GO:0046939,GO:0016052,GO:0019637,GO:0009185,GO:0032502,GO:0006163,GO:0019693,GO:0009179,GO:0043436,GO:0005975,GO:0006165,GO:0016310,GO:0006757,GO:0048878,GO:0032787,GO:0009117,GO:0006091,GO:1901575,GO:0009056,GO:0006753,GO:0006082,GO:0055086,GO:0009259,GO:0046031,GO:0033500,GO:0042593,GO:0006096,GO:0006796,GO:0042592,GO:0009150,GO:0065008,GO:0009132,GO:0006793,GO:0072521,GO:0048856,GO:…	GO:0043292,GO:0099080,GO:0099081,GO:0099512,GO:0043228,GO:0005829,GO:0043232,GO:0030016,GO:0030017
1FBI-L	GO:0003823,GO:0005102,GO:0034987	GO:0006950,GO:0042742,GO:0002455,GO:0050778,GO:0002443,GO:0023052,GO:0051234,GO:0032502,GO:0006810,GO:0007154,GO:0050867,GO:0044419,GO:0002460,GO:0045087,GO:0002768,GO:0002682,GO:0051249,GO:0050871,GO:0030183,GO:0061024,GO:0002757,GO:0050864,GO:0048522,GO:0006959,GO:0045321,GO:0050776,GO:0071840,GO:0002694,GO:0002376,GO:0009617,GO:0010324,GO:0050865,GO:0009605,GO:0051251,GO:0002429,GO:0006897,GO:…	GO:0009986,GO:0009897,GO:0005615,GO:0005886,GO:0098552,GO:0071944,GO:0042571,GO:0019814,GO:0005576
1FBL-A	GO:0004175,GO:0008233,GO:0140096,GO:0008237,GO:0046914,GO:0070011,GO:0004222,GO:0008270	GO:0006508	GO:0031012,GO:0005576
1FBN-A	GO:0003723,GO:0008649,GO:0008170,GO:0140098,GO:0008276,GO:0042054,GO:0140096,GO:0008757,GO:0016741,GO:0140102,GO:0008173,GO:0008168	GO:0022613,GO:0016569,GO:0051276,GO:0042254,GO:0043414,GO:0006364,GO:0036211,GO:0009451,GO:0008033,GO:0071840,GO:0031123,GO:0001510,GO:0006479,GO:0043628,GO:0006464,GO:0006396,GO:0031167,GO:0000154,GO:0034470,GO:0044085,GO:0034660,GO:0016043,GO:0043412,GO:0016571,GO:0008213,GO:0006996,GO:0006399,GO:0032259,GO:0006325,GO:0016072,GO:0016570,GO:0016070	GO:0031974,GO:0005732,GO:1990904,GO:0043228,GO:0070013,GO:0005730,GO:0030684,GO:0005634,GO:0031981,GO:0043232,GO:0043233,GO:0032040
1FC3-A	GO:0140110,GO:0005509,GO:0003677,GO:0003700	GO:0009889,GO:0051171,GO:0032502,GO:0019219,GO:2000112,GO:0030435,GO:0034654,GO:0006355,GO:0032774,GO:0043934,GO:0051252,GO:0031326,GO:0010468,GO:0022603,GO:0045595,GO:0009653,GO:0006351,GO:0030154,GO:0051606,GO:0050793,GO:1903506,GO:0048869,GO:0097659,GO:0019222,GO:0060255,GO:0048646,GO:0048856,GO:2001141,GO:0031323,GO:0010556,GO:0080090,GO:0016070,GO:0019438
1FC4-A	GO:0030170,GO:0070279,GO:0016747,GO:0016746,GO:0016407,GO:0016874,GO:0019842	GO:0046395,GO:0044248,GO:0009069,GO:1901606,GO:1901565,GO:0009063,GO:0009066,GO:1901605,GO:0016054,GO:0006544,GO:0006520,GO:1901575,GO:0019752,GO:0009056,GO:0043436,GO:0006566,GO:0044282,GO:0006082	GO:0005829
1FC9-A	GO:0008236,GO:0008233,GO:0017171,GO:0140096,GO:0070011,GO:0016825	GO:0006508
1FCD-A	GO:0050660		GO:0042597
1FCD-C	GO:0009055,GO:0046906,GO:0046914,GO:0005506,GO:0020037	GO:0006091,GO:0022900	GO:0042597
1FCP-A	GO:0005506,GO:0060089,GO:0038023,GO:0046914	GO:0030001,GO:1901678,GO:0006810,GO:0051234,GO:0051179,GO:0006826,GO:0000041,GO:0006812,GO:0006811
1FCV-A	GO:0004553,GO:0015929,GO:0016798	GO:0005975,GO:0006950,GO:0006952	GO:0005576
1FD9-A	GO:0016853,GO:0003755,GO:0140096,GO:0016859	GO:0000413,GO:0006457,GO:0043412,GO:0018208,GO:0044419,GO:0018193,GO:0006464,GO:0036211,GO:0009405	GO:0019867,GO:0030313,GO:0030312,GO:0009279,GO:0071944,GO:0031975
1FDH-G	GO:0043177,GO:0016209,GO:0004601,GO:0046906,GO:0016684,GO:0005215,GO:0005344,GO:0019825,GO:0020037	GO:0006950,GO:0044248,GO:0009611,GO:0006810,GO:0051234,GO:0009636,GO:0042743,GO:0050878,GO:0042744,GO:0098754,GO:0015669,GO:0070887,GO:0072593,GO:0042221,GO:0009056,GO:0032501,GO:0007596,GO:0051716,GO:0042060,GO:0050817,GO:0051179,GO:0015671,GO:0007599,GO:0098869,GO:0065008,GO:1990748,GO:0097237	GO:0005833,GO:0005615,GO:0005829,GO:0072562,GO:0005576
1FDP-A	GO:0004175,GO:0008236,GO:0004252,GO:0008233,GO:0017171,GO:0140096,GO:0070011,GO:0016825	GO:0006950,GO:0050778,GO:0023052,GO:0007154,GO:0044419,GO:0045087,GO:0002682,GO:0006959,GO:0050776,GO:0002376,GO:0009605,GO:0051716,GO:0002252,GO:0006952,GO:0002684,GO:0098542,GO:0043207,GO:0048583,GO:0002253,GO:0006508,GO:0006955,GO:0007165,GO:0009607,GO:0007219,GO:0048518,GO:0007166,GO:0051707,GO:0048584,GO:0006956	GO:0005615,GO:0005576
1FDR-A	GO:0071949,GO:0050660,GO:0016730	GO:0006790,GO:0000302,GO:0006950,GO:0016052,GO:0019318,GO:0005975,GO:0046365,GO:0000305,GO:0010035,GO:0071840,GO:0022607,GO:0019320,GO:1901575,GO:0042221,GO:0009056,GO:0042493,GO:0005996,GO:1901700,GO:0044085,GO:0016043,GO:0006979,GO:0031163,GO:0044282,GO:0000303,GO:0016226	GO:0005829
1FE3-A	GO:0008289	GO:0030900,GO:0044242,GO:0016042,GO:0044248,GO:0003008,GO:0050673,GO:0032502,GO:0048585,GO:0050877,GO:0009605,GO:0006629,GO:1901575,GO:0007399,GO:0009056,GO:0032501,GO:0030154,GO:0032102,GO:0007417,GO:0044255,GO:0048731,GO:0048519,GO:0048583,GO:0008285,GO:0048513,GO:0060322,GO:0048869,GO:0007275,GO:0042127,GO:0048856,GO:0022008,GO:0032101,GO:0007420,GO:0046486,GO:0048523,GO:0008283	GO:0036477,GO:0043025,GO:0042995,GO:0044297,GO:0005634,GO:0071944,GO:0005829,GO:0005911,GO:0070161,GO:0030054
1FE5-A	GO:0016788,GO:0102567,GO:0052689,GO:0004623,GO:0102568,GO:0090729,GO:0004620,GO:0016298,GO:0005509	GO:0071702,GO:0016042,GO:0006820,GO:0019637,GO:0006810,GO:0051234,GO:0044419,GO:0010876,GO:0032309,GO:0006629,GO:0050482,GO:1901575,GO:0009056,GO:0015718,GO:0009405,GO:0006811,GO:0033036,GO:0006644,GO:0044255,GO:0015711,GO:0051179,GO:0006796,GO:0006869,GO:1901571,GO:1903963,GO:0006793,GO:0015909,GO:0046903,GO:0046942,GO:0071715,GO:0015849,GO:0015908	GO:0005576
1FEC-A	GO:0016651,GO:0009055,GO:0015036,GO:0050660,GO:0016668,GO:0016667	GO:0065008,GO:0006091,GO:0019725,GO:0042592,GO:0045454,GO:0022900
1FEM-A	GO:0019840,GO:0005319,GO:0008289,GO:0022857,GO:0005215,GO:0019842,GO:0043178,GO:0015318	GO:0071702,GO:0010876,GO:0006810,GO:0051234,GO:0051179,GO:0015850,GO:0006869,GO:0033036	GO:0005615,GO:0005576
1FEP-A	GO:1904680,GO:0060089,GO:0038023,GO:0022803,GO:0019904,GO:0022834,GO:0022857,GO:0042887,GO:0015267,GO:0005215,GO:0046914,GO:0022836,GO:0005506	GO:1901678,GO:0071702,GO:0006820,GO:0019725,GO:0006810,GO:0051234,GO:0006873,GO:0030003,GO:0046916,GO:0050801,GO:0055076,GO:0006812,GO:0055080,GO:0048878,GO:0030001,GO:0098771,GO:0006879,GO:0055065,GO:0055072,GO:0000041,GO:0006811,GO:0006875,GO:0071705,GO:0051649,GO:0015711,GO:0051179,GO:0015833,GO:0055082,GO:0098657,GO:0042592,GO:0065008,GO:0042886,GO:0055085,GO:0051641,GO:0006826,GO:0015850	GO:0019867,GO:0016021,GO:0030313,GO:0030312,GO:0031224,GO:0009279,GO:0071944,GO:0031975
1FF4-A	GO:0090729	GO:0009405,GO:0044419	GO:0033644,GO:0043657,GO:0033643,GO:0018995,GO:0005576
1FFK-B	GO:0003723,GO:0005198,GO:0003735,GO:0019843	GO:0006412,GO:0006518,GO:0043604,GO:0043043,GO:0043603	GO:0043232,GO:0043228,GO:0005840
1FFK-F	GO:0005198,GO:0003735	GO:0006412,GO:0006518,GO:0043604,GO:0043043,GO:0043603	GO:0043232,GO:0043228,GO:0005840
1FFK-I	GO:0003723,GO:0005198,GO:0003735,GO:0019843	GO:0006412,GO:0006518,GO:0043604,GO:0043043,GO:0043603	GO:0043232,GO:0043228,GO:0005840
1FFK-W	GO:0005198,GO:0003735	GO:0006412,GO:0006518,GO:0043604,GO:0043043,GO:0043603	GO:0043232,GO:0043228,GO:0005840
1FFT-A	GO:0015075,GO:0008324,GO:0046906,GO:0005215,GO:0046914,GO:0015077,GO:0016675,GO:0005507,GO:0009055,GO:0015318,GO:0015078,GO:0016679,GO:0015002,GO:0022857,GO:0004129,GO:0022804,GO:0020037,GO:0015399,GO:0022890,GO:0016676,GO:0048038	GO:0045333,GO:0098662,GO:0098660,GO:0098655,GO:0034220,GO:0015672,GO:0022904,GO:0006091,GO:0055085,GO:0009060,GO:0051234,GO:0006810,GO:1902600,GO:0051179,GO:0015980,GO:0006812,GO:0022900,GO:0006811	GO:1902494,GO:0031226,GO:1990204,GO:0031224,GO:0005886,GO:0070069,GO:0071944,GO:0098796,GO:0005887,GO:0016021,GO:0070469
1FFT-B	GO:0016675,GO:0015075,GO:0008324,GO:0005507,GO:0009055,GO:0015002,GO:0022890,GO:0022857,GO:0004129,GO:0005215,GO:0046914,GO:0016676,GO:0015077,GO:0015318,GO:0015078,GO:0016679	GO:0006091,GO:0022900	GO:0016021,GO:0031224
1FFT-C	GO:0016675,GO:0015075,GO:0008324,GO:0015002,GO:0009055,GO:0022890,GO:0022857,GO:0004129,GO:0005215,GO:0016676,GO:0015077,GO:0015318,GO:0015078,GO:0016679	GO:0045333,GO:0022904,GO:0006091,GO:0009060,GO:0015980,GO:0022900
1FFU-B	GO:0005507,GO:0046914,GO:0016903
1FFV-A	GO:0009055,GO:0051536,GO:0051540,GO:0051537	GO:0006091,GO:0022900
1FFV-C	GO:0050660,GO:0071949,GO:0016903
1FGS-A	GO:0097367,GO:0016879,GO:0032559,GO:0016881,GO:0016874,GO:0017076,GO:0032555,GO:0005524,GO:0035639,GO:0030554,GO:0032553	GO:0006760,GO:0016053,GO:0044283,GO:0042559,GO:0009396,GO:0006575,GO:0042398,GO:0019752,GO:0043604,GO:0019438,GO:0006082,GO:0043436,GO:0006730,GO:0043603,GO:0042558,GO:0046394
1FH1-A		GO:0044403,GO:0044419
1FH3-A	GO:0017080,GO:0008200,GO:0090729,GO:0019871,GO:0016248,GO:0016247,GO:0099106,GO:0098772	GO:0006950,GO:0009405,GO:0044419,GO:0006952	GO:0005576
1FHE-A	GO:0004364,GO:0016765
1FHF-A	GO:0016209,GO:0004601,GO:0046906,GO:0016684,GO:0020037	GO:0042743,GO:0006950,GO:0044248,GO:0098869,GO:0042744,GO:1990748,GO:0051716,GO:0098754,GO:0097237,GO:0072593,GO:0070887,GO:0009056,GO:0042221,GO:0006979,GO:0009636	GO:0005576
1FHJ-B	GO:0046906,GO:0005215,GO:0005344,GO:0019825,GO:0020037	GO:0051234,GO:0006810,GO:0051179,GO:0015671,GO:0015669	GO:0005833,GO:0005829
1FHV-A	GO:0000287,GO:0016836,GO:0016829,GO:0016835	GO:1901661,GO:0044283,GO:0042180,GO:0042181,GO:1901663
1FI4-A	GO:0016830,GO:0016831,GO:0097367,GO:0032559,GO:0016829,GO:0017076,GO:0032555,GO:0005524,GO:0035639,GO:0030554,GO:0032553	GO:0006790,GO:0019637,GO:0006163,GO:0033875,GO:0090407,GO:0019693,GO:0046490,GO:1901617,GO:0006694,GO:0008202,GO:0009240,GO:0033865,GO:0009117,GO:0008610,GO:0006720,GO:0006629,GO:0006753,GO:0006084,GO:0006637,GO:0035383,GO:0006644,GO:0044255,GO:0009259,GO:0055086,GO:1901615,GO:0008654,GO:0016125,GO:0006796,GO:0009150,GO:0016126,GO:0006793,GO:0072521,GO:0008299,GO:0034032,GO:1901135,GO:0043603	GO:0005829
1FI6-A	GO:0005509	GO:0006810,GO:0051234,GO:0051179,GO:0006897,GO:0016192,GO:0006898
1FI8-A	GO:0004175,GO:0008236,GO:0004252,GO:0008233,GO:0017171,GO:0140096,GO:0070011,GO:0016825	GO:0048522,GO:0048518,GO:0010941,GO:0006915,GO:0010942,GO:0023052,GO:0043068,GO:0019835,GO:0007154,GO:0012501,GO:0006508,GO:0097190,GO:0007165,GO:0008219,GO:0043067,GO:0051716	GO:0031982,GO:0012505,GO:0005769,GO:0097708,GO:0005768,GO:0031410
1FI8-C	GO:0030234,GO:0004867,GO:0004857,GO:0061134,GO:0030414,GO:0004866,GO:0061135,GO:0098772
1FIO-A		GO:0051234,GO:0016192,GO:0006810,GO:0051179
1FIT-A	GO:0016462,GO:0019899,GO:0044389,GO:0016818,GO:0031625,GO:0042802,GO:0016817	GO:0008219,GO:0044248,GO:0051171,GO:0019637,GO:0023052,GO:0045861,GO:0007154,GO:0006163,GO:0030163,GO:0031329,GO:0030162,GO:1903362,GO:0010498,GO:0009895,GO:0009117,GO:0006511,GO:0044265,GO:0072331,GO:0031330,GO:1901575,GO:0009894,GO:0051248,GO:0009056,GO:0006753,GO:0051172,GO:0042176,GO:0051716,GO:0019941,GO:0051246,GO:0061136,GO:0006915,GO:0055086,GO:0043632,GO:0009057,GO:0048519,GO:0031324,GO:…	GO:0031974,GO:0043228,GO:0005886,GO:0070013,GO:0005730,GO:0005739,GO:0071944,GO:0005634,GO:0005829,GO:0031981,GO:0043232,GO:0043233
1FIW-A	GO:0004175,GO:0008236,GO:0004252,GO:0048029,GO:0016810,GO:0008144,GO:0016811,GO:0030246,GO:0017171,GO:0008233,GO:0140096,GO:0070011,GO:0016825	GO:0065009,GO:0050790,GO:0051704,GO:0000003,GO:0022414,GO:0006508,GO:0019953,GO:0044703
1FIZ-A	GO:0004175,GO:0008236,GO:0004252,GO:0008233,GO:0017171,GO:0140096,GO:0070011,GO:0016825	GO:0006508
1FJ2-A	GO:0016788,GO:0052689,GO:0016790,GO:0140096,GO:0004620,GO:0016298	GO:0071702,GO:0070201,GO:1904950,GO:0048193,GO:0051234,GO:0006810,GO:0030163,GO:0070727,GO:0006631,GO:0090150,GO:0043436,GO:0034613,GO:0036211,GO:0060341,GO:0060627,GO:0032787,GO:0051049,GO:0006629,GO:1901575,GO:0009056,GO:1990778,GO:0006464,GO:1903827,GO:0072659,GO:0042157,GO:0033036,GO:0006082,GO:0071705,GO:0044255,GO:0072657,GO:0009057,GO:0048519,GO:0051224,GO:0051179,GO:0015833,GO:0043412,GO:…	GO:0031982,GO:0070062,GO:0005615,GO:0043230,GO:0005829,GO:1903561,GO:0005576
1FJD-A	GO:0016853,GO:0140096,GO:0016859,GO:0003755
1FJH-A	GO:0016616,GO:0016614
1FJL-A	GO:0003677,GO:0043565	GO:0009889,GO:0051171,GO:0019219,GO:2000112,GO:0034654,GO:0006355,GO:0032774,GO:0051252,GO:0031326,GO:0010468,GO:0006351,GO:1903506,GO:0097659,GO:0019222,GO:0060255,GO:2001141,GO:0031323,GO:0010556,GO:0080090,GO:0016070,GO:0019438
1FK4-A	GO:0008289	GO:0071702,GO:0010876,GO:0006810,GO:0051234,GO:0051179,GO:0006869,GO:0033036
1FL2-A	GO:0051287,GO:0016651,GO:0050660,GO:0016668,GO:0016667	GO:0000302,GO:0006950,GO:1901700,GO:0006979,GO:0042221
1FLA-A	GO:0009055,GO:0010181,GO:0097367,GO:0032553	GO:0006091,GO:0022900
1FLC-A	GO:0016788,GO:0046789,GO:0046812	GO:0039663,GO:0044803,GO:0044403,GO:0019058,GO:0019064,GO:0051704,GO:0061025,GO:0071840,GO:0044764,GO:0046718,GO:0044800,GO:0044409,GO:0052126,GO:0016043,GO:0044419,GO:0016032,GO:0061024,GO:0051701	GO:0036338,GO:0019012,GO:0044423,GO:0019031
1FLC-B	GO:0046789,GO:0046812	GO:0039663,GO:0044803,GO:0044403,GO:0019058,GO:0019064,GO:0051704,GO:0061025,GO:0071840,GO:0044764,GO:0046718,GO:0044800,GO:0044409,GO:0052126,GO:0016043,GO:0044419,GO:0016032,GO:0061024,GO:0051701	GO:0036338,GO:0019012,GO:0044423,GO:0019031
1FLG-A	GO:0005509,GO:0016614	GO:0006091,GO:0034308,GO:1901615,GO:0006066	GO:0030313,GO:0030288,GO:0042597,GO:0031975
1FLJ-A	GO:0016788,GO:0004089,GO:0016836,GO:0016791,GO:0042578,GO:0016829,GO:0016835,GO:0016151,GO:0046914,GO:0008270	GO:0006950,GO:0006793,GO:0010033,GO:0016311,GO:1901700,GO:0009617,GO:0043207,GO:0009605,GO:0045471,GO:0006979,GO:0044419,GO:0042221,GO:0051707,GO:0009607,GO:0006796,GO:0097305	GO:0005829
1FLK-A	GO:0005102,GO:0005126	GO:0006950,GO:0031347,GO:0009889,GO:0034612,GO:0051171,GO:0023052,GO:0019219,GO:0007154,GO:0044419,GO:0001817,GO:0045087,GO:0002682,GO:2000112,GO:0033209,GO:0071345,GO:0002697,GO:0034654,GO:0032774,GO:0006355,GO:0009615,GO:0010033,GO:0051252,GO:0031326,GO:0010468,GO:0002376,GO:0009605,GO:0070887,GO:0071356,GO:0042221,GO:0006351,GO:0032501,GO:0051716,GO:0071310,GO:0002252,GO:0001816,GO:0006952,GO:…
1FLP-A	GO:0019825,GO:0046906,GO:0020037	GO:0051234,GO:0006810,GO:0051179,GO:0015671,GO:0015669	GO:0005833,GO:0005829,GO:0005576
1FM0-D		GO:0051189,GO:0006793,GO:0019637,GO:0043545,GO:0090407,GO:0006796	GO:0005829
1FM0-E	GO:0016782,GO:0016783	GO:0051189,GO:0006793,GO:0019637,GO:0043545,GO:0090407,GO:0006796
1FM4-A	GO:0030234,GO:0060089,GO:0004857,GO:0038023,GO:0031406,GO:0019888,GO:0043177,GO:0019840,GO:0008289,GO:0033293,GO:0019208,GO:0043178,GO:0098772,GO:0042562	GO:0035304,GO:0006950,GO:0051171,GO:0009725,GO:0023052,GO:0007154,GO:0032870,GO:0097306,GO:0036211,GO:0009719,GO:0006470,GO:0031399,GO:0010033,GO:0016311,GO:0043086,GO:0010921,GO:0035303,GO:0070887,GO:0051346,GO:0042221,GO:0051248,GO:0019220,GO:0051172,GO:0006464,GO:1901701,GO:0051716,GO:0051246,GO:0071310,GO:0006952,GO:0031324,GO:1901700,GO:0048519,GO:0071495,GO:0009755,GO:0051174,GO:0043412,GO:…
1FMB-A	GO:0004175,GO:0004190,GO:0008233,GO:0140096,GO:0070011,GO:0070001	GO:0006508
1FMD-2	GO:0005198		GO:0019012,GO:0044423,GO:0019028
1FMD-3	GO:0005198		GO:0019012,GO:0044423,GO:0019028
1FMM-S	GO:0097367,GO:0030545,GO:0005102,GO:0008083,GO:0005539,GO:0008201,GO:1901681,GO:0098772,GO:0048018,GO:0030546,GO:0050839,GO:0044877,GO:0070851	GO:0009889,GO:0006928,GO:0051171,GO:0007154,GO:0009891,GO:0010604,GO:1902653,GO:0016477,GO:0006357,GO:1901342,GO:0045935,GO:0006066,GO:0032774,GO:0045765,GO:0009966,GO:0042221,GO:0006351,GO:0051716,GO:0030154,GO:1901615,GO:0051179,GO:0019216,GO:0048513,GO:0051302,GO:0048869,GO:0048518,GO:0035239,GO:0060255,GO:0048646,GO:0010628,GO:0048729,GO:0019438,GO:0009887,GO:0051270,GO:0051674,GO:0051173,GO:…	GO:0005938,GO:0005615,GO:0005634,GO:0071944,GO:0005829,GO:0005576
1FMT-A	GO:0140101,GO:0016742,GO:0140098,GO:0016741	GO:0008033,GO:0006399,GO:0006412,GO:0034470,GO:0043412,GO:0034660,GO:0006518,GO:0006413,GO:0043604,GO:0016070,GO:0006400,GO:0043043,GO:0006464,GO:0043603,GO:0036211,GO:0006396,GO:0009451	GO:0005829
1FMX-A	GO:0004175,GO:0004190,GO:0008233,GO:0140096,GO:0070011,GO:0070001	GO:0006508	GO:0000323,GO:0005773,GO:0000322
1FNN-A	GO:1990837,GO:0097367,GO:0032559,GO:0017076,GO:0043565,GO:0003690,GO:0032555,GO:0005524,GO:0003677,GO:0035639,GO:0030554,GO:0032553	GO:0010564,GO:0007093,GO:0006260,GO:0000086,GO:0045786,GO:0000075,GO:0044770,GO:1901987,GO:0007346,GO:1902749,GO:0000278,GO:1901988,GO:0051726,GO:0044839,GO:0007049,GO:0051301,GO:0048519,GO:0022402,GO:0031570,GO:0045930,GO:0010948,GO:1903047,GO:1901990,GO:0044772,GO:1901991,GO:0010389,GO:0048523
1FNO-A	GO:0004177,GO:0008238,GO:0008233,GO:0140096,GO:0008237,GO:0046914,GO:0070011,GO:0008270	GO:0044248,GO:1901565,GO:0006508,GO:1901575,GO:0006518,GO:0009056,GO:0043603	GO:0005829
1FNS-L	GO:0003823,GO:0005102,GO:0034987	GO:0006950,GO:0042742,GO:0002455,GO:0050778,GO:0002443,GO:0023052,GO:0051234,GO:0032502,GO:0006810,GO:0007154,GO:0050867,GO:0044419,GO:0002460,GO:0045087,GO:0002768,GO:0002682,GO:0051249,GO:0050871,GO:0030183,GO:0061024,GO:0002757,GO:0050864,GO:0048522,GO:0006959,GO:0045321,GO:0050776,GO:0071840,GO:0002694,GO:0002376,GO:0009617,GO:0010324,GO:0050865,GO:0009605,GO:0051251,GO:0002429,GO:0006897,GO:…	GO:0009986,GO:0009897,GO:0005615,GO:0005886,GO:0098552,GO:0071944,GO:0042571,GO:0019814,GO:0005576
1FNX-H	GO:0003723
1FNZ-A	GO:0030246
1FO3-A	GO:0004553,GO:0005509,GO:0016798
1FO5-A	GO:0015035,GO:0009055,GO:0015036,GO:0016667	GO:0065008,GO:0006091,GO:0019725,GO:0042592,GO:0045454,GO:0022900
1FOA-A	GO:0016757,GO:0016758,GO:0008194	GO:0043413,GO:1901135,GO:0043412,GO:1901137,GO:0009101,GO:0070085,GO:0006486,GO:0006464,GO:0036211,GO:0009100
1FOB-A	GO:0004553,GO:0015926,GO:0015925,GO:0016798
1FOE-A	GO:0051020,GO:0019899,GO:0017016,GO:0005088,GO:0005085,GO:0098772,GO:0017048,GO:0031267	GO:0023052,GO:0007154,GO:0023051,GO:0046578,GO:0009966,GO:0007265,GO:0035023,GO:1902531,GO:0051716,GO:0051056,GO:0048583,GO:0051345,GO:0043087,GO:0043085,GO:0044093,GO:0007165,GO:0010646,GO:0043547,GO:0065009,GO:0050790,GO:0035556,GO:0007266,GO:0051336,GO:0007264
1FOH-A	GO:0004497,GO:0071949,GO:0016705,GO:0016709,GO:0050660	GO:1901616,GO:1901361,GO:0044248,GO:1901615,GO:1901575,GO:0019439,GO:0009056,GO:0018958
1FOK-A	GO:0004520,GO:0016788,GO:0016888,GO:0140097,GO:0016893,GO:0004519,GO:0004536,GO:0003677,GO:0004518	GO:0006950,GO:0006952,GO:0098542,GO:0043207,GO:0009605,GO:0043412,GO:0051707,GO:0044419,GO:0090305,GO:0009607,GO:0006259,GO:0006304
1FON-A	GO:0004175,GO:0008236,GO:0004252,GO:0008233,GO:0017171,GO:0140096,GO:0070011,GO:0016825	GO:0006508,GO:0032501,GO:0007586	GO:0005615,GO:0005576
1FOS-E	GO:0140110,GO:0003677,GO:0003700	GO:0009889,GO:0051171,GO:0019219,GO:2000112,GO:0006357,GO:0006366,GO:0034654,GO:0006355,GO:0032774,GO:0051252,GO:0031326,GO:0010468,GO:0006351,GO:1903506,GO:0097659,GO:0019222,GO:0060255,GO:2001141,GO:0031323,GO:0010556,GO:0080090,GO:0016070,GO:0019438	GO:0005667
1FOT-A	GO:0016772,GO:0016773,GO:0016301,GO:0030554,GO:0097367,GO:0004674,GO:0032559,GO:0017076,GO:0140096,GO:0032555,GO:0005524,GO:0035639,GO:0004672,GO:0032553	GO:0006796,GO:0006793,GO:0036211,GO:0043412,GO:0006468,GO:0006464,GO:0016310
1FOU-A	GO:0003723	GO:0044403,GO:0044766,GO:0019058,GO:0046794,GO:0051704,GO:0046718,GO:0006810,GO:0051234,GO:0051179,GO:0044409,GO:0052126,GO:0044419,GO:0019068,GO:0016032,GO:1902579,GO:0051701	GO:0019012,GO:0044423,GO:0019028
1FOY-A	GO:0005198,GO:0003735	GO:0006412,GO:0006518,GO:0043604,GO:0043043,GO:0043603	GO:0043232,GO:0043228,GO:0005840
1FP0-A	GO:0140110,GO:0003712,GO:0003714
1FP1-D	GO:0008171,GO:0008757,GO:0046983,GO:0016741,GO:0008168	GO:0032259
1FP2-A	GO:0008171,GO:0008757,GO:0046983,GO:0016741,GO:0008168	GO:0032259
1FP3-A	GO:0030234,GO:0004857,GO:0061134,GO:0030414,GO:0016857,GO:0016853,GO:0016854,GO:0098772	GO:0044248,GO:0051171,GO:1901071,GO:0045861,GO:0030162,GO:0043436,GO:0046395,GO:0043086,GO:1901575,GO:0051346,GO:0051248,GO:0051172,GO:0046348,GO:0009056,GO:0006082,GO:0051246,GO:0031324,GO:0048519,GO:0016054,GO:0006508,GO:0006040,GO:0044282,GO:0052547,GO:0065009,GO:0010466,GO:0050790,GO:0019222,GO:1901136,GO:0010605,GO:0060255,GO:0032269,GO:0009892,GO:0051336,GO:0044092,GO:0031323,GO:1901135,GO:…
1FP7-A	GO:0097367,GO:0016879,GO:0032559,GO:0016874,GO:0017076,GO:0032555,GO:0005524,GO:0035639,GO:0030554,GO:0032553	GO:0006760,GO:0035999,GO:0006575,GO:0019752,GO:0046653,GO:0043436,GO:0006730,GO:0043603,GO:0042558,GO:0006082
1FPN-1	GO:0005198		GO:0019012,GO:0044423,GO:0019028
1FPN-3	GO:0005198		GO:0019012,GO:0044423,GO:0019028
1FPO-A	GO:0030234,GO:0060589,GO:0051087,GO:0098772,GO:0008047	GO:0043933,GO:0065009,GO:0050790,GO:0071840,GO:0022607,GO:0051345,GO:0051259,GO:0006457,GO:0044085,GO:0016043,GO:0065003,GO:0043085,GO:0044093,GO:0051336,GO:0043462,GO:0051604	GO:1990234,GO:1902494,GO:0005829
1FPZ-A	GO:0016788,GO:0004722,GO:0016791,GO:0004721,GO:0004725,GO:0042578,GO:0140096,GO:0008138	GO:0051171,GO:0071900,GO:0045786,GO:0044770,GO:0036211,GO:0016310,GO:0006470,GO:0031399,GO:0000082,GO:0016311,GO:0042325,GO:0000278,GO:0007050,GO:0080090,GO:0019220,GO:0006464,GO:0051726,GO:0044843,GO:0051246,GO:0051338,GO:0048519,GO:0008285,GO:0051174,GO:0043412,GO:0022402,GO:0006468,GO:0043549,GO:0006796,GO:1903047,GO:0048523,GO:0001932,GO:0065009,GO:0050790,GO:0006793,GO:0019222,GO:0035335,GO:…	GO:0048471,GO:0005829
1FQ9-A	GO:0030545,GO:0005102,GO:0008083,GO:0098772,GO:0048018,GO:0030546,GO:0070851	GO:0071774,GO:0071310,GO:0007166,GO:0071363,GO:0010033,GO:0071495,GO:0023052,GO:0007165,GO:0044344,GO:0007154,GO:0007167,GO:0070887,GO:0042221,GO:0007169,GO:0070848,GO:0009719,GO:0051716	GO:0005576
1FQT-A	GO:0051537,GO:0051536,GO:0051540	GO:0044248,GO:0019439,GO:0009056
1FR0-A		GO:0035556,GO:0023052,GO:0007165,GO:0007154,GO:0000160,GO:0051716
1FR1-A	GO:0016810,GO:0016812,GO:0008800	GO:0017144,GO:0046677,GO:0044248,GO:0016999,GO:0017001,GO:0042221,GO:0009056	GO:0030313,GO:0030288,GO:0042597,GO:0031975
1FR2-B	GO:0016788,GO:0004519,GO:0005102,GO:0004518	GO:0009617,GO:0043207,GO:0009605,GO:0019835,GO:0051707,GO:0044419,GO:0009607,GO:0009405
1FR3-A		GO:0006820,GO:0051234,GO:0006810,GO:0051179,GO:0015698,GO:0006811
1FR5-A	GO:0003723,GO:0005198	GO:0051246,GO:0019222,GO:0009889,GO:0051171,GO:0031326,GO:0010468,GO:0034248,GO:0010608,GO:0006412,GO:0060255,GO:0031323,GO:0006417,GO:0006518,GO:0010556,GO:0043604,GO:0080090,GO:0043603,GO:0043043,GO:0032268,GO:2000112	GO:0019012,GO:0044423,GO:0019028,GO:0019030
1FRB-A	GO:0016614,GO:0016616,GO:0016620,GO:0016903,GO:0004033	GO:0001523,GO:1901616,GO:0044242,GO:0042445,GO:0016042,GO:0044248,GO:0046164,GO:0009636,GO:0006066,GO:0010033,GO:0006720,GO:0098754,GO:0006629,GO:0034308,GO:1901575,GO:0070887,GO:1901657,GO:0042221,GO:0009056,GO:1901701,GO:0051716,GO:0044255,GO:0006721,GO:1901700,GO:1901615,GO:0019748,GO:0016137,GO:0010817,GO:0034754,GO:0044282,GO:0016101,GO:1901661,GO:0065008,GO:0042180,GO:1990748,GO:1901135,GO:…	GO:0005829,GO:0005739
1FRD-A	GO:0051537,GO:0051540,GO:0051536,GO:0009055	GO:0071941,GO:0006091,GO:0032502,GO:0048869,GO:0022900,GO:0030154
1FRR-A	GO:0051537,GO:0051540,GO:0051536,GO:0009055	GO:0006091,GO:0022900	GO:0009507,GO:0009536
1FS0-G	GO:0016772,GO:0005216,GO:0015075,GO:0046933,GO:0022803,GO:0008324,GO:0022890,GO:0015252,GO:0022857,GO:0015318,GO:0015267,GO:0005215,GO:0015077,GO:0016776,GO:0005261,GO:0015078	GO:0098655,GO:0034220,GO:0046034,GO:0019637,GO:0009141,GO:0051234,GO:1902600,GO:0006810,GO:0006163,GO:0090407,GO:1901137,GO:0019693,GO:0006812,GO:0098662,GO:0034654,GO:0009117,GO:0009199,GO:0009142,GO:0015985,GO:0006753,GO:1901293,GO:0006811,GO:0009201,GO:0006164,GO:0006754,GO:0015672,GO:0055086,GO:0009259,GO:0051179,GO:0009145,GO:0009260,GO:0009205,GO:0006796,GO:0046390,GO:0009152,GO:0009150,GO:…	GO:0098796,GO:0016469,GO:0045259,GO:0033178,GO:0045261
1FS2-B		GO:0044248,GO:0006511,GO:0009057,GO:0044265,GO:0043632,GO:0051603,GO:1901565,GO:0030163,GO:0006508,GO:1901575,GO:0044257,GO:0009056,GO:0019941
1FS5-A	GO:0042802,GO:0016861,GO:0016853,GO:0019239,GO:0016860	GO:0044248,GO:1901071,GO:1901137,GO:0043436,GO:0005975,GO:0046395,GO:0034654,GO:1901575,GO:0009226,GO:0009056,GO:0046348,GO:0006082,GO:0055086,GO:0016054,GO:0046349,GO:0006040,GO:0044282,GO:1901136,GO:0006793,GO:0009225,GO:1901135,GO:0019752,GO:0019438	GO:0005829
1FSE-A	GO:0003677	GO:0009889,GO:0051171,GO:0019219,GO:2000112,GO:0034654,GO:0006355,GO:0032774,GO:0051252,GO:0031326,GO:0010468,GO:0006351,GO:1903506,GO:0097659,GO:0019222,GO:0060255,GO:2001141,GO:0031323,GO:0010556,GO:0080090,GO:0016070,GO:0019438
1FSH-A		GO:0007166,GO:0198738,GO:0035556,GO:0016055,GO:0023052,GO:0007154,GO:0007267,GO:0007165,GO:1905114,GO:0051716
1FSK-B	GO:0003823,GO:0005102,GO:0034987	GO:0006950,GO:0042742,GO:0002455,GO:0050778,GO:0002443,GO:0023052,GO:0051234,GO:0032502,GO:0006810,GO:0007154,GO:0050867,GO:0044419,GO:0002460,GO:0045087,GO:0002768,GO:0002682,GO:0051249,GO:0050871,GO:0030183,GO:0061024,GO:0002757,GO:0050864,GO:0048522,GO:0006959,GO:0045321,GO:0050776,GO:0071840,GO:0002694,GO:0002376,GO:0009617,GO:0010324,GO:0050865,GO:0009605,GO:0051251,GO:0002429,GO:0006897,GO:…	GO:0009986,GO:0009897,GO:0005615,GO:0005886,GO:0098552,GO:0071944,GO:0042571,GO:0019814,GO:0005576
1FSL-A	GO:0046906,GO:0005215,GO:0005344,GO:0019825,GO:0020037	GO:0044403,GO:0051234,GO:0006810,GO:0051179,GO:0015671,GO:0015669,GO:0044419
1FSS-B	GO:0090729	GO:0009405,GO:0044419	GO:0005576
1FSU-A	GO:0016788	GO:0006790,GO:0045597,GO:0006928,GO:0051234,GO:0007584,GO:0016477,GO:0030182,GO:0002283,GO:0045321,GO:0002263,GO:0051962,GO:0048468,GO:0042221,GO:0010975,GO:0006082,GO:0010632,GO:0009100,GO:0030154,GO:0006027,GO:0001667,GO:0051179,GO:0007034,GO:0048666,GO:0048869,GO:0048518,GO:0009991,GO:0140352,GO:0046903,GO:0043312,GO:0050767,GO:0006026,GO:0031346,GO:0051270,GO:0051674,GO:0031344,GO:0031667,GO:…	GO:0031974,GO:0031982,GO:1904813,GO:0005775,GO:0043230,GO:0031983,GO:0005783,GO:0034774,GO:0099503,GO:0005773,GO:0009986,GO:0005794,GO:0005615,GO:0005739,GO:0012505,GO:0030141,GO:0070062,GO:0005766,GO:0097708,GO:0101002,GO:0005791,GO:1903561,GO:0060205,GO:0043233,GO:0031410,GO:0000323,GO:0005788,GO:0042582,GO:0070013,GO:0005764,GO:0005576
1FSX-A	GO:0043177,GO:0016209,GO:0046906,GO:0004601,GO:0016684,GO:0005215,GO:0005344,GO:0046914,GO:0019825,GO:0005506,GO:0020037	GO:0042743,GO:0098869,GO:0044248,GO:0042744,GO:1990748,GO:0051234,GO:0006810,GO:0051716,GO:0098754,GO:0051179,GO:0015669,GO:0015671,GO:0070887,GO:0072593,GO:0042221,GO:0009056,GO:0097237,GO:0009636	GO:0005833,GO:0005829
1FT6-A			GO:0042597
1FT9-A	GO:0003677	GO:0009889,GO:0051171,GO:0019219,GO:2000112,GO:0034654,GO:0006355,GO:0032774,GO:0051252,GO:0031326,GO:0010468,GO:0006351,GO:1903506,GO:0097659,GO:0019222,GO:0060255,GO:2001141,GO:0031323,GO:0010556,GO:0080090,GO:0016070,GO:0019438
1FTH-A	GO:0016772,GO:0000287	GO:0016053,GO:0032787,GO:0044255,GO:0044283,GO:0008610,GO:0006629,GO:0006633,GO:0019752,GO:0006631,GO:0006082,GO:0043436,GO:0072330,GO:0046394
1FTP-A	GO:0008289
1FTT-A	GO:0003677,GO:0043565	GO:0009889,GO:0051171,GO:0019219,GO:2000112,GO:0034654,GO:0006355,GO:0032774,GO:0051252,GO:0031326,GO:0010468,GO:0006351,GO:1903506,GO:0097659,GO:0019222,GO:0060255,GO:2001141,GO:0031323,GO:0010556,GO:0080090,GO:0016070,GO:0019438
1FTZ-A	GO:0003677,GO:0043565	GO:0009889,GO:0051171,GO:0019219,GO:2000112,GO:0034654,GO:0006355,GO:0032774,GO:0051252,GO:0031326,GO:0010468,GO:0006351,GO:1903506,GO:0097659,GO:0019222,GO:0060255,GO:2001141,GO:0031323,GO:0010556,GO:0080090,GO:0016070,GO:0019438
1FUI-A	GO:0042802,GO:0016861,GO:0030145,GO:0016853,GO:0046914,GO:0016860	GO:0019321,GO:0016052,GO:0044282,GO:0019320,GO:1901575,GO:0009056,GO:0019318,GO:0005975,GO:0046365,GO:0005996	GO:0005829
1FUJ-A	GO:0004175,GO:0019899,GO:0008236,GO:0004252,GO:0005102,GO:0008233,GO:0017171,GO:0140096,GO:0070011,GO:0016825	GO:0006928,GO:0051234,GO:0007154,GO:0044419,GO:0016477,GO:0002283,GO:0045321,GO:0002263,GO:0042221,GO:0051716,GO:0030154,GO:0050817,GO:0048519,GO:0051345,GO:0051179,GO:0002573,GO:0048513,GO:0048869,GO:0043547,GO:0048518,GO:0065008,GO:0140352,GO:0002520,GO:0046903,GO:0051336,GO:0043312,GO:0051674,GO:0006950,GO:0032940,GO:0009611,GO:1990266,GO:0002443,GO:0032502,GO:0002275,GO:0048870,GO:0048522,GO:…	GO:0031974,GO:0031982,GO:0005775,GO:0098857,GO:0043230,GO:0031983,GO:0034774,GO:0099503,GO:0005773,GO:0005615,GO:0005886,GO:0098805,GO:0005829,GO:0012505,GO:0031012,GO:0030141,GO:0070062,GO:0005766,GO:0097708,GO:0071944,GO:1903561,GO:0060205,GO:0062023,GO:0043233,GO:0031410,GO:0000323,GO:0098589,GO:0098590,GO:0042582,GO:0070013,GO:0005764,GO:0045121,GO:0005576
1FUP-A	GO:0016836,GO:0016829,GO:0016835	GO:0045333,GO:0006950,GO:0006091,GO:0009060,GO:0019752,GO:0043648,GO:0006979,GO:0006099,GO:0015980,GO:0043436,GO:0006082
1FUX-A	GO:0030234,GO:0098772,GO:0004857	GO:0043086,GO:0065009,GO:0050790,GO:0044092	GO:0030313,GO:0030288,GO:0042597,GO:0031975
1FV1-B		GO:0019882,GO:0002376,GO:0006955	GO:0042611,GO:0005886,GO:0071944,GO:0098796,GO:0098797
1FV2-A		GO:0051046,GO:0051048,GO:0032940,GO:0023052,GO:0051588,GO:0006810,GO:0051234,GO:0007154,GO:0099537,GO:0098916,GO:0044419,GO:0023051,GO:0050804,GO:0060341,GO:0001505,GO:0099643,GO:0006836,GO:0051049,GO:0023057,GO:0007269,GO:0009405,GO:0007268,GO:0051649,GO:0048519,GO:0010648,GO:0051179,GO:0007267,GO:0010646,GO:0023061,GO:0046928,GO:0065008,GO:0050805,GO:0051641,GO:0140352,GO:0046903,GO:0099536,GO:…	GO:0005576
1FVG-A	GO:0016667
1FVP-A	GO:0004497,GO:0016705
1FVQ-A		GO:0030001,GO:0006810,GO:0051234,GO:0051179,GO:0006812,GO:0006811
1FVR-A	GO:0016772,GO:0016773,GO:0016301,GO:0030554,GO:0004713,GO:0097367,GO:0032559,GO:0017076,GO:0140096,GO:0032555,GO:0005524,GO:0035639,GO:0004672,GO:0032553	GO:0006796,GO:0006793,GO:0036211,GO:0043412,GO:0006468,GO:0006464,GO:0016310
1FW1-A	GO:0016209,GO:0042802,GO:0004601,GO:0042803,GO:0016684,GO:0016853,GO:0016859,GO:0046983,GO:0004364,GO:0016765	GO:0006790,GO:0009889,GO:0051171,GO:0006749,GO:0090407,GO:0032787,GO:0009117,GO:0071616,GO:0098754,GO:0006575,GO:0042221,GO:0044272,GO:0006082,GO:0051716,GO:0006084,GO:0006164,GO:0016054,GO:0019216,GO:0046390,GO:0072521,GO:0042180,GO:0019438,GO:0097237,GO:0009074,GO:0019637,GO:0006140,GO:0034248,GO:0006163,GO:0006631,GO:0043436,GO:0046395,GO:0034654,GO:0031326,GO:0006629,GO:0070887,GO:0019220,GO:…	GO:0031974,GO:0005739,GO:0070013,GO:0005829,GO:0005759,GO:0043233
1FW4-A	GO:0005509	GO:0035556,GO:0019722,GO:0023052,GO:0007154,GO:0007165,GO:0019932,GO:0051716
1FW8-A	GO:0016772,GO:0016651,GO:0016301,GO:0030554,GO:0097367,GO:0032559,GO:0015036,GO:0016668,GO:0017076,GO:0016774,GO:0032555,GO:0005524,GO:0035639,GO:0016667,GO:0032553	GO:0006119,GO:0031325,GO:0009135,GO:0046939,GO:0016052,GO:0019637,GO:0044283,GO:0009185,GO:1903578,GO:0006163,GO:0046364,GO:0019693,GO:0009179,GO:0043436,GO:0019318,GO:0010562,GO:0005975,GO:0006165,GO:0016310,GO:0006757,GO:0006006,GO:0048522,GO:0032787,GO:0009117,GO:0019319,GO:0006091,GO:0042325,GO:1901575,GO:0009056,GO:0006753,GO:0019220,GO:0006082,GO:0005996,GO:0009893,GO:0055086,GO:0009259,GO:…	GO:0071944,GO:0005829,GO:0005886,GO:0005739
1FWC-C	GO:0016810,GO:0016151,GO:0046914,GO:0016811	GO:0071941,GO:0044248,GO:1901565,GO:0043603,GO:1901575,GO:0043605,GO:0009056,GO:0044282,GO:0044270
1FWH-B	GO:0016810,GO:0016811	GO:0071941,GO:0044248,GO:1901565,GO:0043603,GO:1901575,GO:0043605,GO:0009056,GO:0044282,GO:0044270
1FWX-A	GO:0016675,GO:0015075,GO:0008324,GO:0005507,GO:0009055,GO:0015002,GO:0022890,GO:0022857,GO:0004129,GO:0015318,GO:0016661,GO:0005215,GO:0046914,GO:0016676,GO:0015077,GO:0005509,GO:0015078	GO:0098662,GO:0071941,GO:0098660,GO:0098655,GO:0034220,GO:0015672,GO:0006091,GO:0055085,GO:0006810,GO:1902600,GO:0051234,GO:0051179,GO:0006812,GO:0022900,GO:0006811	GO:0042597
1FWY-A	GO:0016772,GO:0016779,GO:0016747,GO:0016746,GO:0016407,GO:0016410,GO:0000287,GO:0008080	GO:0006023,GO:0032502,GO:1901137,GO:0006022,GO:0000902,GO:0005975,GO:0071554,GO:0044264,GO:0071840,GO:0042546,GO:0006024,GO:0008610,GO:0006629,GO:0008653,GO:0009273,GO:0009653,GO:0044036,GO:0009103,GO:0044255,GO:1903509,GO:0016051,GO:0044085,GO:0000271,GO:0044038,GO:0033692,GO:0044262,GO:0009252,GO:0034637,GO:0030203,GO:0048856,GO:0005976,GO:1901135,GO:0000270,GO:0070589
1FX2-A	GO:0016849,GO:0016829	GO:0034654,GO:0006793,GO:0009117,GO:0055086,GO:0035556,GO:0019637,GO:0023052,GO:0007165,GO:0009165,GO:0007154,GO:0090407,GO:0006753,GO:1901293,GO:0006796,GO:0019438,GO:0051716
1FX4-A	GO:0016849,GO:0016829	GO:0034654,GO:0006793,GO:0009117,GO:0055086,GO:0035556,GO:0019637,GO:0023052,GO:0007165,GO:0009165,GO:0007154,GO:0090407,GO:0006753,GO:1901293,GO:0006796,GO:0019438,GO:0051716
1FX5-A	GO:0030246
1FX7-A	GO:0003700,GO:0050897,GO:1990837,GO:0000976,GO:0001067,GO:0030145,GO:0140110,GO:0016151,GO:0043565,GO:0046914,GO:0046983,GO:0003690,GO:0005506,GO:0003677,GO:0008198,GO:0008270	GO:0006950,GO:0009889,GO:0051171,GO:1902679,GO:0019219,GO:0043043,GO:2000112,GO:0051253,GO:0034654,GO:0044550,GO:0019184,GO:0032774,GO:0006355,GO:0051252,GO:0031326,GO:0009890,GO:0010468,GO:0006518,GO:0051172,GO:0006351,GO:0018958,GO:0031327,GO:0031324,GO:0048519,GO:1901615,GO:0019748,GO:0045892,GO:1903506,GO:0006979,GO:0045934,GO:0048523,GO:0097659,GO:2000113,GO:0019222,GO:0009712,GO:1903507,GO:…	GO:0030312,GO:0071944,GO:0005886,GO:0005618
1FXI-A	GO:0009055,GO:0051536,GO:0051540,GO:0051537	GO:0006091,GO:0022900
1FXK-A	GO:0051082	GO:0006457
1FXK-C	GO:0051082	GO:0006457
1FXL-A	GO:0003723
1FXW-F	GO:0016788,GO:0052689,GO:0016747,GO:0016746,GO:0016407	GO:0031325,GO:0003006,GO:0006914,GO:0016042,GO:0044248,GO:0031331,GO:0051704,GO:0048232,GO:0032504,GO:0032502,GO:0009896,GO:0031329,GO:0048522,GO:0007276,GO:0061919,GO:0006629,GO:0022414,GO:1901575,GO:0009894,GO:0007399,GO:0009056,GO:0016241,GO:0032501,GO:0009893,GO:0007417,GO:0010506,GO:0048731,GO:0048513,GO:0060322,GO:0019953,GO:0007275,GO:0048518,GO:0019222,GO:0000003,GO:0048856,GO:0048609,GO:…	GO:0031974,GO:0043228,GO:0005886,GO:0005730,GO:0005634,GO:0070013,GO:0071944,GO:0005829,GO:0031981,GO:0043232,GO:0043233
1FXY-A	GO:0004175,GO:0008236,GO:0004252,GO:0008233,GO:0017171,GO:0140096,GO:0070011,GO:0016825	GO:0006508
1FXZ-A			GO:0012505,GO:0005773,GO:0005783,GO:0000322
1FY2-A	GO:0008236,GO:0008238,GO:0008233,GO:0017171,GO:0140096,GO:0070011,GO:0016825	GO:0006508
1FYB-A	GO:0030234,GO:0004867,GO:0004857,GO:0061134,GO:0030414,GO:0004866,GO:0061135,GO:0098772
1FYH-A	GO:0005126,GO:0030545,GO:0005102,GO:0005125,GO:0098772,GO:0048018,GO:0030546	GO:0009135,GO:0006928,GO:0002699,GO:0034764,GO:0010604,GO:0009179,GO:0045087,GO:0002682,GO:0045935,GO:0006066,GO:0032774,GO:0009890,GO:0009966,GO:0051962,GO:0042221,GO:0051726,GO:0043067,GO:0030154,GO:0051222,GO:0046879,GO:0034765,GO:0001667,GO:1901615,GO:0051179,GO:0022898,GO:0048513,GO:0030073,GO:0065008,GO:1903507,GO:0060255,GO:1902105,GO:0046903,GO:0030217,GO:0019438,GO:0051674,GO:0071702,GO:…	GO:0005615,GO:0005576
1FYK-A	GO:0003677,GO:0140110,GO:0043565,GO:0003700	GO:0009889,GO:0051171,GO:0019219,GO:2000112,GO:0034654,GO:0006355,GO:0032774,GO:0051252,GO:0031326,GO:0010468,GO:0006351,GO:1903506,GO:0097659,GO:0019222,GO:0060255,GO:2001141,GO:0031323,GO:0010556,GO:0080090,GO:0016070,GO:0019438	GO:0005634
1FYV-A	GO:0060089,GO:0004888,GO:0038023	GO:0050663,GO:0006950,GO:0071702,GO:0070201,GO:0002274,GO:0051046,GO:0032940,GO:0009306,GO:0050708,GO:0002790,GO:0051234,GO:0006810,GO:0023052,GO:0007154,GO:0044419,GO:0001817,GO:0050707,GO:0023051,GO:0045321,GO:0010033,GO:0002376,GO:0010468,GO:0051049,GO:0009617,GO:0009605,GO:0042221,GO:0032501,GO:0033036,GO:0051716,GO:0071705,GO:0001816,GO:0006952,GO:0043207,GO:0051606,GO:0051179,GO:0015833,GO:…	GO:0016021,GO:0031224
1FZ2-A	GO:0004497,GO:0016709,GO:0016705	GO:0006730
1FZ4-C	GO:0004497,GO:0016709,GO:0016705	GO:0006730
1FZE-A	GO:0005102	GO:0043933,GO:0050817,GO:0006950,GO:0051258,GO:0065008,GO:0050878,GO:0071840,GO:0022607,GO:0009611,GO:0044085,GO:0016043,GO:0065003,GO:0034622,GO:0030168,GO:0001775,GO:0032501,GO:0007599,GO:0007596,GO:0042060	GO:0005615,GO:0005576
1FZT-A	GO:0016853,GO:0016868,GO:0016866	GO:0009135,GO:0046939,GO:0016052,GO:0019637,GO:0044283,GO:0009185,GO:0046364,GO:0006163,GO:0019693,GO:0009179,GO:0019318,GO:0043436,GO:0005975,GO:0016310,GO:0046365,GO:0006165,GO:0006757,GO:0006006,GO:0032787,GO:0009117,GO:0019319,GO:0006091,GO:0019320,GO:1901575,GO:0009056,GO:0006753,GO:0006082,GO:0005996,GO:0055086,GO:0009259,GO:0046031,GO:0016051,GO:0044282,GO:0006096,GO:0006796,GO:0006094,GO:…	GO:0005634,GO:0005829
1FZV-A	GO:0030545,GO:0005102,GO:0008083,GO:0098772,GO:0048018,GO:0030546
1G01-A	GO:0004553,GO:0008810,GO:0016798	GO:0051275,GO:0000272,GO:0044262,GO:0044275,GO:0044248,GO:0030243,GO:0009057,GO:0016052,GO:0051273,GO:0044247,GO:0044042,GO:0005976,GO:1901575,GO:0009251,GO:0009056,GO:0006073,GO:0005975,GO:0044264,GO:0030245
1G03-A		GO:0044403,GO:0044419,GO:0016032
1G0A-B	GO:0043177,GO:0016209,GO:0004601,GO:0046906,GO:0016684,GO:0005215,GO:0005344,GO:0019825,GO:0020037	GO:0042743,GO:0098869,GO:0044248,GO:0042744,GO:1990748,GO:0051234,GO:0006810,GO:0051716,GO:0098754,GO:0051179,GO:0015669,GO:0015671,GO:0070887,GO:0072593,GO:0042221,GO:0009056,GO:0097237,GO:0009636	GO:0005833,GO:0005829
1G0D-A	GO:0016746,GO:0140096	GO:0006464,GO:0036211,GO:0043412
1G0H-A	GO:0016791,GO:0016788,GO:0042578	GO:1901616,GO:0046164,GO:0019637,GO:0023052,GO:0007154,GO:0005975,GO:0016310,GO:0006650,GO:0046434,GO:0006066,GO:0019751,GO:0016311,GO:0006629,GO:1901575,GO:0046854,GO:0009056,GO:0051716,GO:0006644,GO:0044255,GO:1901615,GO:0046488,GO:0030258,GO:0007165,GO:0044282,GO:0006796,GO:0044262,GO:0006793,GO:0046174,GO:0046834,GO:0046486
1G0U-D	GO:0004175,GO:0070003,GO:0008233,GO:0140096,GO:0070011,GO:0004298	GO:0044248,GO:0006511,GO:0009057,GO:0044265,GO:0043632,GO:0051603,GO:1901565,GO:0030163,GO:0006508,GO:1901575,GO:0010499,GO:0044257,GO:0009056,GO:0043161,GO:0010498,GO:0019941	GO:0012505,GO:1902494,GO:1905368,GO:1905369,GO:0005839,GO:0005634,GO:0000502,GO:0005829,GO:0042175
1G0Z-A	GO:0016788,GO:0102567,GO:0052689,GO:0004623,GO:0102568,GO:0090729,GO:0004620,GO:0016298,GO:0005509	GO:0071702,GO:0016042,GO:0006820,GO:0019637,GO:0006810,GO:0051234,GO:0044419,GO:0010876,GO:0032309,GO:0006629,GO:0050482,GO:1901575,GO:0009056,GO:0015718,GO:0009405,GO:0006811,GO:0033036,GO:0006644,GO:0044255,GO:0015711,GO:0051179,GO:0006796,GO:0006869,GO:1901571,GO:1903963,GO:0006793,GO:0015909,GO:0046903,GO:0046942,GO:0071715,GO:0015849,GO:0015908	GO:0005576
1G20-A	GO:0051540,GO:0097367,GO:0032559,GO:0016730,GO:0017076,GO:0032555,GO:0005524,GO:0035639,GO:0051536,GO:0030554,GO:0032553	GO:0071941	GO:1990204,GO:1902494
1G21-E	GO:0051540,GO:0097367,GO:0051539,GO:0032559,GO:0016730,GO:0017076,GO:0032555,GO:0005524,GO:0035639,GO:0051536,GO:0030554,GO:0032553	GO:0071941	GO:1990204,GO:1902494
1G25-A	GO:0030234,GO:0019207,GO:0019887,GO:0098772,GO:0008047	GO:0031325,GO:0006950,GO:0051173,GO:0051171,GO:0071900,GO:0071902,GO:0010604,GO:0010562,GO:0016310,GO:0036211,GO:0006289,GO:0048522,GO:0031399,GO:0051347,GO:0031401,GO:0042325,GO:0001934,GO:0033674,GO:0006974,GO:0080090,GO:0019220,GO:0045860,GO:0006464,GO:0051726,GO:0009893,GO:0051716,GO:0051246,GO:0051338,GO:0051247,GO:0007049,GO:0043085,GO:0051174,GO:0044093,GO:0043412,GO:0006281,GO:0043549,GO:…	GO:0031974,GO:0000428,GO:0005667,GO:1902494,GO:1902554,GO:0005654,GO:1990234,GO:1902911,GO:0070013,GO:0005634,GO:0016591,GO:0055029,GO:0030880,GO:0031981,GO:0090575,GO:0061695,GO:0043233
1G29-1	GO:0017111,GO:0016462,GO:0042626,GO:0016818,GO:0015399,GO:0097367,GO:0032559,GO:0032555,GO:0022857,GO:0017076,GO:0005215,GO:0016817,GO:0022804,GO:0015144,GO:0005524,GO:0032553,GO:0035639,GO:0030554,GO:0016887	GO:0071702,GO:0015766,GO:0055085,GO:0006810,GO:0051234,GO:0051179,GO:0008643,GO:0015768,GO:0015772,GO:0034219	GO:0071944,GO:0005886
1G2H-A	GO:0003677
1G2I-A	GO:0140096,GO:0008233	GO:0006508
1G2O-A	GO:0016757,GO:0016763	GO:1901135,GO:1901657,GO:0055086,GO:0009116
1G2P-A	GO:0097367,GO:0016757,GO:0032559,GO:0016763,GO:0017076,GO:0032555,GO:0030554,GO:0032553	GO:0042451,GO:0043094,GO:0019637,GO:0042440,GO:0044283,GO:0009123,GO:0006163,GO:0090407,GO:1901137,GO:0019693,GO:0009163,GO:0043174,GO:0034654,GO:0009119,GO:0046129,GO:0009117,GO:0009112,GO:0009156,GO:0043101,GO:0006167,GO:1901657,GO:0043173,GO:0009168,GO:1901293,GO:0006753,GO:0046128,GO:0006166,GO:0042278,GO:0006164,GO:0009161,GO:0006144,GO:0009167,GO:0055086,GO:0009259,GO:0032261,GO:0042455,GO:…	GO:0005634
1G2S-A	GO:0005126,GO:0030545,GO:0005102,GO:0001664,GO:0005125,GO:0042379,GO:0098772,GO:0048018,GO:0030546,GO:0008009	GO:0006928,GO:0051171,GO:0090066,GO:0010638,GO:1902905,GO:0007154,GO:0010604,GO:0044419,GO:0016477,GO:0045087,GO:0030036,GO:0070374,GO:0009966,GO:0043410,GO:0042221,GO:0030595,GO:0051716,GO:0051246,GO:0051258,GO:0050678,GO:0006952,GO:0051345,GO:0050921,GO:0030593,GO:0051179,GO:0043547,GO:0048518,GO:0065008,GO:0060255,GO:0050920,GO:0051336,GO:0032970,GO:0032101,GO:0032268,GO:0051270,GO:0051674,GO:…	GO:0005615,GO:0005576
1G2W-A	GO:0030170,GO:0008483,GO:0070279,GO:0016769,GO:0019842	GO:0016053,GO:1901607,GO:0046395,GO:0044248,GO:1901606,GO:1901565,GO:0044283,GO:0046394,GO:0009063,GO:0016054,GO:1901605,GO:0006520,GO:1901575,GO:0019752,GO:0009056,GO:0008652,GO:0043436,GO:0044282,GO:0006082
1G2X-A	GO:0016788,GO:0102567,GO:0052689,GO:0004623,GO:0102568,GO:0090729,GO:0004620,GO:0016298,GO:0005509	GO:0071702,GO:0016042,GO:0006820,GO:0019637,GO:0006810,GO:0051234,GO:0044419,GO:0010876,GO:0032309,GO:0006629,GO:0050482,GO:1901575,GO:0009056,GO:0015718,GO:0009405,GO:0006811,GO:0033036,GO:0006644,GO:0044255,GO:0015711,GO:0051179,GO:0006796,GO:0006869,GO:1901571,GO:1903963,GO:0006793,GO:0015909,GO:0046903,GO:0046942,GO:0071715,GO:0015849,GO:0015908	GO:0005576
1G31-A		GO:0044403,GO:0019058,GO:0006457,GO:0044419,GO:0019068,GO:0016032
1G33-A	GO:0005509
1G3J-B		GO:0198738,GO:0060070,GO:0009889,GO:0051171,GO:0023052,GO:0032502,GO:0019219,GO:0007154,GO:2000112,GO:0006357,GO:0006366,GO:1905114,GO:0034654,GO:0045321,GO:0032774,GO:0006355,GO:0051252,GO:0031326,GO:0010468,GO:0002376,GO:0006310,GO:0006351,GO:0032501,GO:0030154,GO:0051716,GO:0048534,GO:0030098,GO:0048731,GO:0048513,GO:0007267,GO:1903506,GO:0007165,GO:0048869,GO:0002521,GO:0007275,GO:0007166,GO:…	GO:0005634
1G3N-A	GO:0016772,GO:0016773,GO:0016301,GO:0097367,GO:0030554,GO:0004674,GO:0032559,GO:0017076,GO:0140096,GO:0032555,GO:0005524,GO:0035639,GO:0004672,GO:0032553	GO:0009889,GO:0006928,GO:0051171,GO:0045637,GO:0007154,GO:0010604,GO:0044419,GO:0002682,GO:0006357,GO:0045321,GO:0032774,GO:0009890,GO:0007050,GO:0048468,GO:0051726,GO:0006351,GO:0051716,GO:0044843,GO:0030154,GO:0045596,GO:0050678,GO:0042063,GO:0048519,GO:0051179,GO:0002573,GO:0048513,GO:0022402,GO:0007219,GO:0048869,GO:0033554,GO:0048518,GO:0065008,GO:1903507,GO:0060255,GO:0002520,GO:1902105,GO:…	GO:0031974,GO:1902494,GO:0005654,GO:0043228,GO:0031981,GO:0015630,GO:1902911,GO:0005829,GO:0061695,GO:0031252,GO:1902554,GO:0120025,GO:1990234,GO:0005813,GO:0005634,GO:0043232,GO:0043233,GO:0005856,GO:0042995,GO:0070013,GO:0005815
1G3N-B	GO:0030234,GO:0019899,GO:0019901,GO:0004857,GO:0019207,GO:0019887,GO:0019900,GO:0098772	GO:0051171,GO:0007050,GO:0042326,GO:0051726,GO:0044843,GO:0030154,GO:0051246,GO:0042063,GO:0048519,GO:0022402,GO:0016049,GO:0045936,GO:0043549,GO:0048869,GO:0060255,GO:0032269,GO:0032268,GO:0071900,GO:0032502,GO:0040008,GO:0045786,GO:0044770,GO:0016310,GO:0031399,GO:0007346,GO:0001558,GO:0051248,GO:0007399,GO:0019220,GO:0051348,GO:0045926,GO:0010948,GO:0010605,GO:0044092,GO:1901991,GO:0045859,GO:…	GO:0005634,GO:0005829
1G3P-A		GO:0009405,GO:0044419	GO:0019012,GO:0044423,GO:0019028
1G3Q-A	GO:0097367,GO:0032559,GO:0017076,GO:0032555,GO:0005524,GO:0035639,GO:0030554,GO:0032553	GO:0051301
1G3T-A	GO:0003700,GO:0042802,GO:0019904,GO:0140110,GO:0046914,GO:0046983,GO:0003677	GO:0009889,GO:0051171,GO:0051259,GO:0019219,GO:0065003,GO:2000112,GO:0034654,GO:0006355,GO:0032774,GO:0071840,GO:0051252,GO:0022607,GO:0031326,GO:0010468,GO:0006351,GO:0044085,GO:0016043,GO:1903506,GO:0051260,GO:0043933,GO:0097659,GO:0019222,GO:0060255,GO:2001141,GO:0031323,GO:0010556,GO:0080090,GO:0016070,GO:0019438
1G43-A	GO:0030246,GO:0030247	GO:0005975
1G4D-A	GO:0003677
1G4W-R	GO:0016788,GO:0016791,GO:0004721,GO:0004725,GO:0042578,GO:0140096	GO:0006796,GO:0006793,GO:0016311,GO:0043412,GO:0006464,GO:0036211,GO:0006470
1G55-A	GO:0008168,GO:0016741
1G5B-A	GO:0016788,GO:0016791,GO:0004721,GO:0042578,GO:0140096	GO:0006796,GO:0006793,GO:0016311,GO:0043412,GO:0006464,GO:0036211,GO:0006470
1G5C-A	GO:0004089,GO:0016836,GO:0016829,GO:0016835,GO:0046914,GO:0008270
1G5G-A		GO:0039663,GO:0044803,GO:0044403,GO:0019058,GO:0019064,GO:0051704,GO:0061025,GO:0071840,GO:0044764,GO:0046718,GO:0044800,GO:0044409,GO:0052126,GO:0016043,GO:0044419,GO:0016032,GO:0061024,GO:0051701	GO:0036338,GO:0019012,GO:0033644,GO:0043657,GO:0044423,GO:0020002,GO:0033643,GO:0031224,GO:0019031,GO:0055036,GO:0018995,GO:0016021
1G5I-A	GO:0016772,GO:0016779,GO:0003887,GO:0042802,GO:0034061,GO:0140097,GO:0003677	GO:0032989,GO:0045333,GO:0006950,GO:0043009,GO:0022904,GO:0006260,GO:0032502,GO:0001701,GO:0007005,GO:0022900,GO:0071897,GO:0009792,GO:0034654,GO:0071840,GO:0006091,GO:0006974,GO:0009790,GO:0009653,GO:0015980,GO:0032501,GO:0051716,GO:0006261,GO:0032990,GO:0016043,GO:0006281,GO:0048869,GO:0033554,GO:0007275,GO:0006996,GO:0048856,GO:0006259,GO:0019438	GO:0031974,GO:0043228,GO:0005739,GO:0070013,GO:0005759,GO:0043232,GO:0009295,GO:0043233
1G5T-A	GO:0030554,GO:0097367,GO:0032559,GO:0017076,GO:0032555,GO:0005524,GO:0035639,GO:0016765,GO:0032553	GO:0006779,GO:0006778,GO:0044283,GO:0033013,GO:0006766,GO:0033014,GO:0006767,GO:0009236,GO:0042364,GO:0009110,GO:0009235,GO:0019438
1G5U-A	GO:0003779,GO:0008092		GO:0005856,GO:0043228,GO:0043232
1G5V-A	GO:0003723	GO:0016070,GO:0006397,GO:0016071,GO:0006396	GO:0005634
1G5Z-A			GO:0019867,GO:0030313,GO:0030312,GO:0009279,GO:0071944,GO:0031975
1G60-A	GO:0008170,GO:0008757,GO:0016741,GO:0140097,GO:0003677,GO:0008168	GO:0006950,GO:0006952,GO:0098542,GO:0032259,GO:0043207,GO:0044728,GO:0009605,GO:0043414,GO:0043412,GO:0051707,GO:0044419,GO:0009607,GO:0006259,GO:0006304
1G61-A	GO:0003723,GO:0003743,GO:0090079,GO:0043022,GO:0045182,GO:0043021,GO:0008135,GO:0044877	GO:0071702,GO:0046907,GO:0022613,GO:0022618,GO:0006403,GO:0051234,GO:0006810,GO:0042254,GO:0065003,GO:0070727,GO:0043043,GO:0051168,GO:0034613,GO:0071166,GO:0071840,GO:0022607,GO:0006611,GO:0006412,GO:0006518,GO:0071426,GO:0070925,GO:0033036,GO:0006413,GO:0006405,GO:0071705,GO:0031503,GO:0051649,GO:0051179,GO:0044085,GO:0016043,GO:0015833,GO:0051169,GO:0045184,GO:0006913,GO:0015031,GO:0042255,GO:…	GO:0031974,GO:0030687,GO:1990904,GO:0043228,GO:0070013,GO:0005730,GO:0030684,GO:0005634,GO:0005829,GO:0031981,GO:0043232,GO:0043233
1G68-A	GO:0016810,GO:0016812,GO:0008800	GO:1901361,GO:0044248,GO:0017144,GO:0046677,GO:1901565,GO:0016999,GO:0072338,GO:0072340,GO:0017001,GO:0046700,GO:1901575,GO:0030653,GO:0030655,GO:0009308,GO:0009056,GO:0042221,GO:0043605,GO:0043603,GO:0044270,GO:0044106
1G6H-A	GO:0017111,GO:0016462,GO:0016818,GO:0097367,GO:0032559,GO:0017076,GO:0016817,GO:0032555,GO:0005524,GO:0032553,GO:0035639,GO:0030554,GO:0016887	GO:0071702,GO:0071705,GO:0006820,GO:0015849,GO:0006810,GO:0051234,GO:0015711,GO:0051179,GO:0046942,GO:0006865,GO:0006811	GO:0071944,GO:0005886
1G6M-A	GO:0090729	GO:0009405,GO:0044419	GO:0033644,GO:0043657,GO:0033643,GO:0018995,GO:0005576
1G6P-A	GO:0003677
1G6Q-1	GO:0008170,GO:0042802,GO:0008276,GO:0042054,GO:0140096,GO:0008757,GO:0016741,GO:0008168	GO:0009889,GO:0051171,GO:0051276,GO:0051234,GO:0010604,GO:0009891,GO:0006357,GO:0045935,GO:0032774,GO:0009890,GO:0006351,GO:0048519,GO:0051179,GO:0043242,GO:0006913,GO:0048518,GO:0042886,GO:1903507,GO:0060255,GO:0050658,GO:0010628,GO:0051236,GO:0071427,GO:0019438,GO:0071702,GO:0051173,GO:0046907,GO:0006403,GO:1902679,GO:2000112,GO:0034613,GO:0048522,GO:0034654,GO:0010557,GO:0006355,GO:0006479,GO:…	GO:0005634,GO:0005829
1G6W-A	GO:0140110,GO:0003712,GO:0003714
1G71-A	GO:0016772,GO:0016779,GO:0140098,GO:0034062,GO:0097747,GO:0003899	GO:0034654,GO:0032774,GO:0006260,GO:0006261,GO:0006259,GO:0016070,GO:0019438	GO:0005657,GO:0043228,GO:0032993,GO:0043232,GO:0005694
1G72-B	GO:0016616,GO:0016614	GO:0034308,GO:1901615,GO:0006066	GO:0071944,GO:0005886
1G73-A		GO:0031325,GO:0008219,GO:0051173,GO:0051171,GO:0043068,GO:0010604,GO:0030162,GO:0048522,GO:0010952,GO:2000116,GO:0052548,GO:0042981,GO:0043065,GO:0043067,GO:0009893,GO:0043281,GO:0051246,GO:0006915,GO:0010942,GO:0051345,GO:0045862,GO:0012501,GO:0043085,GO:0006508,GO:0044093,GO:0052547,GO:0048518,GO:0065009,GO:0050790,GO:0010941,GO:0019222,GO:0060255,GO:0032270,GO:0051336,GO:0031323,GO:0032268,GO:…	GO:0005739
1G77-A	GO:0097367,GO:0042802,GO:0016638,GO:0042803,GO:0046983,GO:0010181,GO:0032553	GO:0072524,GO:0044283,GO:0019637,GO:0043094,GO:0042816,GO:0006766,GO:0090407,GO:1901617,GO:0006081,GO:0006767,GO:0042822,GO:0042819,GO:1901615,GO:0042364,GO:0006796,GO:0009110,GO:0072525,GO:0042823,GO:0006793,GO:0046184,GO:0019438	GO:0005829
1G7E-A		GO:0071702,GO:0071705,GO:0009306,GO:0042886,GO:0032940,GO:0071692,GO:0140352,GO:0002790,GO:0006810,GO:0051234,GO:0051179,GO:0015833,GO:0046903,GO:0045184,GO:0015031,GO:0008104,GO:0035592,GO:0033036	GO:0031974,GO:0012505,GO:0005788,GO:0070013,GO:0005783,GO:0043233
1G7I-B	GO:0003823,GO:0005102,GO:0034987	GO:0006950,GO:0042742,GO:0002455,GO:0050778,GO:0002443,GO:0023052,GO:0051234,GO:0006810,GO:0007154,GO:0050867,GO:0044419,GO:0002460,GO:0045087,GO:0002768,GO:0002682,GO:0051249,GO:0050871,GO:0002757,GO:0061024,GO:0050864,GO:0048522,GO:0006959,GO:0045321,GO:0050776,GO:0071840,GO:0002694,GO:0002376,GO:0009617,GO:0010324,GO:0050865,GO:0009605,GO:0051251,GO:0002429,GO:0006897,GO:0099024,GO:0002696,GO:…	GO:0009986,GO:0009897,GO:0005615,GO:0005886,GO:0098552,GO:0071944,GO:0042571,GO:0019814,GO:0005576
1G7K-A		GO:0006091,GO:0043412,GO:0006464,GO:0036211,GO:0008218,GO:0018298
1G7O-A	GO:0015035,GO:0009055,GO:0015036,GO:0016667	GO:0065008,GO:0006091,GO:0019725,GO:0042592,GO:0045454,GO:0022900	GO:0005829
1G7S-A	GO:0045182,GO:0008135,GO:0003924,GO:0003723,GO:0016462,GO:0003743,GO:0090079,GO:0019001,GO:0017076,GO:0032561,GO:0032555,GO:0001882,GO:0035639,GO:0017111,GO:0016818,GO:0032550,GO:0001883,GO:0097367,GO:0005525,GO:0016817,GO:0032549,GO:0032553	GO:0006412,GO:0006518,GO:0043604,GO:0043043,GO:0043603,GO:0006413
1G7Y-A	GO:0030246,GO:0048029
1G81-A	GO:0016830,GO:0016833,GO:0016829	GO:0016053,GO:0032787,GO:1901661,GO:0044283,GO:0042180,GO:0042181,GO:0019752,GO:0006090,GO:0006082,GO:0043436,GO:0072330,GO:0046394,GO:1901663	GO:0005829
1G82-A	GO:0030545,GO:0005102,GO:0008083,GO:0098772,GO:0048018,GO:0030546,GO:0070851	GO:0071774,GO:0071310,GO:0007166,GO:0071363,GO:0010033,GO:0071495,GO:0023052,GO:0007165,GO:0044344,GO:0007154,GO:0007167,GO:0070887,GO:0042221,GO:0007169,GO:0070848,GO:0009719,GO:0051716	GO:0005576
1G85-A		GO:0050877,GO:0007600,GO:0003008,GO:0032501	GO:0005576
1G8J-A	GO:0051540,GO:0051536
1G8J-B	GO:0051537,GO:0051536,GO:0051540,GO:0016679
1G8P-A	GO:0097367,GO:0032559,GO:0016874,GO:0017076,GO:0032555,GO:0005524,GO:0035639,GO:0030554,GO:0032553	GO:0046148,GO:0006779,GO:0006778,GO:0042440,GO:0033013,GO:0033014,GO:0019438,GO:0015979
1G8Q-A			GO:0016021,GO:0031224
1G8W-A	GO:0090729,GO:0030246,GO:0048029	GO:0006950,GO:0009405,GO:0044419,GO:0006952
1G91-A	GO:0005126,GO:0030545,GO:0005102,GO:0001664,GO:0005125,GO:0042379,GO:0098772,GO:0048018,GO:0030546,GO:0008009	GO:0002376,GO:0006955	GO:0005576
1G9L-A	GO:0003723
1G9R-A	GO:0016757
1G9T-A	GO:0016757,GO:0000287,GO:0016763	GO:0042451,GO:0043094,GO:0019637,GO:0044283,GO:1901070,GO:0009123,GO:0046040,GO:0006163,GO:0090407,GO:1901137,GO:0019693,GO:0009163,GO:0043174,GO:0034654,GO:0009119,GO:0046129,GO:0009117,GO:0009156,GO:0043101,GO:1901657,GO:0043173,GO:0009168,GO:0046128,GO:0042278,GO:1901293,GO:0006166,GO:0006753,GO:1901068,GO:0009161,GO:0006164,GO:0009167,GO:0055086,GO:0009259,GO:0032261,GO:0042455,GO:0009124,GO:…	GO:0005829
1GA6-A	GO:0004175,GO:0008236,GO:0004252,GO:0008233,GO:0017171,GO:0140096,GO:0070011,GO:0016825	GO:0006508
1GA7-A	GO:0016462,GO:0000287,GO:0016817,GO:0016818	GO:0009628,GO:0006950,GO:0009266,GO:0009408	GO:0005829
1GAK-A		GO:0051704,GO:0000003,GO:0022414,GO:0019953,GO:0044703
1GAL-A	GO:0050660,GO:0016614		GO:0005576
1GAN-A	GO:0030246		GO:0005576
1GAQ-B	GO:0009055,GO:0051536,GO:0051540,GO:0051537	GO:0006091,GO:0022900
1GBE-A	GO:0004175,GO:0008236,GO:0004252,GO:0008233,GO:0017171,GO:0140096,GO:0070011,GO:0016825	GO:0006508
1GBG-A	GO:0004553,GO:0016798	GO:0005975
1GBQ-A			GO:0031974,GO:0005654,GO:0070013,GO:0005634,GO:0031981,GO:0043233
1GC4-A	GO:0030170,GO:0008483,GO:0070279,GO:0016769,GO:0019842
1GCG-A		GO:0071702,GO:0006935,GO:0040011,GO:0006810,GO:0009605,GO:0051234,GO:0051179,GO:0042330,GO:0042221,GO:0008643	GO:0030313,GO:0030288,GO:0042597,GO:0031975
1GCP-A		GO:0035556,GO:0023052,GO:0007154,GO:0007264,GO:0007165,GO:0051716
1GCQ-A			GO:0031974,GO:0005654,GO:0070013,GO:0005634,GO:0031981,GO:0043233
1GCV-A	GO:0046906,GO:0005215,GO:0005344,GO:0019825,GO:0020037	GO:0051234,GO:0006810,GO:0051179,GO:0015671,GO:0015669	GO:0005833,GO:0005829
1GCW-B	GO:0046906,GO:0005215,GO:0005344,GO:0019825,GO:0020037	GO:0051234,GO:0006810,GO:0051179,GO:0015671,GO:0015669
1GCY-A	GO:0004553,GO:0030247,GO:0030246,GO:0016798	GO:0044262,GO:0000272,GO:0044275,GO:0044248,GO:0009057,GO:0016052,GO:0044247,GO:0044042,GO:0005976,GO:1901575,GO:0009251,GO:0009056,GO:0006073,GO:0005975,GO:0044264	GO:0005576
1GD2-E	GO:0140110,GO:0003700	GO:0009889,GO:0051171,GO:0019219,GO:2000112,GO:0034654,GO:0006355,GO:0032774,GO:0051252,GO:0031326,GO:0010468,GO:0006351,GO:1903506,GO:0097659,GO:0019222,GO:0060255,GO:2001141,GO:0031323,GO:0010556,GO:0080090,GO:0016070,GO:0019438
1GD5-A	GO:0016651,GO:0008289,GO:0005543,GO:0035091
1GD6-A	GO:0004553,GO:0061783,GO:0003796,GO:0016798	GO:0006950,GO:0042742,GO:0006952,GO:0098542,GO:0009617,GO:0043207,GO:0009605,GO:0019835,GO:0051707,GO:0044419,GO:0009607
1GD7-A	GO:0003723,GO:0000049
1GDC-A	GO:0003700,GO:0140110,GO:0043565,GO:0046914,GO:0003677,GO:0008270	GO:0009889,GO:0051171,GO:0019219,GO:2000112,GO:0034654,GO:0006355,GO:0032774,GO:0051252,GO:0031326,GO:0010468,GO:0006351,GO:1903506,GO:0097659,GO:0019222,GO:0060255,GO:2001141,GO:0031323,GO:0010556,GO:0080090,GO:0016070,GO:0019438	GO:0005634
1GDE-A	GO:0030170,GO:0008483,GO:0070279,GO:0016769,GO:0019842
1GDH-A	GO:0051287,GO:0016616,GO:0016614
1GDV-A	GO:0009055,GO:0046906,GO:0046914,GO:0005506,GO:0020037	GO:0006091,GO:0022900,GO:0015979	GO:0009536,GO:0009534,GO:0031976,GO:0009579,GO:0009507,GO:0031984
1GE6-A	GO:0004175,GO:0008233,GO:0008237,GO:0140096,GO:0070011,GO:0004222
1GE9-A	GO:0043021,GO:0044877	GO:0043933,GO:0032984,GO:0002181,GO:0071840,GO:0006415,GO:0006412,GO:0016043,GO:0022411,GO:0006518,GO:0043604,GO:0043043,GO:0043603,GO:0043624	GO:0005829
1GEC-E	GO:0140096,GO:0008234,GO:0070011,GO:0008233	GO:0006508
1GEE-A	GO:0016614	GO:0043934,GO:0048646,GO:0048856,GO:0032502,GO:0009653,GO:0048869,GO:0030435,GO:0030154
1GEG-A	GO:0016616,GO:0016614	GO:1901616,GO:0006066,GO:0044248,GO:0046164,GO:1901615,GO:0042180,GO:1901575,GO:0009056,GO:0044282,GO:1902652
1GEU-A	GO:0071949,GO:0016651,GO:0016209,GO:0009055,GO:0015036,GO:0050661,GO:0016668,GO:0016667,GO:0050660	GO:0006790,GO:0098869,GO:0065008,GO:0006091,GO:0019725,GO:0042592,GO:1990748,GO:0006749,GO:0051716,GO:0098754,GO:0045454,GO:0006575,GO:0006518,GO:0070887,GO:0097237,GO:0042221,GO:0043603,GO:0022900,GO:0009636
1GFF-1	GO:0005198	GO:0044403,GO:0019058,GO:0046718,GO:0044409,GO:0052126,GO:0044419,GO:0016032,GO:0051701	GO:0019012,GO:0044423,GO:0019028,GO:0019030
1GFF-2		GO:0019062,GO:0044403,GO:0035821,GO:0044406,GO:0019058,GO:0046718,GO:0019048,GO:0044409,GO:0052126,GO:0051817,GO:0044419,GO:0044650,GO:0022610,GO:0016032,GO:0044003,GO:0051701	GO:0019012,GO:0044423,GO:0019028
1GFN-A	GO:0005216,GO:0015075,GO:1904680,GO:0022803,GO:0019904,GO:0042802,GO:0015288,GO:0022857,GO:0042887,GO:0015267,GO:0005215,GO:0022829,GO:0015318	GO:0071702,GO:0034220,GO:0006810,GO:0051234,GO:0051259,GO:0065003,GO:0070206,GO:0071840,GO:0022607,GO:0042221,GO:0042493,GO:0006811,GO:0071705,GO:0051179,GO:0015833,GO:0016043,GO:0044085,GO:0051260,GO:0043933,GO:0042886,GO:0055085	GO:0046930,GO:1902495,GO:1990351,GO:0019867,GO:0016021,GO:0030313,GO:0030312,GO:0031224,GO:0009279,GO:0071944,GO:0098796,GO:0031975,GO:0034702
1GFS-A	GO:0016853,GO:0050661,GO:0016616,GO:0016614	GO:0044262,GO:0034654,GO:0006793,GO:0055086,GO:0034637,GO:0009225,GO:0016051,GO:1901135,GO:0000271,GO:1901137,GO:0009226,GO:0005976,GO:0019438,GO:0005975,GO:0044264,GO:0033692
1GG0-A	GO:0016765	GO:0044283,GO:0051259,GO:0046364,GO:0065003,GO:1901137,GO:0051262,GO:0043436,GO:0005975,GO:0044264,GO:0071840,GO:0022607,GO:0008610,GO:0006629,GO:0008653,GO:0046394,GO:0005996,GO:0006082,GO:0009103,GO:0044255,GO:1903509,GO:0016051,GO:0044085,GO:0000271,GO:0016043,GO:0051260,GO:0033692,GO:0044262,GO:0016053,GO:0043933,GO:0034637,GO:0005976,GO:1901135,GO:0019752,GO:0051289	GO:0005829
1GG3-A	GO:0008092		GO:0005856,GO:0043228,GO:0043232
1GG4-A	GO:0097367,GO:0016879,GO:0032559,GO:0016881,GO:0016874,GO:0017076,GO:0032555,GO:0005524,GO:0035639,GO:0030554,GO:0032553	GO:0006023,GO:0032502,GO:1901137,GO:0045229,GO:0006022,GO:0000902,GO:0071554,GO:0071840,GO:0042546,GO:0006024,GO:0022603,GO:0009273,GO:0009653,GO:0044036,GO:0051301,GO:0071555,GO:0050793,GO:0044085,GO:0016043,GO:0044038,GO:0008360,GO:0009252,GO:0065008,GO:0030203,GO:0048856,GO:0000270,GO:0070589,GO:1901135,GO:0007049,GO:0022604	GO:0005829
1GGG-A	GO:0005216,GO:0015276,GO:0015075,GO:0004888,GO:0060089,GO:0038023,GO:0022803,GO:0005230,GO:0022824,GO:0022834,GO:0022857,GO:0004970,GO:0022835,GO:0015267,GO:0005215,GO:0022836,GO:0015318,GO:0030594,GO:0008066	GO:0007166,GO:0071702,GO:0071705,GO:0006820,GO:0023052,GO:0006810,GO:0051234,GO:0015711,GO:0007154,GO:0051179,GO:0046942,GO:0015849,GO:0007165,GO:0006865,GO:0006811,GO:0051716	GO:0030313,GO:0030288,GO:0042597,GO:0031975
1GGL-A	GO:0019840,GO:0008289,GO:0019842,GO:0043178		GO:0031982,GO:0070062,GO:0005615,GO:0043230,GO:1903561,GO:0005576
1GGP-A	GO:0030597,GO:0140098,GO:0016798,GO:0090729,GO:0030598,GO:0140102,GO:0016799	GO:0006950,GO:0009889,GO:0051171,GO:0034248,GO:0044419,GO:0043043,GO:2000112,GO:0031326,GO:0010468,GO:0009890,GO:0006412,GO:0043603,GO:0006518,GO:0051248,GO:0051172,GO:0010608,GO:0009405,GO:0051246,GO:0031327,GO:0006952,GO:0031324,GO:0048519,GO:0034249,GO:0006417,GO:0017148,GO:2000113,GO:0019222,GO:0010605,GO:0060255,GO:0032269,GO:0009892,GO:0031323,GO:0010629,GO:0010558,GO:0043604,GO:0010556,GO:…
1GGP-B	GO:0030597,GO:0140098,GO:0016798,GO:0030598,GO:0140102,GO:0016799	GO:0009889,GO:0051171,GO:0034248,GO:0043043,GO:2000112,GO:0031326,GO:0010468,GO:0009890,GO:0006412,GO:0043603,GO:0006518,GO:0051248,GO:0051172,GO:0010608,GO:0051246,GO:0031327,GO:0031324,GO:0048519,GO:0034249,GO:0006417,GO:0017148,GO:2000113,GO:0019222,GO:0010605,GO:0060255,GO:0032269,GO:0009892,GO:0031323,GO:0010629,GO:0010558,GO:0043604,GO:0010556,GO:0032268,GO:0080090,GO:0048523
1GGQ-A			GO:0019867,GO:0030313,GO:0030312,GO:0009279,GO:0098552,GO:0071944,GO:0031975
1GGW-A	GO:0005509	GO:0070727,GO:0007015,GO:0000281,GO:0034613,GO:0030036,GO:0031032,GO:0071840,GO:0022607,GO:0000910,GO:0030029,GO:0000278,GO:0032506,GO:1990778,GO:0033036,GO:0090529,GO:0051301,GO:0097435,GO:0051179,GO:0044085,GO:0016043,GO:0022402,GO:1903047,GO:0006996,GO:0007010,GO:0051641,GO:0061640,GO:0008104,GO:0007049	GO:0015629,GO:0032153,GO:0005938,GO:0005856,GO:0043228,GO:0005634,GO:0099568,GO:0071944,GO:0005829,GO:0043232,GO:0016459
1GGZ-A	GO:0005509	GO:0035556,GO:0019722,GO:0023052,GO:0007154,GO:0007165,GO:0019932,GO:0051716	GO:0031982,GO:0070062,GO:0005615,GO:0043230,GO:1903561,GO:0005576
1GH0-A		GO:0043412,GO:0006464,GO:0036211,GO:0015979,GO:0018298	GO:0034357,GO:0030089,GO:0030076,GO:0098796,GO:0009579,GO:0042651
1GH2-A		GO:0019725,GO:0065008,GO:0042592,GO:0045454
1GH6-B	GO:0008134	GO:0010564,GO:0009889,GO:0051171,GO:1902679,GO:0019219,GO:0045786,GO:0044770,GO:2000112,GO:0006357,GO:0006366,GO:1901987,GO:0051253,GO:0034654,GO:0032774,GO:0006355,GO:0007346,GO:0000082,GO:0051252,GO:0031326,GO:0009890,GO:0010468,GO:0000278,GO:1901988,GO:0051172,GO:0006351,GO:0051726,GO:0044843,GO:0031327,GO:0006915,GO:0031324,GO:2000045,GO:0048519,GO:0007049,GO:0045892,GO:0008285,GO:0012501,GO:…	GO:0005634,GO:0005667,GO:0090575
1GH8-A	GO:0003723,GO:0090079,GO:0003746,GO:0045182,GO:0008135	GO:0006412,GO:0006414,GO:0006518,GO:0043604,GO:0043043,GO:0043603
1GHC-A	GO:0003677	GO:0043933,GO:0006996,GO:0071824,GO:0022607,GO:0071840,GO:0031497,GO:0006333,GO:0051276,GO:0071103,GO:0006323,GO:0044085,GO:0016043,GO:0065003,GO:0006325,GO:0065004,GO:0034622,GO:0034728	GO:0000786,GO:0043228,GO:0044815,GO:0005634,GO:0032993,GO:0043232,GO:0005694,GO:0000785
1GHD-A	GO:0016810,GO:0016811	GO:0017000,GO:0016999,GO:0017144
1GHE-A	GO:0016746
1GHH-A	GO:0019899	GO:0006950,GO:0009991,GO:0031668,GO:0009605,GO:0007154,GO:0006974,GO:0006281,GO:0006259,GO:0071496,GO:0033554,GO:0051716
1GHS-A	GO:0004553,GO:0008422,GO:0015926,GO:0016798	GO:0006950,GO:0050832,GO:0044248,GO:0016052,GO:0044419,GO:0005975,GO:0044264,GO:0000272,GO:0044275,GO:0051273,GO:0009620,GO:0009605,GO:1901575,GO:0009056,GO:0006952,GO:0009057,GO:0098542,GO:0043207,GO:0044247,GO:0044042,GO:0009607,GO:0051275,GO:0044262,GO:0005976,GO:0051707,GO:0009251,GO:0006073
1GHT-A	GO:0140097,GO:0003677	GO:0006310,GO:0006259
1GIO-A	GO:0016788,GO:0004540,GO:0097367,GO:0140098,GO:0005507,GO:0005102,GO:0008092,GO:0005539,GO:0004519,GO:0046914,GO:0008201,GO:1901681,GO:0003677,GO:0003779,GO:0004518	GO:0009889,GO:0051171,GO:0051234,GO:0098781,GO:0030036,GO:0036293,GO:0032774,GO:0009890,GO:0061458,GO:0045017,GO:0006351,GO:0051047,GO:0030154,GO:0051246,GO:0051258,GO:0051222,GO:0050678,GO:0048519,GO:0051345,GO:0051179,GO:0048513,GO:0007548,GO:0090087,GO:0033002,GO:0017148,GO:0032880,GO:0048869,GO:0048608,GO:0048518,GO:0042886,GO:0035239,GO:0060255,GO:0032269,GO:0048646,GO:0140352,GO:0046903,GO:…	GO:0031974,GO:0031982,GO:0030424,GO:0043228,GO:0043005,GO:0031981,GO:0030427,GO:0150034,GO:0005615,GO:0005730,GO:0044297,GO:0031012,GO:0036477,GO:0120025,GO:0043025,GO:0097708,GO:0005634,GO:0043232,GO:0043233,GO:0031410,GO:0062023,GO:0042995,GO:0070013,GO:0005576
1GJI-A	GO:0140110,GO:0003677,GO:0003700	GO:0031325,GO:0051173,GO:0009889,GO:0051171,GO:0023052,GO:0019219,GO:0007154,GO:0010604,GO:0009891,GO:2000112,GO:0045935,GO:0048522,GO:0034654,GO:0010557,GO:1902680,GO:0006355,GO:0032774,GO:0051252,GO:0031326,GO:0010468,GO:0051254,GO:0007249,GO:0006351,GO:0009893,GO:0051716,GO:0045893,GO:1903506,GO:0031328,GO:0007165,GO:1903508,GO:0048518,GO:0097659,GO:0019222,GO:0035556,GO:0060255,GO:2001141,GO:…	GO:0005634
1GJJ-A	GO:0003677
1GJU-A		GO:0005975
1GJX-A	GO:0016746,GO:0016407,GO:0140096,GO:0016747	GO:0009135,GO:0046939,GO:0016052,GO:0019637,GO:0009185,GO:0006163,GO:0019693,GO:0009179,GO:0043436,GO:0005975,GO:0006165,GO:0016310,GO:0006757,GO:0032787,GO:0009117,GO:0006091,GO:1901575,GO:0009056,GO:0006753,GO:0006082,GO:0055086,GO:0009259,GO:0046031,GO:0006096,GO:0006796,GO:0009150,GO:0009132,GO:0006793,GO:0072521,GO:1901135,GO:0019752,GO:0006090,GO:0046034	GO:1990204,GO:1902494
1GJY-A	GO:0005509
1GK4-A			GO:0099513,GO:0099080,GO:0099081,GO:0099512,GO:0005856,GO:0043228,GO:0043232
1GKA-B			GO:0005615,GO:0005576
1GKF-A	GO:0016810,GO:0016811	GO:0017000,GO:0016999,GO:0017144
1GKH-A	GO:0003677,GO:0003697	GO:0044403,GO:0019058,GO:0019079,GO:0006260,GO:0044419,GO:0016032
1GKI-A		GO:0051704,GO:0044764
1GKM-A	GO:0016829,GO:0016840	GO:1901361,GO:0044248,GO:0009074,GO:0009063,GO:0009064,GO:0043436,GO:0046395,GO:0009072,GO:0032787,GO:1901605,GO:1901575,GO:0009056,GO:0006547,GO:0006082,GO:0044270,GO:0016054,GO:0046700,GO:0043648,GO:0019439,GO:0044282,GO:0052803,GO:1901565,GO:0006536,GO:0006520,GO:0019752,GO:0043603,GO:1901606
1GKQ-A	GO:0016810
1GKR-A	GO:0050897,GO:0016812,GO:0016810,GO:0046914,GO:0008270	GO:1901361,GO:0044248,GO:1901565,GO:0046700,GO:1901575,GO:0043605,GO:0009056,GO:0043603,GO:0044270
1GKS-A	GO:0009055,GO:0046906,GO:0046914,GO:0005506,GO:0020037	GO:0006091,GO:0022900
1GL2-A		GO:0006810,GO:0016192,GO:0051234,GO:0051179	GO:0016021,GO:0031224
1GL2-B	GO:0060090,GO:0030674	GO:0071702,GO:0071705,GO:0046907,GO:0006886,GO:0051649,GO:0042886,GO:0051641,GO:0006810,GO:0051234,GO:0051179,GO:0015833,GO:0070727,GO:0045184,GO:0015031,GO:0008104,GO:0034613,GO:0033036
1GLD-G	GO:0016772,GO:0016773,GO:0016301,GO:0097367,GO:0042802,GO:0032559,GO:0017076,GO:0046914,GO:0032555,GO:0005524,GO:0032553,GO:0035639,GO:0030554,GO:0008270	GO:1901616,GO:0006950,GO:0044248,GO:0046164,GO:0016052,GO:0019637,GO:0005975,GO:0016310,GO:0044275,GO:0006066,GO:0019751,GO:0006974,GO:1901575,GO:0009056,GO:0006071,GO:0051716,GO:1901615,GO:0019400,GO:0044282,GO:0006796,GO:0033554,GO:0044262,GO:0006793,GO:1901135,GO:0046174	GO:0005829
1GLU-A	GO:0003700,GO:0140110,GO:0043565,GO:0046914,GO:0003677,GO:0008270	GO:0009889,GO:0051171,GO:0019219,GO:2000112,GO:0034654,GO:0006355,GO:0032774,GO:0051252,GO:0031326,GO:0010468,GO:0006351,GO:1903506,GO:0097659,GO:0019222,GO:0060255,GO:2001141,GO:0031323,GO:0010556,GO:0080090,GO:0016070,GO:0019438	GO:0005634
1GLV-A	GO:0097367,GO:0016879,GO:0032559,GO:0016881,GO:0016874,GO:0017076,GO:0000287,GO:0032555,GO:0005524,GO:0035639,GO:0030554,GO:0032553	GO:0006790,GO:0019184,GO:0006749,GO:0042398,GO:0006575,GO:0006518,GO:0043604,GO:0043043,GO:0044272,GO:0043603	GO:0005829
1GM5-A	GO:0017111,GO:0016462,GO:0016818,GO:0097367,GO:0032559,GO:0004386,GO:0008094,GO:0017076,GO:0016817,GO:0003678,GO:0140097,GO:0032555,GO:0005524,GO:0032553,GO:0035639,GO:0030554,GO:0016887	GO:0006996,GO:0006950,GO:0006259,GO:0071840,GO:0051276,GO:0071103,GO:0016043,GO:0006974,GO:0032508,GO:0006281,GO:0006310,GO:0032392,GO:0033554,GO:0051716
1GM6-A			GO:0005576
1GM9-A	GO:0016810,GO:0016811	GO:0017000,GO:0016999,GO:0017144
1GMB-A	GO:0009055,GO:0046906,GO:0020037	GO:0006091,GO:0022900
1GME-A		GO:0043933,GO:0022607,GO:0071840,GO:0051259,GO:0044085,GO:0016043,GO:0065003,GO:0051260
1GMJ-A	GO:0030234,GO:0098772,GO:0060589,GO:0004857	GO:0065009,GO:0050790,GO:0043086,GO:0051336,GO:0044092,GO:0051346,GO:0043462	GO:0005739
1GMU-A	GO:0016151,GO:0046914,GO:0051082	GO:0071941,GO:0043933,GO:0022607,GO:0071840,GO:0006457,GO:0044085,GO:0016043,GO:0065003,GO:0043412,GO:0006464,GO:0043603,GO:0036211
1GMZ-A	GO:0016788,GO:0052689,GO:0004623,GO:0004620,GO:0016298,GO:0005509	GO:0071702,GO:0016042,GO:0006820,GO:0019637,GO:0006810,GO:0051234,GO:0010876,GO:0032309,GO:0006629,GO:0050482,GO:1901575,GO:0009056,GO:0015718,GO:0006811,GO:0033036,GO:0006644,GO:0044255,GO:0015711,GO:0051179,GO:0006869,GO:0006796,GO:1901571,GO:1903963,GO:0006793,GO:0015909,GO:0046903,GO:0046942,GO:0071715,GO:0015849,GO:0015908
1GN0-A	GO:0016782,GO:0016783	GO:0044262,GO:0006066,GO:0019751,GO:1901615,GO:0019400,GO:0006071,GO:0005975
1GN1-A	GO:0097367,GO:0032559,GO:0017076,GO:0032555,GO:0005524,GO:0035639,GO:0030554,GO:0032553
1GN4-A	GO:0016209,GO:0030145,GO:0046914,GO:0005506,GO:0004784,GO:0016721	GO:0000302,GO:0006950,GO:0044419,GO:0009636,GO:0000305,GO:0010035,GO:0098754,GO:0062197,GO:0072593,GO:0070887,GO:0042221,GO:0071450,GO:0009405,GO:0051716,GO:1901701,GO:0019430,GO:0006801,GO:1901700,GO:0034614,GO:0006979,GO:0071451,GO:0033554,GO:0098869,GO:0000303,GO:1990748,GO:0034599,GO:0097237	GO:0005886,GO:0042597,GO:0071944,GO:0005829,GO:0005576
1GNV-A	GO:0004175,GO:0008236,GO:0004252,GO:0008233,GO:0017171,GO:0140096,GO:0070011,GO:0016825	GO:0006508
1GNX-A	GO:0004553,GO:0008422,GO:0015926,GO:0016798	GO:0051275,GO:0000272,GO:0044262,GO:0044275,GO:0044248,GO:0030243,GO:0009057,GO:0016052,GO:0051273,GO:0044247,GO:0044042,GO:0005976,GO:1901575,GO:0009251,GO:0009056,GO:0006073,GO:0005975,GO:0044264,GO:0030245
1GO1-A	GO:0003723,GO:0005198,GO:0003735	GO:0006412,GO:0006518,GO:0043604,GO:0043043,GO:0043603	GO:0015934,GO:1990904,GO:0043228,GO:0005829,GO:0005840,GO:0022626,GO:0043232,GO:0044391,GO:0022625
1GO3-E	GO:0016772,GO:0016779,GO:0140098,GO:0034062,GO:0097747,GO:0003899,GO:0003677	GO:0034654,GO:0097659,GO:0032774,GO:0006351,GO:0016070,GO:0019438
1GO3-F		GO:0034654,GO:0097659,GO:0032774,GO:0006352,GO:0006351,GO:0016070,GO:0019438	GO:1990234,GO:0061695,GO:1902494,GO:0030880
1GO4-E		GO:0010564,GO:0007093,GO:0007059,GO:0051276,GO:0045786,GO:0000075,GO:0044770,GO:0140014,GO:1901987,GO:0051983,GO:0071840,GO:0007346,GO:0000278,GO:1901988,GO:2001251,GO:0033043,GO:0051783,GO:0098813,GO:0000070,GO:0051726,GO:0007088,GO:0051129,GO:0000280,GO:0010639,GO:0048519,GO:0016043,GO:0022402,GO:0048285,GO:0045930,GO:0010948,GO:1903047,GO:0051128,GO:0006996,GO:0051304,GO:1901990,GO:0000819,GO:…
1GO5-A		GO:0015931,GO:0071702,GO:0071705,GO:0006403,GO:0051234,GO:0006810,GO:0050658,GO:0051179,GO:0051236,GO:0051028,GO:0050657,GO:0033036	GO:0005634
1GOB-A	GO:0016788,GO:0004540,GO:0140098,GO:0004518,GO:0000287,GO:0016893,GO:0004519,GO:0016891,GO:0004521	GO:1901361,GO:0044248,GO:0009057,GO:0090502,GO:0044265,GO:0006401,GO:0090501,GO:0046700,GO:1901575,GO:0090305,GO:0009056,GO:0034655,GO:0019439,GO:0006259,GO:0016070,GO:0044270
1GOD-A	GO:0016788,GO:0052689,GO:0004623,GO:0090729,GO:0004620,GO:0016298,GO:0005509	GO:0071702,GO:0016042,GO:0006820,GO:0019637,GO:0006810,GO:0051234,GO:0044419,GO:0010876,GO:0032309,GO:0006629,GO:0050482,GO:1901575,GO:0009056,GO:0015718,GO:0009405,GO:0006811,GO:0033036,GO:0006644,GO:0044255,GO:0015711,GO:0051179,GO:0006796,GO:0006869,GO:1901571,GO:1903963,GO:0006793,GO:0015909,GO:0046903,GO:0046942,GO:0071715,GO:0015849,GO:0015908	GO:0005576
1GOJ-A	GO:0017111,GO:0016462,GO:0015631,GO:0008017,GO:0016818,GO:0003774,GO:0097367,GO:0032559,GO:0003777,GO:0008092,GO:0017076,GO:0016817,GO:0032555,GO:0005524,GO:0035639,GO:0030554,GO:0032553	GO:0007018,GO:0007017,GO:0006928
1GOT-G	GO:0017111,GO:0016462,GO:0016818,GO:0016817,GO:0003924	GO:0007186,GO:0023052,GO:0007154,GO:0007165,GO:0051716	GO:1902494,GO:0019898,GO:0019897,GO:0009898,GO:0005886,GO:0098552,GO:0071944,GO:0098797,GO:0098796,GO:0098562
1GOW-A	GO:0004553,GO:0015925,GO:0016798	GO:0005975
1GP4-A	GO:0031406,GO:0043177,GO:0048029,GO:0030246,GO:0019842,GO:0051213,GO:0016705	GO:0046148,GO:0006996,GO:0006950,GO:0044550,GO:0007033,GO:0071840,GO:0010033,GO:1901700,GO:0042440,GO:0009725,GO:0009611,GO:0019748,GO:1901615,GO:0016043,GO:0019438,GO:0042221,GO:1901617,GO:0009719,GO:0018958
1GP7-A	GO:0016788,GO:0052689,GO:0004623,GO:0004620,GO:0016298,GO:0005509	GO:0071702,GO:0016042,GO:0006820,GO:0019637,GO:0006810,GO:0051234,GO:0010876,GO:0032309,GO:0006629,GO:0050482,GO:1901575,GO:0009056,GO:0015718,GO:0006811,GO:0033036,GO:0006644,GO:0044255,GO:0015711,GO:0051179,GO:0006869,GO:0006796,GO:1901571,GO:1903963,GO:0006793,GO:0015909,GO:0046903,GO:0046942,GO:0071715,GO:0015849,GO:0015908
1GPC-A	GO:0003677,GO:0003697
1GPE-A	GO:0050660,GO:0016614		GO:0005576
1GPI-A	GO:0004553,GO:0016798	GO:0005975
1GPJ-A	GO:0140098,GO:0140101,GO:0050661,GO:0016620,GO:0016903	GO:0046148,GO:0006779,GO:0006778,GO:0042440,GO:0033013,GO:0033014,GO:0042168,GO:0019438,GO:0006783
1GPL-A	GO:0016788,GO:0052689,GO:0016298	GO:0006629
1GPM-A	GO:0016462,GO:0016818,GO:0097367,GO:0042802,GO:0032559,GO:0032555,GO:0016874,GO:0016884,GO:0017076,GO:0016817,GO:0016879,GO:0005524,GO:0035639,GO:0030554,GO:0032553	GO:0042451,GO:0044283,GO:0019637,GO:1901070,GO:0009064,GO:0009123,GO:0006163,GO:0006541,GO:0090407,GO:1901137,GO:0019693,GO:0043436,GO:0009163,GO:0034654,GO:0009119,GO:0046129,GO:0009117,GO:0009156,GO:1901605,GO:1901657,GO:0006753,GO:1901293,GO:0009168,GO:0046128,GO:0042278,GO:0006082,GO:1901068,GO:0006164,GO:0009161,GO:0009167,GO:0055086,GO:0009259,GO:0042455,GO:0009124,GO:0009260,GO:0006796,GO:…	GO:0005829
1GPO-L	GO:0003823,GO:0005102,GO:0034987	GO:0006950,GO:0042742,GO:0002455,GO:0050778,GO:0002443,GO:0023052,GO:0051234,GO:0032502,GO:0006810,GO:0007154,GO:0050867,GO:0044419,GO:0002460,GO:0045087,GO:0002768,GO:0002682,GO:0051249,GO:0050871,GO:0030183,GO:0061024,GO:0002757,GO:0050864,GO:0048522,GO:0006959,GO:0045321,GO:0050776,GO:0071840,GO:0002694,GO:0002376,GO:0009617,GO:0010324,GO:0050865,GO:0009605,GO:0051251,GO:0002429,GO:0006897,GO:…	GO:0009986,GO:0009897,GO:0005615,GO:0005886,GO:0098552,GO:0071944,GO:0042571,GO:0019814,GO:0005576
1GPP-A		GO:0006508,GO:0016485,GO:0051604
1GPQ-A	GO:0030234,GO:0098772,GO:0004857	GO:0065009,GO:0050790,GO:0061077,GO:0043086,GO:0006457,GO:0044092	GO:0030313,GO:0030288,GO:0042597,GO:0031975
1GPR-A	GO:0016772,GO:0016773,GO:0016301,GO:0022857,GO:0005215,GO:0022804,GO:0015144	GO:0071702,GO:0006796,GO:0006793,GO:0055085,GO:0006810,GO:0051234,GO:0051179,GO:0009401,GO:0008643,GO:0016310,GO:0034219
1GPU-A		GO:0006793,GO:0006740,GO:0006091,GO:0019637,GO:0006098,GO:1901135,GO:0051156,GO:0006796,GO:0006739	GO:0005634,GO:0005829
1GPZ-A	GO:0004175,GO:0008236,GO:0004252,GO:0008233,GO:0017171,GO:0140096,GO:0070011,GO:0016825	GO:0002455,GO:0050778,GO:0002443,GO:0002460,GO:0002682,GO:0006959,GO:0050776,GO:0002376,GO:0019724,GO:0002449,GO:0002252,GO:0002684,GO:0048583,GO:0002253,GO:0002250,GO:0006508,GO:0006955,GO:0048518,GO:0006958,GO:0016064,GO:0048584,GO:0006956
1GQ2-A	GO:0051287,GO:0016830,GO:0016831,GO:0016614,GO:0016829,GO:0016616
1GQ7-A	GO:0016810,GO:0016813	GO:0016053,GO:0032787,GO:0044283,GO:0019752,GO:0043603,GO:0043604,GO:0006082,GO:0043436,GO:0072330,GO:0046394
1GQ8-A	GO:0016788,GO:0052689	GO:0000272,GO:0071840,GO:0009057,GO:0016052,GO:0071555,GO:0005976,GO:0016043,GO:0045229,GO:1901575,GO:0009056,GO:0005975,GO:0071554	GO:0071944,GO:0030312,GO:0005618,GO:0005576
1GQA-A	GO:0009055,GO:0046906,GO:0046914,GO:0005506,GO:0020037	GO:0006091,GO:0022900	GO:0042597
1GQI-A	GO:0004553,GO:0016798	GO:0044262,GO:0000272,GO:0044248,GO:0044036,GO:0009057,GO:0016052,GO:0044265,GO:0044347,GO:0071554,GO:0045493,GO:0010410,GO:0005976,GO:1901575,GO:0009056,GO:0016998,GO:0010383,GO:0005975,GO:0044264,GO:0045491	GO:0019867,GO:0030313,GO:0030312,GO:0009279,GO:0071944,GO:0031975,GO:0005576
1GQO-A	GO:0016836,GO:0016829,GO:0016835	GO:0016053,GO:0009072,GO:0044283,GO:0046394,GO:0046417,GO:0009423,GO:0019752,GO:0006520,GO:0043648,GO:0008652,GO:0043650,GO:0006082,GO:0043436,GO:0019438,GO:0009073
1GQP-A		GO:0044248,GO:0006511,GO:0009057,GO:0044265,GO:0043632,GO:0051603,GO:1901565,GO:0030163,GO:0006508,GO:1901575,GO:0031145,GO:0043161,GO:0009056,GO:0044257,GO:0010498,GO:0019941	GO:1902494,GO:0031461,GO:1990234,GO:0005634,GO:0000151
1GQV-A	GO:0016788,GO:0004540,GO:0097367,GO:0140098,GO:0008289,GO:0016829,GO:0004519,GO:0004518	GO:1901361,GO:0006950,GO:0042742,GO:0044248,GO:0002274,GO:0032940,GO:0002443,GO:0051234,GO:0006810,GO:0002275,GO:0044419,GO:0002283,GO:0045055,GO:0002444,GO:0006959,GO:0045321,GO:0050830,GO:0009615,GO:0044265,GO:0002376,GO:0009617,GO:0040011,GO:0002263,GO:0009605,GO:0050829,GO:1901575,GO:0042221,GO:0034655,GO:0009056,GO:0044270,GO:0002252,GO:0006935,GO:0006887,GO:0051649,GO:0006952,GO:0009057,GO:…	GO:0031974,GO:0031982,GO:0005775,GO:0043230,GO:0031983,GO:0034774,GO:0099503,GO:0005773,GO:0005615,GO:0012505,GO:0030141,GO:0070062,GO:0005766,GO:0097708,GO:1903561,GO:0060205,GO:0043233,GO:0031410,GO:0000323,GO:0042582,GO:0070013,GO:0005764,GO:0005576
1GQY-A	GO:0097367,GO:0016879,GO:0032559,GO:0016881,GO:0016874,GO:0017076,GO:0032555,GO:0005524,GO:0035639,GO:0030554,GO:0032553	GO:0006023,GO:0032502,GO:1901137,GO:0045229,GO:0006022,GO:0000902,GO:0071554,GO:0071840,GO:0042546,GO:0006024,GO:0022603,GO:0009273,GO:0009653,GO:0044036,GO:0051301,GO:0071555,GO:0044085,GO:0050793,GO:0016043,GO:0044038,GO:0008360,GO:0009252,GO:0065008,GO:0030203,GO:0048856,GO:0000270,GO:0070589,GO:1901135,GO:0007049,GO:0022604
1GR0-A	GO:0016853,GO:0046914,GO:0008270	GO:0006790,GO:0044283,GO:0019637,GO:0090407,GO:1901137,GO:0044419,GO:1901617,GO:0005975,GO:0006066,GO:0019751,GO:0008610,GO:0006629,GO:1901657,GO:0046165,GO:0044272,GO:0009405,GO:0006644,GO:0044255,GO:0046173,GO:1901615,GO:0016137,GO:0016051,GO:0008654,GO:0006796,GO:0044262,GO:0006793,GO:0034637,GO:1901135,GO:1901659	GO:0005829
1GRI-A	GO:0003723,GO:0019899,GO:0019901,GO:0005126,GO:0019904,GO:0042802,GO:0019902,GO:0005102,GO:0019900,GO:0070851	GO:0006928,GO:0051171,GO:0090066,GO:0000904,GO:0010638,GO:1902905,GO:0051234,GO:0007154,GO:0001701,GO:0044419,GO:0016477,GO:0002682,GO:0002757,GO:0051249,GO:0030182,GO:0002768,GO:0061024,GO:0030036,GO:0043434,GO:0071417,GO:0044403,GO:0002431,GO:0045321,GO:0050776,GO:0009966,GO:0061458,GO:0006974,GO:0043491,GO:0006898,GO:0042221,GO:0009790,GO:0072593,GO:0048468,GO:1901701,GO:0051701,GO:0030154,GO:…	GO:0031974,GO:0031982,GO:0005654,GO:0043228,GO:0043230,GO:0031981,GO:0030054,GO:0005794,GO:0031090,GO:0005615,GO:0005886,GO:0005730,GO:0005829,GO:0005768,GO:0012505,GO:0070062,GO:0097708,GO:0005634,GO:0071944,GO:0098797,GO:0005911,GO:0098796,GO:0043232,GO:0012506,GO:1903561,GO:0070161,GO:0043233,GO:0031410,GO:0070013,GO:0005576
1GRJ-A	GO:0003677,GO:0019899,GO:0070063	GO:0009889,GO:0051171,GO:0019219,GO:2000112,GO:0034654,GO:0006355,GO:0032774,GO:0051252,GO:0031326,GO:0010468,GO:0006351,GO:0032784,GO:0006354,GO:1903506,GO:0097659,GO:0019222,GO:0060255,GO:2001141,GO:0031323,GO:0010556,GO:0080090,GO:0016070,GO:0019438	GO:0005829
1GRN-B		GO:0007154,GO:0023052,GO:0051716,GO:0007165
1GRW-A			GO:0120025,GO:0005856,GO:0042995,GO:0043228,GO:0043232
1GRX-A	GO:0015035,GO:0009055,GO:0015036,GO:0016667	GO:0009262,GO:0019725,GO:0019637,GO:0090407,GO:1901137,GO:0022900,GO:0034654,GO:0009117,GO:0006091,GO:0045454,GO:0006753,GO:1901293,GO:0009263,GO:0055086,GO:0006796,GO:0042592,GO:0065008,GO:0006793,GO:0009165,GO:1901135,GO:0019438
1GS0-A	GO:0016757,GO:0016763	GO:0036211,GO:0043412,GO:0006464
1GS5-A	GO:0016772,GO:0016301,GO:0097367,GO:0032559,GO:0017076,GO:0016774,GO:0032555,GO:0005524,GO:0035639,GO:0030554,GO:0032553	GO:1901607,GO:0006950,GO:0044283,GO:0009064,GO:0043436,GO:0016310,GO:1901605,GO:0009084,GO:0006974,GO:0006082,GO:0046394,GO:0051716,GO:0006526,GO:0006796,GO:0033554,GO:0016053,GO:0006525,GO:0006793,GO:0006520,GO:0019752,GO:0006591,GO:0008652
1GSO-A	GO:0097367,GO:0032559,GO:0032555,GO:0016874,GO:0017076,GO:0016879,GO:0005524,GO:0035639,GO:0030554,GO:0032553	GO:0006950,GO:0019637,GO:0042440,GO:0009123,GO:0046040,GO:0006163,GO:0090407,GO:1901137,GO:0019693,GO:0034654,GO:0009117,GO:0009112,GO:0009156,GO:0006974,GO:0009168,GO:1901293,GO:0006753,GO:0051716,GO:0006164,GO:0009161,GO:0006144,GO:0009167,GO:0055086,GO:0009259,GO:0009124,GO:0009260,GO:0006796,GO:0046390,GO:0009152,GO:0033554,GO:0009150,GO:0046148,GO:0009126,GO:0006793,GO:0072522,GO:0009127,GO:…
1GSQ-A	GO:0004364,GO:0016765
1GSU-A	GO:0019899,GO:0033218,GO:0042802,GO:0016765,GO:0042803,GO:0046983,GO:1901681,GO:0004364,GO:0072341,GO:0042277	GO:0006790,GO:0042178,GO:0044248,GO:0006749,GO:0006575,GO:0006518,GO:0070887,GO:0043603,GO:0009056,GO:0042221,GO:0042537,GO:0071466,GO:0006805,GO:0009410,GO:0051716	GO:0005829,GO:0005576
1GTD-A	GO:0097367,GO:0016879,GO:0032559,GO:0016874,GO:0016884,GO:0017076,GO:0032555,GO:0005524,GO:0035639,GO:0030554,GO:0032553	GO:0019637,GO:0009123,GO:0046040,GO:0006163,GO:0090407,GO:0019693,GO:1901137,GO:0034654,GO:0009117,GO:0009156,GO:0006753,GO:0009168,GO:1901293,GO:0006164,GO:0009167,GO:0009161,GO:0055086,GO:0009259,GO:0009124,GO:0009260,GO:0006796,GO:0046390,GO:0009152,GO:0009150,GO:0009126,GO:0006793,GO:0009127,GO:0072522,GO:0006189,GO:0072521,GO:0009165,GO:1901135,GO:0006188,GO:0019438
1GTM-A	GO:0016638	GO:0043436,GO:0006520,GO:0019752,GO:0006082
1GTT-A	GO:0016830,GO:0016831,GO:0016829,GO:0016853,GO:0016860	GO:1901616,GO:1901361,GO:0032787,GO:0046395,GO:0044248,GO:0016054,GO:1901615,GO:0072329,GO:0018958,GO:0019752,GO:1901575,GO:0019439,GO:0009056,GO:0043436,GO:0044282,GO:0006082
1GU6-A	GO:0005506,GO:0046906,GO:0016661,GO:0046914,GO:0005509,GO:0020037	GO:0045333,GO:0071941,GO:0009061,GO:2001057,GO:0022904,GO:0006091,GO:0015980,GO:0043436,GO:0022900,GO:0006082	GO:0030313,GO:0030288,GO:0042597,GO:0031975
1GU9-A	GO:0016684,GO:0051920,GO:0016667,GO:0016209	GO:0006950,GO:0006979
1GUA-B		GO:0007154,GO:0023052,GO:0051716,GO:0007165
1GUD-A	GO:0030246,GO:0048029	GO:0071702,GO:0006810,GO:0051234,GO:0051179,GO:0008643	GO:0030313,GO:0030288,GO:0042597,GO:0031975
1GUI-A	GO:0016798
1GUL-A	GO:0042802,GO:0042803,GO:0046983,GO:0004364,GO:0016765	GO:0006790,GO:0006749,GO:0006575,GO:0006518,GO:0070887,GO:0042221,GO:0044272,GO:0043603,GO:0071466,GO:0006805,GO:0009410,GO:0051716	GO:0005829
1GUO-A		GO:0006820,GO:0051234,GO:0006810,GO:0051179,GO:0015698,GO:0006811
1GUX-A	GO:0008134	GO:0010564,GO:0009889,GO:0051171,GO:1902679,GO:0019219,GO:0045786,GO:0044770,GO:2000112,GO:0006357,GO:0006366,GO:1901987,GO:0051253,GO:0034654,GO:0032774,GO:0006355,GO:0007346,GO:0000082,GO:0051252,GO:0031326,GO:0009890,GO:0010468,GO:0000278,GO:1901988,GO:0051172,GO:0006351,GO:0051726,GO:0044843,GO:0031327,GO:0006915,GO:0031324,GO:2000045,GO:0048519,GO:0007049,GO:0045892,GO:0008285,GO:0012501,GO:…	GO:0005634,GO:0005667,GO:0090575
1GUZ-A	GO:0016616,GO:0016614	GO:0043436,GO:0019752,GO:0006082,GO:0005975
1GV0-A	GO:0016616,GO:0016614	GO:0045333,GO:0006091,GO:0009060,GO:0019752,GO:0006099,GO:0015980,GO:0043436,GO:0005975,GO:0006082
1GV3-A	GO:0004784,GO:0016721,GO:0016209	GO:0072593,GO:0006801
1GV7-A	GO:0016788,GO:0004540,GO:0140098,GO:0016829,GO:0004519,GO:0004518	GO:0016070,GO:0090501,GO:0090305	GO:0005576
1GV9-A	GO:0030246,GO:0048029	GO:0046907,GO:0006888,GO:0051649,GO:0048193,GO:0051641,GO:0006810,GO:0051234,GO:0051179,GO:0016192
1GVE-A	GO:0004033,GO:0016616,GO:0016614,GO:0042802	GO:1901361,GO:0044248,GO:0019748,GO:0046700,GO:0098754,GO:1901575,GO:0042221,GO:0009056,GO:0009636	GO:0005829
1GVF-A	GO:0016830,GO:0042802,GO:0016829,GO:0016832,GO:0046914,GO:0008270	GO:0043933,GO:1901136,GO:0046434,GO:0006793,GO:0071840,GO:0022607,GO:0019637,GO:0051259,GO:0044085,GO:0016043,GO:0065003,GO:0051262,GO:1901575,GO:1901135,GO:0051289,GO:0009056,GO:0005975,GO:0006796,GO:0051260	GO:0005829
1GVH-A	GO:0071949,GO:0005504,GO:0031406,GO:0043177,GO:0008289,GO:0046906,GO:0033293,GO:0020037,GO:0016667,GO:0005215,GO:0005344,GO:0019825,GO:0051213,GO:0016705,GO:0050660	GO:0006950,GO:0006810,GO:0051234,GO:0051179,GO:0015671,GO:0015669,GO:0042221,GO:0009636
1GVN-A		GO:0031341,GO:0048519,GO:0042221,GO:0001906,GO:0048523,GO:0009636
1GVZ-A	GO:0004175,GO:0008236,GO:0004252,GO:0008233,GO:0017171,GO:0140096,GO:0070011,GO:0016825	GO:0008015,GO:0003013,GO:0016485,GO:0065008,GO:0003008,GO:0008217,GO:0006508,GO:0031638,GO:0032501,GO:0051604	GO:0031982,GO:0012505,GO:0030141,GO:0097708,GO:0005576,GO:0099503,GO:0031410
1GW1-A	GO:0004553,GO:0016798	GO:0000272,GO:0009057,GO:0016052,GO:0005976,GO:1901575,GO:0009056,GO:0005975
1GWC-A	GO:0004364,GO:0016765
1GWF-A	GO:0016209,GO:0004601,GO:0046906,GO:0016684,GO:0020037	GO:0042743,GO:0006950,GO:0044248,GO:0098869,GO:0042744,GO:1990748,GO:0051716,GO:0098754,GO:0097237,GO:0072593,GO:0070887,GO:0009056,GO:0042221,GO:0006979,GO:0009636
1GWI-A	GO:0004497,GO:0046906,GO:0046914,GO:0016705,GO:0005506,GO:0016709,GO:0020037	GO:1901616,GO:1901361,GO:0008202,GO:0006066,GO:0016042,GO:0046164,GO:1901615,GO:0006629,GO:0016125,GO:1901575,GO:0009056,GO:0044282,GO:0008203,GO:1902652
1GWN-A	GO:0017111,GO:0016462,GO:0016818,GO:0097367,GO:0032550,GO:0005525,GO:0032549,GO:0019001,GO:0017076,GO:0032561,GO:0016817,GO:0003924,GO:0001883,GO:0032555,GO:0001882,GO:0035639,GO:0032553	GO:0035556,GO:0023052,GO:0007154,GO:0007264,GO:0007165,GO:0051716
1GWP-A		GO:0044403,GO:0044419,GO:0016032
1GWS-A	GO:0009055,GO:0046906,GO:0020037
1GX3-A	GO:0016747,GO:0016746,GO:0016407,GO:0016410,GO:0008080
1GX7-D	GO:0009055,GO:0046914,GO:0051540,GO:0005506,GO:0051536	GO:0006091,GO:0022900	GO:0042597
1GXD-C	GO:0030234,GO:0019899,GO:0004857,GO:0061134,GO:0005102,GO:0002020,GO:0061135,GO:0004866,GO:0030414,GO:0046914,GO:0098772,GO:0050839,GO:0044877,GO:0008270	GO:0045597,GO:0051171,GO:0051234,GO:0007154,GO:0010604,GO:0030182,GO:0002283,GO:0045321,GO:0009966,GO:0002263,GO:0051962,GO:0043410,GO:0051346,GO:0042221,GO:0048468,GO:0051726,GO:0042493,GO:0030154,GO:0051716,GO:0051246,GO:0051056,GO:0009968,GO:0048519,GO:0051179,GO:0048869,GO:0052547,GO:0048518,GO:0060255,GO:0032269,GO:0140352,GO:0046903,GO:0051336,GO:0043312,GO:0050767,GO:0032268,GO:0051173,GO:…	GO:0031974,GO:0031982,GO:0030424,GO:1904813,GO:0031983,GO:0043005,GO:0034774,GO:0030427,GO:0099503,GO:0009986,GO:0150034,GO:0042581,GO:0005615,GO:0044297,GO:0012505,GO:0031012,GO:0036477,GO:0030141,GO:0120025,GO:0043025,GO:0097708,GO:0101002,GO:0060205,GO:0062023,GO:0031410,GO:0043233,GO:0042995,GO:0070013,GO:0005576
1GXH-A		GO:0019748
1GXJ-A	GO:0097367,GO:0032559,GO:0017076,GO:0032555,GO:0005524,GO:0035639,GO:0030554,GO:0032553	GO:0016043,GO:0006996,GO:0051276,GO:0071840	GO:0043228,GO:0043232,GO:0005694
1GXL-A	GO:0097367,GO:0032559,GO:0017076,GO:0032555,GO:0005524,GO:0035639,GO:0030554,GO:0032553	GO:0016043,GO:0006996,GO:0051276,GO:0071840	GO:0043228,GO:0043232,GO:0005694
1GXQ-A	GO:0003677	GO:0009889,GO:0051171,GO:0023052,GO:0019219,GO:0007154,GO:2000112,GO:0034654,GO:0006355,GO:0032774,GO:0051252,GO:0031326,GO:0010468,GO:0000160,GO:0006351,GO:0051716,GO:1903506,GO:0007165,GO:0097659,GO:0035556,GO:0019222,GO:0060255,GO:2001141,GO:0031323,GO:0010556,GO:0080090,GO:0016070,GO:0019438
1GXS-A	GO:0008236,GO:0070008,GO:0008238,GO:0008233,GO:0017171,GO:0140096,GO:0004185,GO:0070011,GO:0004180,GO:0016825	GO:0006508
1GXS-B	GO:0008236,GO:0070008,GO:0008238,GO:0008233,GO:0017171,GO:0140096,GO:0004185,GO:0070011,GO:0004180,GO:0016825	GO:0006508
1GY0-A	GO:0016757,GO:0016763	GO:0036211,GO:0043412,GO:0006464
1GY7-A	GO:0051020,GO:0019899,GO:0017016,GO:0031267	GO:0071702,GO:0046907,GO:0006810,GO:0051234,GO:0070727,GO:0034613,GO:0034504,GO:0051170,GO:0033036,GO:0071705,GO:0051649,GO:0051179,GO:0015833,GO:0051169,GO:0045184,GO:0015031,GO:0017038,GO:0006913,GO:0006886,GO:0042886,GO:0006606,GO:0072594,GO:0033365,GO:0051641,GO:0008104	GO:0012505,GO:0031967,GO:0005634,GO:0005635,GO:0031975,GO:0005643
1GY8-A	GO:0016857,GO:0016853,GO:0016854	GO:0019318,GO:0005975,GO:0005996	GO:0005777,GO:0042579
1GYC-A	GO:0005507,GO:0046914,GO:0016679	GO:1901361,GO:0044248,GO:0019748,GO:1901575,GO:0019439,GO:0009056	GO:0005576
1GYH-A	GO:0004553,GO:0016798	GO:0005975
1GYO-A	GO:0009055,GO:0046906,GO:0020037	GO:0006091,GO:0022900
1GYT-A	GO:0004177,GO:0008238,GO:0008233,GO:0030145,GO:0140110,GO:0140096,GO:0008237,GO:0046914,GO:0070011,GO:0008235,GO:0003677	GO:0044248,GO:0009889,GO:0051171,GO:0019219,GO:2000112,GO:0034654,GO:0032774,GO:0006355,GO:0071840,GO:0006353,GO:0051252,GO:0031326,GO:0010468,GO:0043244,GO:1901575,GO:0006518,GO:0009056,GO:0006310,GO:0006351,GO:0016043,GO:1903506,GO:0006508,GO:0032984,GO:0051128,GO:0043933,GO:0097659,GO:0019222,GO:1901565,GO:0060255,GO:2001141,GO:0031323,GO:0022411,GO:0010556,GO:0080090,GO:0043603,GO:0006259,GO:…
1GYU-A		GO:0071705,GO:0071702,GO:0046907,GO:0006886,GO:0042886,GO:0051649,GO:0051641,GO:0006810,GO:0051234,GO:0051179,GO:0015833,GO:0070727,GO:0016192,GO:0045184,GO:0015031,GO:0008104,GO:0034613,GO:0033036
1GYV-A		GO:0071705,GO:0071702,GO:0046907,GO:0006886,GO:0042886,GO:0051649,GO:0051641,GO:0006810,GO:0051234,GO:0051179,GO:0015833,GO:0070727,GO:0016192,GO:0045184,GO:0015031,GO:0008104,GO:0034613,GO:0033036
1GYX-A	GO:0016853,GO:0016860
1GYZ-A	GO:0003723,GO:0005198,GO:0003735,GO:0019843	GO:0006412,GO:0006518,GO:0043604,GO:0043043,GO:0043603	GO:0043232,GO:0043228,GO:0005840
1GZ0-A	GO:0003723,GO:0008649,GO:0140098,GO:0008171,GO:0008757,GO:0016741,GO:0140102,GO:0008173,GO:0008168	GO:0000154,GO:0022613,GO:0071840,GO:0001510,GO:0032259,GO:0042254,GO:0031167,GO:0043414,GO:0034470,GO:0044085,GO:0034660,GO:0006364,GO:0043412,GO:0016072,GO:0016070,GO:0006396,GO:0009451	GO:0005829
1GZ2-A	GO:0003823,GO:0060089,GO:0004888,GO:0038023,GO:0097367,GO:0008289,GO:0030246,GO:0005539,GO:0005509	GO:0006950,GO:0042742,GO:0032502,GO:0044419,GO:0006959,GO:0002376,GO:0009617,GO:0009605,GO:0032501,GO:0006952,GO:0098542,GO:0048731,GO:0043207,GO:0048513,GO:0006955,GO:0009607,GO:0019730,GO:0007275,GO:0048856,GO:0051707,GO:0009888	GO:0031012,GO:0005615,GO:0005576
1GZ7-A	GO:0016788,GO:0052689,GO:0016298	GO:0006629,GO:1901575,GO:0016042,GO:0009056
1GZD-A	GO:0048029,GO:0016861,GO:0030545,GO:0005102,GO:0030246,GO:0016866,GO:0005125,GO:0016853,GO:0016860,GO:0098772,GO:0048018,GO:0030546	GO:0009135,GO:0046034,GO:0046939,GO:0016052,GO:0019637,GO:0044283,GO:0023052,GO:0009185,GO:0046364,GO:0007154,GO:0006163,GO:0019693,GO:0009179,GO:0043436,GO:0006006,GO:0005975,GO:0006165,GO:0016310,GO:0006757,GO:0019318,GO:0032787,GO:0019319,GO:0009117,GO:0006091,GO:1901575,GO:0009056,GO:0006753,GO:0006082,GO:0051716,GO:0005996,GO:0055086,GO:0009259,GO:0046031,GO:0016051,GO:0007165,GO:0006096,GO:…	GO:0005829,GO:0005615,GO:0005576
1GZJ-A	GO:0004553,GO:0008810,GO:0016798	GO:0005975
1GZS-B	GO:0098772,GO:0051020,GO:0019899,GO:0005085	GO:0006996,GO:0065009,GO:0050790,GO:0071840,GO:0030029,GO:0007010,GO:0043547,GO:0051345,GO:0016043,GO:0043087,GO:0043085,GO:0044093,GO:0051336,GO:0044419,GO:0009405,GO:0030036	GO:0005576
1GZU-A	GO:0016772,GO:0016779,GO:0097367,GO:0042802,GO:0032559,GO:0017076,GO:0070566,GO:0032555,GO:0005524,GO:0035639,GO:0030554,GO:0032553	GO:0051171,GO:0007154,GO:0010604,GO:0090407,GO:0043066,GO:0009117,GO:0009966,GO:0019359,GO:0043410,GO:0034655,GO:0043067,GO:0051716,GO:0051246,GO:0006915,GO:0048519,GO:0051052,GO:0048518,GO:0060255,GO:0032268,GO:0008219,GO:0019438,GO:0006950,GO:0051173,GO:0019363,GO:0046496,GO:0019637,GO:0009611,GO:0023051,GO:0010562,GO:0016310,GO:0048522,GO:0034654,GO:0031399,GO:0031401,GO:0044265,GO:0031330,GO:…	GO:0031974,GO:0005654,GO:0016604,GO:0070013,GO:0005634,GO:0031981,GO:0043233
1GZZ-B	GO:0030545,GO:0048018,GO:0005102,GO:0008083,GO:0098772,GO:0005179,GO:0030546		GO:0005615,GO:0005576
1H0B-A	GO:0004553,GO:0008810,GO:0016798	GO:0000272,GO:0009057,GO:0016052,GO:0005976,GO:1901575,GO:0009056,GO:0005975
1H0H-B	GO:0051540,GO:0051536,GO:0051539		GO:0042597
1H0J-A	GO:0090729	GO:0051715,GO:0044179,GO:0019835,GO:0009405,GO:0044419,GO:0031640,GO:0001906	GO:0005576
1H0O-A	GO:0042802,GO:0042803,GO:0046914,GO:0046983,GO:0005506,GO:0008199,GO:0016725	GO:0009262,GO:0006260,GO:0019637,GO:0051259,GO:0065003,GO:1901137,GO:0090407,GO:0051262,GO:0034654,GO:0009117,GO:0071840,GO:0022607,GO:0006753,GO:1901293,GO:0009263,GO:0055086,GO:0044085,GO:0016043,GO:0006796,GO:0043933,GO:0006793,GO:0051291,GO:0009165,GO:1901135,GO:0019438	GO:0012505,GO:1902494,GO:1990204,GO:0031967,GO:0005634,GO:0005829,GO:0005635,GO:0031975
1H0P-A	GO:0033218,GO:0008144,GO:0016853,GO:0140096,GO:0016859,GO:0051082,GO:0003755,GO:0042277	GO:0000413,GO:0006457,GO:0043412,GO:0018208,GO:0018193,GO:0042026,GO:0006464,GO:0036211
1H0X-A	GO:0003723,GO:0003677,GO:0042802,GO:0003690	GO:0006996,GO:0071840,GO:0051276,GO:0071103,GO:0006323,GO:0016043	GO:0043228,GO:0043232,GO:0005694
1H18-A	GO:0016746,GO:0016407,GO:0016747	GO:0019318,GO:0006006,GO:0005975,GO:0005996	GO:0005829
1H1A-A	GO:0004553,GO:0016798	GO:0005975
1H1I-A	GO:0016702,GO:0016701,GO:0051213
1H1O-A	GO:0009055,GO:0046906,GO:0046914,GO:0005506,GO:0020037	GO:0006091,GO:0022900	GO:0042597
1H1Z-A	GO:0016857,GO:0016853,GO:0016854	GO:0044262,GO:0006793,GO:0006740,GO:0016052,GO:0019637,GO:0006091,GO:0019321,GO:0044282,GO:0006098,GO:1901135,GO:1901575,GO:0009056,GO:0051156,GO:0005975,GO:0006796,GO:0046365,GO:0005996,GO:0006739	GO:0005829
1H21-A	GO:0051537,GO:0051536,GO:0051540	GO:0045333,GO:0009061,GO:0015980,GO:0006091
1H2A-L	GO:0016151,GO:0046914		GO:0042597
1H2A-S	GO:0051540,GO:0051536		GO:1990204,GO:1902494
1H2B-A	GO:0046914,GO:0016616,GO:0016614,GO:0008270
1H2H-A	GO:0016638,GO:0051287,GO:0050661	GO:1901361,GO:0072524,GO:0044248,GO:0019363,GO:0046496,GO:0019637,GO:0044283,GO:0090407,GO:0009166,GO:0006739,GO:0034654,GO:0046434,GO:0009117,GO:0019359,GO:1901292,GO:1901575,GO:0009056,GO:0006753,GO:0034655,GO:1901293,GO:0044270,GO:0055086,GO:0046700,GO:0019439,GO:0006796,GO:0072525,GO:0019362,GO:0006793,GO:1901565,GO:0034404,GO:0009165,GO:0009435,GO:0019438
1H2T-C	GO:0003723	GO:0009889,GO:0051171,GO:0051234,GO:0010604,GO:0007154,GO:0098781,GO:0045935,GO:0032774,GO:0031123,GO:0042221,GO:0034655,GO:0006351,GO:0006396,GO:0006413,GO:0051716,GO:0051246,GO:0000245,GO:0048519,GO:0000398,GO:0051179,GO:0016049,GO:0006913,GO:0048518,GO:0042886,GO:0060255,GO:0050658,GO:0010628,GO:0051236,GO:0071427,GO:0032268,GO:0019438,GO:0071702,GO:0051173,GO:0046907,GO:0006403,GO:0034248,GO:…	GO:0031974,GO:0005654,GO:1990904,GO:0070013,GO:0005739,GO:0005634,GO:0005829,GO:0031981,GO:0043233
1H31-B	GO:0009055,GO:0046906,GO:0020037	GO:0006091,GO:0022900
1H33-A	GO:0016783,GO:0009055,GO:0046982,GO:0016782,GO:0046906,GO:0020037,GO:0046983,GO:0016667	GO:0006790,GO:0006091,GO:0043412,GO:0018193,GO:0006464,GO:0036211,GO:0022900	GO:0070069,GO:0042597
1H3D-A	GO:0097367,GO:0016757,GO:0032559,GO:0016763,GO:0000287,GO:0017076,GO:0032555,GO:0005524,GO:0035639,GO:0030554,GO:0032553	GO:0016053,GO:1901607,GO:0009072,GO:0044283,GO:0046394,GO:0006547,GO:1901605,GO:0006520,GO:0019752,GO:0008652,GO:0009073,GO:0006082,GO:0043436,GO:0019438,GO:0000105,GO:0052803	GO:0005829
1H3F-A	GO:0003723,GO:0016875,GO:0140098,GO:0097367,GO:0140101,GO:0004812,GO:0032559,GO:0016874,GO:0017076,GO:0032555,GO:0005524,GO:0035639,GO:0030554,GO:0032553	GO:0043038,GO:0006399,GO:0043039,GO:0043436,GO:0006412,GO:0034660,GO:0006520,GO:0006518,GO:0019752,GO:0043604,GO:0043043,GO:0043603,GO:0016070,GO:0006082,GO:0006418
1H3L-A	GO:0140110,GO:0003677,GO:0003700	GO:0009889,GO:0051171,GO:0019219,GO:2000112,GO:0034654,GO:0032774,GO:0006355,GO:0051252,GO:0031326,GO:0010468,GO:0006351,GO:0006352,GO:1903506,GO:0097659,GO:0019222,GO:0060255,GO:2001141,GO:0031323,GO:0010556,GO:0080090,GO:0016070,GO:0019438
1H3O-A	GO:0046983,GO:0046982	GO:0034654,GO:0097659,GO:0032774,GO:0006352,GO:0006351,GO:0016070,GO:0019438	GO:0031974,GO:0005667,GO:0000428,GO:1902494,GO:0005654,GO:1990234,GO:0070013,GO:0016591,GO:0055029,GO:0005634,GO:0030880,GO:0090575,GO:0031981,GO:0061695,GO:0043233
1H3O-B	GO:0046983,GO:0046982	GO:0034654,GO:0097659,GO:0032774,GO:0006352,GO:0006351,GO:0016070,GO:0019438	GO:0031974,GO:0005667,GO:0000428,GO:1902494,GO:1902493,GO:1905368,GO:0005654,GO:1990234,GO:0070013,GO:0016591,GO:0055029,GO:0005634,GO:0000123,GO:0030880,GO:0090575,GO:0031981,GO:0061695,GO:0031248,GO:0043233
1H3P-L		GO:0002376,GO:0006955,GO:0002377,GO:0002440	GO:0005615,GO:0005576
1H3Q-A	GO:0044325,GO:0008134	GO:0046907,GO:0009889,GO:0051171,GO:0048193,GO:0051234,GO:0032502,GO:0006810,GO:0019219,GO:2000112,GO:0034654,GO:0006888,GO:0032774,GO:0006355,GO:0051252,GO:0031326,GO:0010468,GO:0006351,GO:0032501,GO:0051649,GO:0048731,GO:0001501,GO:0051179,GO:1903506,GO:0007275,GO:0097659,GO:0019222,GO:0051641,GO:0060255,GO:0048856,GO:2001141,GO:0031323,GO:0016192,GO:0010556,GO:0080090,GO:0016070,GO:0019438	GO:0031974,GO:0012505,GO:0048471,GO:0005654,GO:0070013,GO:0005634,GO:0005783,GO:0031981,GO:0043233
1H4B-A	GO:0005509
1H4E-A	GO:0016772,GO:0016779,GO:0097367,GO:0032550,GO:0005525,GO:0032549,GO:0019001,GO:0017076,GO:0032561,GO:0000287,GO:0001883,GO:0032555,GO:0001882,GO:0035639,GO:0032553	GO:0051189,GO:0034654,GO:0006793,GO:0009117,GO:0055086,GO:0019637,GO:0043545,GO:0009165,GO:0090407,GO:0006753,GO:1901293,GO:0006796,GO:0019438
1H4G-A	GO:0004553,GO:0097599,GO:0016798	GO:0044262,GO:0000272,GO:0044248,GO:0044036,GO:0009057,GO:0016052,GO:0044265,GO:0044347,GO:0044264,GO:0045493,GO:0010410,GO:0005976,GO:1901575,GO:0009056,GO:0016998,GO:0010383,GO:0005975,GO:0071554,GO:0045491
1H4I-A	GO:0005509,GO:0016614	GO:0034308,GO:1901615,GO:0006066	GO:0030313,GO:0005886,GO:0042597,GO:0071944,GO:0030288,GO:0031975
1H4J-B	GO:0016616,GO:0016614	GO:0034308,GO:1901615,GO:0006066	GO:0042597
1H4L-D	GO:0030234,GO:0019207,GO:0019887,GO:0098772,GO:0008047		GO:1902494,GO:1902554,GO:1990234,GO:1902911,GO:0061695
1H4M-X	GO:0016782,GO:0016783
1H4P-A	GO:0004553,GO:0008422,GO:0015926,GO:0016798	GO:0044262,GO:0000272,GO:0071840,GO:0009057,GO:0016052,GO:0071554,GO:0044042,GO:0071555,GO:0016043,GO:0005976,GO:0045229,GO:1901575,GO:0009251,GO:0009056,GO:0006073,GO:0005975,GO:0044264	GO:0000323,GO:0005773,GO:0009986,GO:0071944,GO:0005618,GO:0000322,GO:0030312,GO:0005576
1H4S-A	GO:0016875,GO:0140098,GO:0097367,GO:0140101,GO:0004812,GO:0032559,GO:0016874,GO:0017076,GO:0032555,GO:0005524,GO:0035639,GO:0030554,GO:0032553	GO:0043038,GO:0006399,GO:0043039,GO:0043436,GO:0006412,GO:0034660,GO:0006520,GO:0006518,GO:0019752,GO:0043604,GO:0043043,GO:0043603,GO:0016070,GO:0006082,GO:0006418
1H4X-A		GO:0009889,GO:0051171,GO:0032502,GO:0019219,GO:2000112,GO:0030435,GO:0034654,GO:0006355,GO:0032774,GO:0043934,GO:0051252,GO:0031326,GO:0010468,GO:0009653,GO:0006351,GO:0030154,GO:1903506,GO:0048869,GO:0097659,GO:0019222,GO:0060255,GO:0048646,GO:0048856,GO:2001141,GO:0031323,GO:0010556,GO:0080090,GO:0016070,GO:0019438
1H54-A	GO:0030246	GO:0005975
1H5P-A	GO:0003677
1H5Q-A	GO:0050661,GO:0016616,GO:0016614	GO:0044262,GO:0043933,GO:0006066,GO:0019751,GO:0071840,GO:0022607,GO:1901615,GO:0019400,GO:0051259,GO:0044085,GO:0016043,GO:0065003,GO:0051262,GO:0051289,GO:0005975,GO:0051260
1H5S-D	GO:0016772,GO:0016779,GO:0042802	GO:1901137,GO:0005975,GO:0044264,GO:0034654,GO:0008610,GO:0006629,GO:0008653,GO:0009226,GO:0055086,GO:0009103,GO:0044255,GO:1903509,GO:0016051,GO:0000271,GO:0033692,GO:0044262,GO:0034637,GO:0009225,GO:0005976,GO:1901135,GO:0019438	GO:0005829
1H5Y-A	GO:0016757,GO:0016829,GO:0016763	GO:0016053,GO:1901607,GO:0009072,GO:0044283,GO:0046394,GO:0006547,GO:1901605,GO:0006520,GO:0019752,GO:0008652,GO:0009073,GO:0006082,GO:0043436,GO:0019438,GO:0000105,GO:0052803
1H65-A	GO:0042887,GO:0005215,GO:0022884,GO:1904680,GO:0019001,GO:0008320,GO:0017076,GO:0032561,GO:0140318,GO:0032555,GO:0001882,GO:0035639,GO:0032550,GO:0022857,GO:0001883,GO:0022804,GO:0015399,GO:0097367,GO:0005525,GO:0032549,GO:0032553	GO:0071702,GO:0071705,GO:0046907,GO:0006886,GO:0051649,GO:0042886,GO:0051641,GO:0006810,GO:0051234,GO:0051179,GO:0015833,GO:0070727,GO:0045184,GO:0015031,GO:0008104,GO:0034613,GO:0033036	GO:0009536,GO:0019867,GO:0031968,GO:0031090,GO:0098588,GO:0098805,GO:0031967,GO:0009507,GO:0031975
1H67-A	GO:0003779,GO:0008092	GO:0031032,GO:0006996,GO:0030029,GO:0071840,GO:0007010,GO:0016043,GO:0030036
1H6F-A	GO:0140110,GO:0003700	GO:0009889,GO:0051171,GO:0019219,GO:2000112,GO:0034654,GO:0006355,GO:0032774,GO:0051252,GO:0031326,GO:0010468,GO:0006351,GO:1903506,GO:0097659,GO:0019222,GO:0060255,GO:2001141,GO:0031323,GO:0010556,GO:0080090,GO:0016070,GO:0019438	GO:0005634
1H6G-A	GO:0045296,GO:0008092,GO:0050839,GO:0003779,GO:0051015,GO:0044877	GO:0007155,GO:0022610
1H6H-A	GO:0030234,GO:0005543,GO:0008289,GO:0035091,GO:0098772,GO:0008047	GO:0051234,GO:0006810,GO:0051179,GO:0016192,GO:0006909	GO:1902494,GO:0031226,GO:1990204,GO:0031224,GO:0005886,GO:0071944,GO:0098797,GO:0098796,GO:0005887,GO:0016021
1H6K-X	GO:0003723	GO:0045292,GO:0000375,GO:0008380,GO:0006397,GO:0000377,GO:0000398,GO:0016070,GO:0016071,GO:0006396
1H6Q-A	GO:0030234,GO:0098772,GO:0005509	GO:0065009,GO:0002181,GO:0050790,GO:0006412,GO:0006518,GO:0043604,GO:0043043,GO:0043603	GO:0005634,GO:0005829
1H6S-1	GO:0022803,GO:0015288,GO:0022857,GO:0015267,GO:0005215,GO:0022829
1H6W-A			GO:0019012,GO:0044423
1H73-A	GO:0016772,GO:0016773,GO:0016301,GO:0097367,GO:0032559,GO:0017076,GO:0032555,GO:0005524,GO:0035639,GO:0030554,GO:0032553	GO:0016053,GO:1901607,GO:0006796,GO:0006793,GO:0044283,GO:0046394,GO:0009066,GO:1901605,GO:0009067,GO:0006520,GO:0019752,GO:0008652,GO:0043436,GO:0006566,GO:0016310,GO:0006082
1H75-A	GO:0015035,GO:0009055,GO:0015036,GO:0016667	GO:0048518,GO:0065009,GO:0050790,GO:0065008,GO:0019222,GO:0006091,GO:0019725,GO:0042592,GO:0043085,GO:0045454,GO:0044093,GO:0022900,GO:0009893
1H76-A	GO:0015075,GO:0008324,GO:0022890,GO:0008199,GO:0022857,GO:0015318,GO:0005215,GO:0046914,GO:0005506,GO:0046873	GO:0098655,GO:0034220,GO:0019725,GO:0006810,GO:0051234,GO:0006873,GO:0030003,GO:0046916,GO:0050801,GO:0055076,GO:0006812,GO:0055080,GO:0048878,GO:0098662,GO:0030001,GO:0098771,GO:0006879,GO:0055065,GO:0055072,GO:0000041,GO:0006811,GO:0006875,GO:0051179,GO:0055082,GO:0042592,GO:0098660,GO:0065008,GO:0055085,GO:0006826	GO:0005615,GO:0005576
1H78-A	GO:0016725	GO:0006260
1H7C-A	GO:0003723,GO:0015631,GO:0051087,GO:0008092	GO:0043933,GO:0071840,GO:0022607,GO:0006457,GO:0044085,GO:0016043,GO:0065003,GO:0034622	GO:0099513,GO:0031974,GO:0099080,GO:0099081,GO:0099512,GO:0005856,GO:0043228,GO:0005874,GO:0005730,GO:0005634,GO:0070013,GO:0015630,GO:0031981,GO:0043232,GO:0043233
1H7P-A	GO:0016836,GO:0016829,GO:0016835,GO:0046914,GO:0008270	GO:0046148,GO:0006779,GO:0006778,GO:0042440,GO:0033013,GO:0033014,GO:0042168,GO:0019438,GO:0006783	GO:0005634,GO:0005829
1H7S-A	GO:0017111,GO:0016462,GO:0016818,GO:0097367,GO:0032559,GO:0017076,GO:0016817,GO:0032553,GO:0003690,GO:0032555,GO:0005524,GO:0003677,GO:0035639,GO:0030554,GO:0016887	GO:0006950,GO:0006974,GO:0006281,GO:0006259,GO:0033554,GO:0051716	GO:1990391
1H7T-A	GO:0016772,GO:0016779	GO:1901137,GO:0005975,GO:0044264,GO:0034654,GO:0008610,GO:0006629,GO:0008653,GO:0009226,GO:0009103,GO:0044255,GO:1903509,GO:0055086,GO:0016051,GO:0000271,GO:0033692,GO:0044262,GO:0006793,GO:0034637,GO:0009225,GO:0005976,GO:1901135,GO:0019438
1H7V-A	GO:0005506,GO:0046914
1H80-A	GO:0004553,GO:0016798	GO:0000272,GO:0071840,GO:0009057,GO:0016052,GO:0071555,GO:0005976,GO:0016043,GO:0045229,GO:1901575,GO:0009056,GO:0005975,GO:0071554	GO:0005576
1H88-A	GO:0140110,GO:0003700	GO:0009889,GO:0051171,GO:0019219,GO:2000112,GO:0034654,GO:0006355,GO:0032774,GO:0051252,GO:0031326,GO:0010468,GO:0006351,GO:1903506,GO:0097659,GO:0019222,GO:0060255,GO:2001141,GO:0031323,GO:0010556,GO:0080090,GO:0016070,GO:0019438
1H89-C	GO:0003677
1H8A-C	GO:0003677
1H8P-A	GO:0097367,GO:0005539,GO:0008201,GO:1901681	GO:0003006,GO:0071702,GO:0045597,GO:0051704,GO:0048232,GO:2000241,GO:0006820,GO:0032504,GO:0060284,GO:0006810,GO:0032502,GO:0051234,GO:0048522,GO:0010876,GO:0007276,GO:0022414,GO:0045595,GO:0048468,GO:0032501,GO:0033036,GO:0030154,GO:0006811,GO:0071695,GO:0022412,GO:0015711,GO:0051179,GO:0051240,GO:0050793,GO:0019953,GO:0051239,GO:0007281,GO:0048869,GO:0006869,GO:0010720,GO:0048518,GO:0015748,GO:…	GO:0009986,GO:0005615,GO:0005576
1H8T-B	GO:0005198		GO:0019012,GO:0044423,GO:0019028
1H8U-A		GO:0002376,GO:0006955
1H96-A	GO:0042802,GO:0016722,GO:0046914,GO:0005506,GO:0008199,GO:0008198	GO:0019725,GO:0051234,GO:0006810,GO:0006873,GO:0030003,GO:0046916,GO:0050801,GO:0055076,GO:0006812,GO:0055080,GO:0048878,GO:0030001,GO:0098771,GO:0006879,GO:0055065,GO:0051651,GO:0055072,GO:0000041,GO:0006811,GO:0006875,GO:0051179,GO:0055082,GO:0051235,GO:0042592,GO:0065008,GO:0051641,GO:0006826	GO:0031974,GO:0031982,GO:0000323,GO:0005773,GO:0097708,GO:0030139,GO:0070013,GO:0005576,GO:0005764,GO:0043233,GO:0031410
1H98-A	GO:0009055,GO:0051540,GO:0051536,GO:0051539	GO:0006091,GO:0022900
1H9G-A	GO:0003700,GO:0033218,GO:0097367,GO:0032559,GO:0140110,GO:0017076,GO:1901681,GO:0032555,GO:0003677,GO:0030554,GO:0032553	GO:0031325,GO:0051173,GO:0009889,GO:0051171,GO:0044283,GO:1902679,GO:0019219,GO:0010604,GO:0009891,GO:0006631,GO:0043436,GO:0045834,GO:2000112,GO:0046890,GO:0051253,GO:0045935,GO:0048522,GO:0032787,GO:0034654,GO:0010557,GO:1902680,GO:0032774,GO:0006355,GO:0051252,GO:0031326,GO:0009890,GO:0010468,GO:0051254,GO:0008610,GO:0034440,GO:0006629,GO:0051172,GO:0006351,GO:0046394,GO:0006082,GO:0009893,GO:…	GO:0005829
1H9M-A		GO:0006820,GO:0051234,GO:0006810,GO:0051179,GO:0015698,GO:0006811
1H9S-B		GO:0006820,GO:0051234,GO:0006810,GO:0051179,GO:0015698,GO:0006811
1H9U-A	GO:0060089,GO:0038023,GO:0003707,GO:0046914,GO:0003677,GO:0008270	GO:0009889,GO:0051171,GO:0019219,GO:2000112,GO:0034654,GO:0006355,GO:0032774,GO:0051252,GO:0031326,GO:0010468,GO:0006351,GO:1903506,GO:0097659,GO:0019222,GO:0060255,GO:2001141,GO:0031323,GO:0010556,GO:0080090,GO:0016070,GO:0019438	GO:0005634
1HA6-A	GO:0005126,GO:0030545,GO:0005102,GO:0001664,GO:0005125,GO:0042379,GO:0098772,GO:0048018,GO:0030546,GO:0008009	GO:0009889,GO:0006928,GO:0051171,GO:0007154,GO:0010604,GO:0009891,GO:0044419,GO:0016477,GO:0045087,GO:0001817,GO:0002682,GO:0051249,GO:0002697,GO:0045321,GO:0050776,GO:0070374,GO:0009966,GO:0002263,GO:0043410,GO:0042221,GO:0002449,GO:0030595,GO:0051716,GO:0030154,GO:0051246,GO:0006952,GO:0051345,GO:0002819,GO:0030593,GO:0051179,GO:0048513,GO:0048869,GO:0043547,GO:0048518,GO:0060255,GO:1902105,GO:…	GO:0005615,GO:0005576
1HB8-A	GO:0033218,GO:0097367,GO:0032559,GO:0008289,GO:0017076,GO:1901681,GO:0032555,GO:0030554,GO:0032553		GO:0012505,GO:0005794,GO:0005783
1HBG-A	GO:0046906,GO:0005215,GO:0005344,GO:0019825,GO:0020037	GO:0051234,GO:0006810,GO:0051179,GO:0015671,GO:0015669
1HBH-B	GO:0046906,GO:0005215,GO:0005344,GO:0019825,GO:0020037	GO:0051234,GO:0006810,GO:0051179,GO:0015671,GO:0015669	GO:0005833,GO:0005829
1HBK-A	GO:0033218,GO:0097367,GO:0032559,GO:0017076,GO:1901681,GO:0032555,GO:0030554,GO:0032553
1HBR-A	GO:0043177,GO:0016209,GO:0046906,GO:0004601,GO:0016684,GO:0005215,GO:0005344,GO:0046914,GO:0019825,GO:0005506,GO:0020037	GO:0042743,GO:0098869,GO:0044248,GO:0042744,GO:1990748,GO:0051234,GO:0006810,GO:0051716,GO:0098754,GO:0051179,GO:0015669,GO:0015671,GO:0070887,GO:0072593,GO:0042221,GO:0009056,GO:0097237,GO:0009636	GO:0005833,GO:0005829
1HBX-G	GO:0003677,GO:0140110,GO:0043565,GO:0003700	GO:0009889,GO:0051171,GO:0019219,GO:2000112,GO:0034654,GO:0006355,GO:0032774,GO:0051252,GO:0031326,GO:0010468,GO:0006351,GO:1903506,GO:0097659,GO:0019222,GO:0060255,GO:2001141,GO:0031323,GO:0010556,GO:0080090,GO:0016070,GO:0019438
1HC1-A	GO:0005215,GO:0005344	GO:0051234,GO:0006810,GO:0051179,GO:0015671,GO:0015669	GO:0005615,GO:0005576
1HCE-A	GO:0005504,GO:0031406,GO:0043177,GO:0060090,GO:0008289,GO:0033293,GO:0008092,GO:0044877,GO:0003779,GO:0051015,GO:0030674	GO:0043933,GO:0006996,GO:0051258,GO:0030029,GO:0022607,GO:0071840,GO:0007010,GO:0097435,GO:0030041,GO:0044085,GO:0016043,GO:0065003,GO:0007015,GO:0034622,GO:0008154,GO:0030036	GO:0031982,GO:0015629,GO:0005856,GO:0045335,GO:0043228,GO:0005886,GO:0097708,GO:0030139,GO:0071944,GO:0005829,GO:0043232,GO:0031410
1HCF-A	GO:0030545,GO:0005102,GO:0008083,GO:0098772,GO:0048018,GO:0030546		GO:0005576
1HCF-X	GO:0016772,GO:0060089,GO:0004888,GO:0016773,GO:0016301,GO:0004713,GO:0038023,GO:0004714,GO:0140096,GO:0019199,GO:0004672	GO:0007166,GO:0006796,GO:0006793,GO:0023052,GO:0006468,GO:0007165,GO:0007154,GO:0007167,GO:0043412,GO:0007169,GO:0006464,GO:0036211,GO:0016310,GO:0051716	GO:0031226,GO:0031224,GO:0005886,GO:0071944,GO:0005887,GO:0016021
1HCU-A	GO:0004553,GO:0005509,GO:0016798
1HCZ-A	GO:0009055,GO:0046906,GO:0046914,GO:0005506,GO:0020037	GO:0015979	GO:0034357,GO:0031224,GO:0009579,GO:0016021,GO:0042651
1HDF-A		GO:0098609,GO:0007155,GO:0022610
1HDG-O	GO:0051287,GO:0050661,GO:0016620,GO:0016903	GO:0009135,GO:0046939,GO:0016052,GO:0019637,GO:0009185,GO:0006163,GO:0019693,GO:0009179,GO:0043436,GO:0006006,GO:0019318,GO:0005975,GO:0006165,GO:0016310,GO:0006757,GO:0032787,GO:0009117,GO:0006091,GO:1901575,GO:0009056,GO:0006753,GO:0005996,GO:0006082,GO:0055086,GO:0009259,GO:0046031,GO:0006096,GO:0006796,GO:0009150,GO:0009132,GO:0006793,GO:0072521,GO:1901135,GO:0019752,GO:0006090,GO:0046034
1HDI-A	GO:0016772,GO:0016301,GO:0097367,GO:0032559,GO:0017076,GO:0016774,GO:0032555,GO:0005524,GO:0035639,GO:0030554,GO:0032553	GO:0006119,GO:0031325,GO:0009135,GO:0046939,GO:0016052,GO:0019637,GO:0044283,GO:0009185,GO:1903578,GO:0006163,GO:0046364,GO:0019693,GO:0009179,GO:0043436,GO:0019318,GO:0010562,GO:0005975,GO:0006165,GO:0016310,GO:0006757,GO:0006006,GO:0048522,GO:0032787,GO:0009117,GO:0019319,GO:0006091,GO:0042325,GO:1901575,GO:0009056,GO:0006753,GO:0019220,GO:0006082,GO:0005996,GO:0009893,GO:0055086,GO:0009259,GO:…	GO:0005829
1HDM-A		GO:0019882,GO:0002376,GO:0006955	GO:0042611,GO:0005886,GO:0071944,GO:0098796,GO:0098797
1HDM-B		GO:0019882,GO:0002376,GO:0006955	GO:0042611,GO:0005886,GO:0071944,GO:0098796,GO:0098797
1HDN-A	GO:0030234,GO:0016772,GO:0016301,GO:0016775,GO:0098772,GO:0008047	GO:0031325,GO:0071702,GO:0044248,GO:0031331,GO:0016052,GO:0051234,GO:0009896,GO:0006810,GO:0010604,GO:0009401,GO:0031329,GO:0006006,GO:0019318,GO:0005975,GO:0044264,GO:0016310,GO:0048522,GO:0000272,GO:0044275,GO:0006091,GO:1901575,GO:0009894,GO:0009056,GO:0015980,GO:0005996,GO:0009893,GO:0005977,GO:0010675,GO:0009057,GO:0062012,GO:0044042,GO:0051179,GO:0044247,GO:0006112,GO:0043085,GO:0044093,GO:…	GO:0005829
1HDP-A	GO:0003677,GO:0043565	GO:0009889,GO:0051171,GO:0019219,GO:2000112,GO:0034654,GO:0006355,GO:0032774,GO:0051252,GO:0031326,GO:0010468,GO:0006351,GO:1903506,GO:0097659,GO:0019222,GO:0060255,GO:2001141,GO:0031323,GO:0010556,GO:0080090,GO:0016070,GO:0019438
1HDS-A	GO:0046906,GO:0005215,GO:0005344,GO:0019825,GO:0020037	GO:0051234,GO:0006810,GO:0051179,GO:0015671,GO:0015669	GO:0005833,GO:0005829
1HDS-B	GO:0046906,GO:0005215,GO:0005344,GO:0019825,GO:0020037	GO:0051234,GO:0006810,GO:0051179,GO:0015671,GO:0015669	GO:0005833,GO:0005829
1HE4-A	GO:0016645,GO:0016646,GO:0016628,GO:0016627	GO:1901361,GO:0044248,GO:0006778,GO:1901565,GO:0042440,GO:0033013,GO:0046700,GO:0042168,GO:1901575,GO:0019439,GO:0009056,GO:0044270	GO:0031982,GO:0030424,GO:0031974,GO:0005654,GO:0043230,GO:0043005,GO:0031981,GO:0030054,GO:0150034,GO:0005615,GO:0005886,GO:0005829,GO:0098793,GO:0120025,GO:0070062,GO:0005634,GO:0071944,GO:1903561,GO:0043233,GO:0042995,GO:0045202,GO:0070013,GO:0005576
1HE9-A	GO:0030234,GO:0060589,GO:0005096,GO:0098772,GO:0008047,GO:0030695
1HEH-C	GO:0004553,GO:0030247,GO:0030246,GO:0016798	GO:0005975
1HEY-A	GO:0016746,GO:0000287,GO:0016407,GO:0016747	GO:0006473,GO:0006928,GO:0001539,GO:0023052,GO:0007154,GO:0036211,GO:0016310,GO:0048870,GO:0040011,GO:0009605,GO:0042221,GO:0000160,GO:0006464,GO:0018393,GO:0051716,GO:0006935,GO:0043543,GO:0051179,GO:0097588,GO:0043412,GO:0018394,GO:0018193,GO:0007165,GO:0006468,GO:0006796,GO:0018205,GO:0035556,GO:0006793,GO:0006475,GO:0071973,GO:0042330,GO:0023014,GO:0051674	GO:0005829
1HEZ-A	GO:0003823,GO:0005102,GO:0034987	GO:0042742,GO:0006928,GO:0051234,GO:0007154,GO:0044419,GO:0016477,GO:0045087,GO:0002768,GO:0002682,GO:0051249,GO:0050871,GO:0002757,GO:0061024,GO:0002697,GO:0045321,GO:0050776,GO:0002431,GO:0006898,GO:0002449,GO:0051716,GO:0006952,GO:0051179,GO:0006910,GO:0048518,GO:0065008,GO:0002684,GO:0051674,GO:0006950,GO:0002455,GO:0050778,GO:0002443,GO:0050867,GO:0002460,GO:0050864,GO:0048522,GO:0048870,GO:…	GO:0031982,GO:0009986,GO:0009897,GO:0070062,GO:0005615,GO:0005886,GO:0043230,GO:0098552,GO:0071944,GO:0042571,GO:0019814,GO:0072562,GO:1903561,GO:0005576
1HF2-A		GO:0010564,GO:0032465,GO:0071840,GO:0022607,GO:0000910,GO:0051301,GO:0007049,GO:0032502,GO:0032506,GO:0044085,GO:0016043,GO:0022402,GO:0048856,GO:0051302,GO:0000902,GO:0009653,GO:0044087,GO:0051128,GO:0051726,GO:0090529
1HFE-L	GO:0051539,GO:0046914,GO:0051540,GO:0005506,GO:0051536		GO:0042597
1HFE-S	GO:0009055,GO:0046914,GO:0051540,GO:0005506,GO:0051536		GO:0042597
1HFO-A	GO:0030545,GO:0005102,GO:0005125,GO:0016853,GO:0016860,GO:0098772,GO:0048018,GO:0030546	GO:0007154,GO:0023052,GO:0007165,GO:0051716	GO:0005615,GO:0005576
1HFU-A	GO:0005507,GO:0046914,GO:0016679
1HFX-A	GO:0016757,GO:0016758,GO:0008194,GO:0005509	GO:0044262,GO:0005984,GO:0009311,GO:0034637,GO:0009312,GO:0016051,GO:0005975	GO:0005576
1HFZ-A	GO:0016758,GO:0008194,GO:0042802,GO:0016757,GO:0005509	GO:0006950,GO:0042742,GO:0009725,GO:0009312,GO:0044419,GO:0005975,GO:0009719,GO:0050830,GO:0010033,GO:0009617,GO:0032355,GO:0009605,GO:0050829,GO:0042221,GO:0005984,GO:0006952,GO:0098542,GO:1901700,GO:0043207,GO:0016051,GO:0031960,GO:0009607,GO:0044262,GO:1901654,GO:0009311,GO:0014070,GO:0034637,GO:0048545,GO:0051707,GO:0097305,GO:0033993	GO:0005615,GO:0005576
1HG3-A	GO:0016861,GO:0016853,GO:0004807,GO:0016860	GO:0009135,GO:0046939,GO:0044283,GO:0016052,GO:0019637,GO:0009185,GO:0046364,GO:0006163,GO:0019693,GO:0009179,GO:0019318,GO:0043436,GO:0006006,GO:0005975,GO:0006165,GO:0016310,GO:0006757,GO:0032787,GO:0019319,GO:0009117,GO:0006091,GO:1901575,GO:0009056,GO:0006753,GO:0005996,GO:0006082,GO:0055086,GO:0009259,GO:0046031,GO:0016051,GO:0006096,GO:0006796,GO:0006094,GO:0009150,GO:0009132,GO:0006793,GO:…
1HG4-A	GO:0060089,GO:0038023,GO:0003707,GO:0046914,GO:0003677,GO:0008270	GO:0009889,GO:0051171,GO:0019219,GO:2000112,GO:0034654,GO:0006355,GO:0032774,GO:0051252,GO:0031326,GO:0010468,GO:0006351,GO:1903506,GO:0097659,GO:0019222,GO:0060255,GO:2001141,GO:0031323,GO:0010556,GO:0080090,GO:0016070,GO:0019438	GO:0005634
1HG8-A	GO:0004553,GO:0016798	GO:0071840,GO:0071555,GO:0016043,GO:0045229,GO:0005975,GO:0071554	GO:0005576
1HGU-A	GO:0005126,GO:0051427,GO:0030545,GO:0005102,GO:0005179,GO:0008083,GO:0098772,GO:0048018,GO:0030546	GO:0051171,GO:0034764,GO:0051234,GO:0007154,GO:0010604,GO:0043434,GO:0071417,GO:0043406,GO:0032355,GO:0009966,GO:0043405,GO:0043410,GO:0006898,GO:0042221,GO:1901701,GO:0007259,GO:0051716,GO:0051246,GO:0051179,GO:0048513,GO:0043549,GO:0048518,GO:0009991,GO:0060255,GO:0032268,GO:0048017,GO:0071702,GO:0051173,GO:0031667,GO:0071900,GO:0040008,GO:0032502,GO:0023051,GO:0010562,GO:0016310,GO:0048522,GO:…	GO:0031974,GO:0031012,GO:0012505,GO:0031982,GO:0005615,GO:0043235,GO:0070013,GO:0097708,GO:0043233,GO:0031410,GO:0005768,GO:0062023,GO:0005576
1HGX-A	GO:0016757,GO:0016763	GO:0042451,GO:0043094,GO:0019637,GO:0044283,GO:1901070,GO:0009123,GO:0046040,GO:0006163,GO:0090407,GO:1901137,GO:0019693,GO:0009163,GO:0043174,GO:0034654,GO:0009119,GO:0046129,GO:0009117,GO:0009156,GO:0043101,GO:1901657,GO:0043173,GO:0009168,GO:0046128,GO:0042278,GO:1901293,GO:0006166,GO:0006753,GO:1901068,GO:0009161,GO:0006164,GO:0009167,GO:0055086,GO:0009259,GO:0032261,GO:0042455,GO:0009124,GO:…
1HH2-P	GO:0003723,GO:0140110,GO:0003700	GO:0009889,GO:0051171,GO:0019219,GO:2000112,GO:0034654,GO:0006355,GO:0032774,GO:0071840,GO:0006353,GO:0051252,GO:0031326,GO:0010468,GO:0043244,GO:0006351,GO:0016043,GO:1903506,GO:0032984,GO:0051128,GO:0043933,GO:0097659,GO:0019222,GO:0060255,GO:2001141,GO:0031323,GO:0022411,GO:0010556,GO:0080090,GO:0016070,GO:0019438	GO:0005829
1HH8-A	GO:0030234,GO:0098772,GO:0008047	GO:0051234,GO:0006810,GO:0051179,GO:0016192,GO:0006909	GO:1902494,GO:0031226,GO:1990204,GO:0031224,GO:0005886,GO:0071944,GO:0098797,GO:0098796,GO:0005887,GO:0016021
1HHL-A	GO:0004553,GO:0003796,GO:0061783,GO:0016798	GO:0006950,GO:0042742,GO:0006952,GO:0098542,GO:0009617,GO:0043207,GO:0009605,GO:0019835,GO:0051707,GO:0044419,GO:0009607	GO:0005576
1HHN-A	GO:0005509,GO:0051082	GO:0006457	GO:0012505,GO:0005783
1HHV-A	GO:0005126,GO:0030545,GO:0005102,GO:0001664,GO:0005125,GO:0042379,GO:0098772,GO:0048018,GO:0030546,GO:0008009	GO:0048870,GO:0006935,GO:0006928,GO:0002376,GO:0023052,GO:0040011,GO:0009605,GO:0051716,GO:0007154,GO:0051179,GO:0007165,GO:0070887,GO:0006955,GO:0016477,GO:0042221,GO:0042330,GO:0060326,GO:0051674	GO:0005615,GO:0005576
1HI7-A	GO:0030545,GO:0005102,GO:0008083,GO:0098772,GO:0048018,GO:0030546	GO:0006950,GO:0003008,GO:0010038,GO:0009725,GO:0023052,GO:0032502,GO:0007154,GO:0005975,GO:0009719,GO:0007586,GO:0043434,GO:1901652,GO:0010035,GO:0048871,GO:0010033,GO:0060249,GO:0042221,GO:0032501,GO:0051716,GO:0030154,GO:0010243,GO:1901700,GO:0048519,GO:1901698,GO:0008285,GO:0007165,GO:0008283,GO:0048869,GO:0042592,GO:0065008,GO:0042127,GO:0048523,GO:0001894	GO:0005615,GO:0005576
1HI9-A	GO:0004177,GO:0008238,GO:0008233,GO:0140096,GO:0008237,GO:0070011	GO:0043934,GO:0048646,GO:0032502,GO:0048856,GO:0006508,GO:0009653,GO:0048869,GO:0030435,GO:0030154
1HIX-A	GO:0004553,GO:0097599,GO:0016798	GO:0044262,GO:0000272,GO:0044248,GO:0044036,GO:0009057,GO:0016052,GO:0044265,GO:0044347,GO:0044264,GO:0045493,GO:0010410,GO:0005976,GO:1901575,GO:0009056,GO:0016998,GO:0010383,GO:0005975,GO:0071554,GO:0045491
1HJB-A	GO:0140110,GO:0003700	GO:0009889,GO:0051171,GO:0019219,GO:2000112,GO:0034654,GO:0006355,GO:0032774,GO:0051252,GO:0031326,GO:0010468,GO:0006351,GO:1903506,GO:0097659,GO:0019222,GO:0060255,GO:2001141,GO:0031323,GO:0010556,GO:0080090,GO:0016070,GO:0019438
1HJQ-A	GO:0015925,GO:0015926,GO:0030246,GO:0016798,GO:0030247,GO:0004553	GO:0044248,GO:0044036,GO:0009057,GO:0044265,GO:1901575,GO:0009056,GO:0016998,GO:0071554
1HJR-A	GO:0004520,GO:0016788,GO:0140097,GO:0000287,GO:0004519,GO:0016894,GO:0004536,GO:0004518	GO:0006950,GO:0000725,GO:0009628,GO:0006974,GO:0090305,GO:0006281,GO:0006310,GO:0009314,GO:0006259,GO:0033554,GO:0051716	GO:1905348,GO:1902494
1HJS-A	GO:0015925,GO:0015926,GO:0030246,GO:0016798,GO:0030247,GO:0004553	GO:0044248,GO:0044036,GO:0009057,GO:0044265,GO:1901575,GO:0009056,GO:0016998,GO:0071554
1HJW-A	GO:0097367,GO:0008061,GO:0030246,GO:0016798,GO:0005198,GO:0004553	GO:0050663,GO:0051171,GO:0051234,GO:0007154,GO:0010604,GO:0002283,GO:1901342,GO:0045321,GO:0070374,GO:0045765,GO:0009966,GO:0002263,GO:0038061,GO:0043410,GO:0043491,GO:0042221,GO:0051716,GO:0051246,GO:0006915,GO:0006952,GO:0051179,GO:0048513,GO:0043549,GO:0048518,GO:0042886,GO:0035239,GO:0060255,GO:0140352,GO:0048646,GO:0046903,GO:0009612,GO:0043312,GO:0032268,GO:0008219,GO:0006950,GO:0051173,GO:…	GO:0031974,GO:0048471,GO:0031982,GO:0043230,GO:0031983,GO:0005783,GO:0034774,GO:0099503,GO:0042581,GO:0005615,GO:0012505,GO:0031012,GO:0030141,GO:0070062,GO:0097708,GO:1903561,GO:0060205,GO:0043233,GO:0031410,GO:0070013,GO:0005576
1HK7-A	GO:0097367,GO:0032559,GO:0017076,GO:0051082,GO:0032555,GO:0005524,GO:0035639,GO:0030554,GO:0032553	GO:0006457
1HKG-A	GO:0016772,GO:0016773,GO:0016301,GO:0097367,GO:0019200,GO:0048029,GO:0032559,GO:0030246,GO:0017076,GO:0032555,GO:0005524,GO:0035639,GO:0030554,GO:0032553	GO:0065008,GO:0019725,GO:0033500,GO:0055082,GO:0042593,GO:0005975,GO:0001678,GO:0042592,GO:0048878
1HKH-A	GO:0016684,GO:0004601,GO:0016209	GO:0098869,GO:1990748,GO:0051716,GO:0098754,GO:0097237,GO:0070887,GO:0042221,GO:0009636
1HKL-L	GO:0003823,GO:0005102,GO:0034987	GO:0042742,GO:0006928,GO:0051234,GO:0007154,GO:0044419,GO:0016477,GO:0045087,GO:0002768,GO:0002682,GO:0051249,GO:0050871,GO:0002757,GO:0061024,GO:0002697,GO:0045321,GO:0050776,GO:0002431,GO:0006898,GO:0002449,GO:0051716,GO:0006952,GO:0051179,GO:0006910,GO:0048518,GO:0065008,GO:0002684,GO:0051674,GO:0006950,GO:0002455,GO:0050778,GO:0002443,GO:0050867,GO:0002460,GO:0050864,GO:0048522,GO:0048870,GO:…	GO:0031982,GO:0009986,GO:0009897,GO:0070062,GO:0005615,GO:0005886,GO:0043230,GO:0098552,GO:0071944,GO:0042571,GO:0019814,GO:0072562,GO:1903561,GO:0005576
1HKO-A	GO:0046906,GO:0020037
1HKQ-A	GO:0016772,GO:0016779,GO:0003887,GO:0140097,GO:0034061	GO:0006260,GO:0006270,GO:0006259,GO:0006261
1HKT-A	GO:0003677,GO:0140110,GO:0043565,GO:0003700	GO:0009889,GO:0051171,GO:0019219,GO:0006357,GO:2000112,GO:0006366,GO:0034654,GO:0006355,GO:0032774,GO:0051252,GO:0031326,GO:0010468,GO:0006351,GO:1903506,GO:0097659,GO:0019222,GO:0060255,GO:2001141,GO:0031323,GO:0010556,GO:0080090,GO:0016070,GO:0019438	GO:0005634
1HKV-A	GO:0016830,GO:0030170,GO:0070279,GO:0016831,GO:0016829,GO:0019842	GO:0016053,GO:1901607,GO:0006553,GO:0009089,GO:0044283,GO:0009085,GO:0046394,GO:0009066,GO:1901605,GO:0009067,GO:0006520,GO:0019752,GO:0043648,GO:0046451,GO:0008652,GO:0043436,GO:0006082	GO:0071944,GO:0030312,GO:0005618
1HKX-A	GO:0016772,GO:0016773,GO:0016301,GO:0005516,GO:0004674,GO:0140096,GO:0004672	GO:0006796,GO:0006793,GO:0036211,GO:0043412,GO:0006468,GO:0006464,GO:0016310
1HKY-A		GO:0006508	GO:0005576
1HL3-A	GO:0051287,GO:0016616,GO:0016614
1HLB-A	GO:0046906,GO:0005215,GO:0005344,GO:0019825,GO:0020037	GO:0051234,GO:0006810,GO:0051179,GO:0015671,GO:0015669	GO:0005833,GO:0005829,GO:0005576
[truncated: 34,910 more rows]
[truncated: 1,893 more columns]
