# Supplementary material for: Deep learning–enhanced clustering and classification of protein molecule tertiary structures using weighted distance matrices
Source: Brief Bioinform. 2025 Jul 8;26(4):bbaf331. doi: 10.1093/bib/bbaf331 (PMC12234446; doi:10.1093/bib/bbaf331)
Supplement: supplementary_files_bbaf331 [file supplementary_files_bbaf331.zip › Verticillium_dahliae_765_effectors_bbaf331.xlsx]

## Sheet: Sheet1
PROTEIN ID
VDAG_00034
VDAG_00063
VDAG_00069
VDAG_00070
VDAG_00076
VDAG_00087
VDAG_00088
VDAG_00090
VDAG_00107
VDAG_00116
VDAG_00129
VDAG_00164
VDAG_00177
VDAG_00189
VDAG_00206
VDAG_00261
VDAG_00335
VDAG_00382
VDAG_00408
VDAG_00429
VDAG_00481
VDAG_00482
VDAG_00492
VDAG_00499
VDAG_00500
VDAG_00528
VDAG_00559
VDAG_00596
VDAG_00600
VDAG_00618
VDAG_00621
VDAG_00627
VDAG_00636
VDAG_00716
VDAG_00726
VDAG_00730
VDAG_00740
VDAG_00751
VDAG_00752
VDAG_00757
VDAG_00768
VDAG_00769
VDAG_00782
VDAG_00784
VDAG_00789
VDAG_00795
VDAG_00798
VDAG_00801
VDAG_00808
VDAG_00809
VDAG_00817
VDAG_00825
VDAG_00831
VDAG_00849
VDAG_00900
VDAG_00902
VDAG_00904
VDAG_00931
VDAG_00945
VDAG_00972
VDAG_00987
VDAG_01003
VDAG_01047
VDAG_01050
VDAG_01104
VDAG_01109
VDAG_01118
VDAG_01131
VDAG_01149
VDAG_01155
VDAG_01205
VDAG_01213
VDAG_01216
VDAG_01231
VDAG_01249
VDAG_01262
VDAG_01264
VDAG_01282
VDAG_01298
VDAG_01304
VDAG_01316
VDAG_01326
VDAG_01339
VDAG_01348
VDAG_01449
VDAG_01456
VDAG_01465
VDAG_01518
VDAG_01528
VDAG_01555
VDAG_01586
VDAG_01602
VDAG_01624
VDAG_01687
VDAG_01692
VDAG_01694
VDAG_01698
VDAG_01699
VDAG_01714
VDAG_01717
VDAG_01759
VDAG_01781
VDAG_01782
VDAG_01806
VDAG_01815
VDAG_01820
VDAG_01838
VDAG_01839
VDAG_01852
VDAG_01864
VDAG_01866
VDAG_01867
VDAG_01870
VDAG_01905
VDAG_01910
VDAG_01959
VDAG_01995
VDAG_01997
VDAG_02042
VDAG_02044
VDAG_02062
VDAG_02063
VDAG_02067
VDAG_02072
VDAG_02073
VDAG_02082
VDAG_02083
VDAG_02085
VDAG_02088
VDAG_02091
VDAG_02092
VDAG_02095
VDAG_02100
VDAG_02103
VDAG_02105
VDAG_02127
VDAG_02129
VDAG_02130
VDAG_02161
VDAG_02175
VDAG_02211
VDAG_02220
VDAG_02230
VDAG_02231
VDAG_02233
VDAG_02236
VDAG_02256
VDAG_02274
VDAG_02277
VDAG_02293
VDAG_02302
VDAG_02304
VDAG_02343
VDAG_02396
VDAG_02398
VDAG_02418
VDAG_02462
VDAG_02463
VDAG_02469
VDAG_02501
VDAG_02583
VDAG_02586
VDAG_02617
VDAG_02640
VDAG_02654
VDAG_02669
VDAG_02670
VDAG_02676
VDAG_02693
VDAG_02705
VDAG_02709
VDAG_02724
VDAG_02731
VDAG_02733
VDAG_02735
VDAG_02743
VDAG_02745
VDAG_02746
VDAG_02752
VDAG_02770
VDAG_02776
VDAG_02801
VDAG_02814
VDAG_02816
VDAG_02817
VDAG_02824
VDAG_02827
VDAG_02828
VDAG_02829
VDAG_02832
VDAG_02835
VDAG_02843
VDAG_02879
VDAG_02886
VDAG_02888
VDAG_02898
VDAG_02904
VDAG_02906
VDAG_02907
VDAG_02920
VDAG_02931
VDAG_02938
VDAG_02948
VDAG_02959
VDAG_02961
VDAG_02980
VDAG_02982
VDAG_02989
VDAG_03011
VDAG_03021
VDAG_03038
VDAG_03080
VDAG_03084
VDAG_03096
VDAG_03109
VDAG_03117
VDAG_03127
VDAG_03158
VDAG_03201
VDAG_03221
VDAG_03235
VDAG_03236
VDAG_03263
VDAG_03287
VDAG_03312
VDAG_03333
VDAG_03349
VDAG_03354
VDAG_03369
VDAG_03373
VDAG_03374
VDAG_03375
VDAG_03382
VDAG_03385
VDAG_03386
VDAG_03405
VDAG_03406
VDAG_03407
VDAG_03411
VDAG_03414
VDAG_03463
VDAG_03473
VDAG_03476
VDAG_03483
VDAG_03487
VDAG_03488
VDAG_03495
VDAG_03499
VDAG_03513
VDAG_03519
VDAG_03526
VDAG_03528
VDAG_03536
VDAG_03544
VDAG_03551
VDAG_03553
VDAG_03556
VDAG_03581
VDAG_03585
VDAG_03588
VDAG_03611
VDAG_03622
VDAG_03633
VDAG_03639
VDAG_03641
VDAG_03642
VDAG_03653
VDAG_03685
VDAG_03686
VDAG_03694
VDAG_03705
VDAG_03707
VDAG_03708
VDAG_03709
VDAG_03711
VDAG_03713
VDAG_03755
VDAG_03762
VDAG_03790
VDAG_03792
VDAG_03799
VDAG_03821
VDAG_03839
VDAG_03845
VDAG_03851
VDAG_03859
VDAG_03884
VDAG_03886
VDAG_03892
VDAG_03895
VDAG_03896
VDAG_03907
VDAG_03954
VDAG_03965
VDAG_03973
VDAG_03974
VDAG_03987
VDAG_03991
VDAG_04006
VDAG_04017
VDAG_04019
VDAG_04022
VDAG_04026
VDAG_04030
VDAG_04031
VDAG_04035
VDAG_04057
VDAG_04101
VDAG_04102
VDAG_04103
VDAG_04110
VDAG_04116
VDAG_04121
VDAG_04155
VDAG_04170
VDAG_04171
VDAG_04228
VDAG_04233
VDAG_04261
VDAG_04291
VDAG_04306
VDAG_04322
VDAG_04332
VDAG_04336
VDAG_04342
VDAG_04348
VDAG_04395
VDAG_04404
VDAG_04405
VDAG_04407
VDAG_04408
VDAG_04416
VDAG_04423
VDAG_04433
VDAG_04446
VDAG_04484
VDAG_04506
VDAG_04530
VDAG_04550
VDAG_04551
VDAG_04553
VDAG_04597
VDAG_04624
VDAG_04642
VDAG_04701
VDAG_04704
VDAG_04705
VDAG_04710
VDAG_04718
VDAG_04734
VDAG_04737
VDAG_04738
VDAG_04744
VDAG_04755
VDAG_04756
VDAG_04758
VDAG_04762
VDAG_04795
VDAG_04798
VDAG_04826
VDAG_04827
VDAG_04828
VDAG_04830
VDAG_04834
VDAG_04853
VDAG_04876
VDAG_04904
VDAG_04977
VDAG_05006
VDAG_05008
VDAG_05017
VDAG_05027
VDAG_05030
VDAG_05035
VDAG_05036
VDAG_05039
VDAG_05040
VDAG_05042
VDAG_05043
VDAG_05061
VDAG_05090
VDAG_05094
VDAG_05096
VDAG_05100
VDAG_05115
VDAG_05117
VDAG_05119
VDAG_05121
VDAG_05122
VDAG_05134
VDAG_05135
VDAG_05180
VDAG_05294
VDAG_05305
VDAG_05315
VDAG_05331
VDAG_05344
VDAG_05345
VDAG_05346
VDAG_05354
VDAG_05357
VDAG_05372
VDAG_05396
VDAG_05402
VDAG_05406
VDAG_05410
VDAG_05416
VDAG_05421
VDAG_05431
VDAG_05448
VDAG_05455
VDAG_05458
VDAG_05483
VDAG_05503
VDAG_05509
VDAG_05545
VDAG_05621
VDAG_05639
VDAG_05641
VDAG_05645
VDAG_05648
VDAG_05649
VDAG_05650
VDAG_05652
VDAG_05655
VDAG_05660
VDAG_05668
VDAG_05671
VDAG_05708
VDAG_05709
VDAG_05710
VDAG_05715
VDAG_05717
VDAG_05741
VDAG_05751
VDAG_05758
VDAG_05791
VDAG_05798
VDAG_05799
VDAG_05837
VDAG_05967
VDAG_05970
VDAG_05976
VDAG_05979
VDAG_05983
VDAG_05987
VDAG_05992
VDAG_05997
VDAG_06028
VDAG_06030
VDAG_06039
VDAG_06055
VDAG_06083
VDAG_06088
VDAG_06106
VDAG_06109
VDAG_06125
VDAG_06126
VDAG_06133
VDAG_06138
VDAG_06144
VDAG_06147
VDAG_06152
VDAG_06154
VDAG_06155
VDAG_06162
VDAG_06165
VDAG_06166
VDAG_06173
VDAG_06199
VDAG_06204
VDAG_06206
VDAG_06207
VDAG_06212
VDAG_06220
VDAG_06236
VDAG_06237
VDAG_06252
VDAG_06254
VDAG_06258
VDAG_06279
VDAG_06280
VDAG_06284
VDAG_06328
VDAG_06382
VDAG_06385
VDAG_06386
VDAG_06425
VDAG_06478
VDAG_06523
VDAG_06538
VDAG_06554
VDAG_06561
VDAG_06575
VDAG_06602
VDAG_06637
VDAG_06675
VDAG_06718
VDAG_06733
VDAG_06738
VDAG_06780
VDAG_06789
VDAG_06799
VDAG_06816
VDAG_06838
VDAG_06904
VDAG_06921
VDAG_06925
VDAG_06930
VDAG_06933
VDAG_06934
VDAG_06963
VDAG_06979
VDAG_06993
VDAG_06998
VDAG_07065
VDAG_07077
VDAG_07100
VDAG_07113
VDAG_07114
VDAG_07115
VDAG_07119
VDAG_07134
VDAG_07135
VDAG_07136
VDAG_07137
VDAG_07139
VDAG_07143
VDAG_07144
VDAG_07148
VDAG_07158
VDAG_07168
VDAG_07171
VDAG_07176
VDAG_07183
VDAG_07185
VDAG_07195
VDAG_07210
VDAG_07212
VDAG_07225
VDAG_07231
VDAG_07237
VDAG_07238
VDAG_07240
VDAG_07241
VDAG_07246
VDAG_07251
VDAG_07264
VDAG_07266
VDAG_07267
VDAG_07273
VDAG_07274
VDAG_07285
VDAG_07289
VDAG_07290
VDAG_07296
VDAG_07297
VDAG_07305
VDAG_07306
VDAG_07336
VDAG_07344
VDAG_07350
VDAG_07373
VDAG_07374
VDAG_07375
VDAG_07384
VDAG_07386
VDAG_07392
VDAG_07393
VDAG_07406
VDAG_07407
VDAG_07412
VDAG_07421
VDAG_07424
VDAG_07425
VDAG_07477
VDAG_07481
VDAG_07494
VDAG_07537
VDAG_07547
VDAG_07566
VDAG_07578
VDAG_07604
VDAG_07608
VDAG_07611
VDAG_07612
VDAG_07622
VDAG_07641
VDAG_07642
VDAG_07660
VDAG_07662
VDAG_07668
VDAG_07682
VDAG_07701
VDAG_07708
VDAG_07742
VDAG_07745
VDAG_07759
VDAG_07768
VDAG_07772
VDAG_07775
VDAG_07784
VDAG_07825
VDAG_07838
VDAG_07839
VDAG_07851
VDAG_07881
VDAG_07904
VDAG_07927
VDAG_07937
VDAG_07945
VDAG_07947
VDAG_07955
VDAG_07958
VDAG_07972
VDAG_07980
VDAG_07991
VDAG_08022
VDAG_08030
VDAG_08037
VDAG_08067
VDAG_08068
VDAG_08070
VDAG_08085
VDAG_08091
VDAG_08095
VDAG_08097
VDAG_08098
VDAG_08100
VDAG_08105
VDAG_08108
VDAG_08121
VDAG_08138
VDAG_08139
VDAG_08141
VDAG_08152
VDAG_08154
VDAG_08156
VDAG_08171
VDAG_08202
VDAG_08210
VDAG_08211
VDAG_08213
VDAG_08227
VDAG_08236
VDAG_08248
VDAG_08251
VDAG_08263
VDAG_08265
VDAG_08273
VDAG_08275
VDAG_08282
VDAG_08341
VDAG_08395
VDAG_08477
VDAG_08481
VDAG_08499
VDAG_08500
VDAG_08558
VDAG_08583
VDAG_08620
VDAG_08653
VDAG_08681
VDAG_08685
VDAG_08695
VDAG_08708
VDAG_08734
VDAG_08741
VDAG_08750
VDAG_08866
VDAG_08867
VDAG_08870
VDAG_08888
VDAG_08944
VDAG_08946
VDAG_08954
VDAG_08956
VDAG_09020
VDAG_09056
VDAG_09058
VDAG_09063
VDAG_09069
VDAG_09106
VDAG_09114
VDAG_09117
VDAG_09122
VDAG_09187
VDAG_09200
VDAG_09228
VDAG_09229
VDAG_09247
VDAG_09248
VDAG_09249
VDAG_09251
VDAG_09278
VDAG_09281
VDAG_09286
VDAG_09288
VDAG_09319
VDAG_09343
VDAG_09345
VDAG_09363
VDAG_09366
VDAG_09373
VDAG_09380
VDAG_09383
VDAG_09389
VDAG_09393
VDAG_09397
VDAG_09411
VDAG_09483
VDAG_09500
VDAG_09504
VDAG_09506
VDAG_09510
VDAG_09516
VDAG_09526
VDAG_09527
VDAG_09536
VDAG_09549
VDAG_09550
VDAG_09554
VDAG_09560
VDAG_09574
VDAG_09587
VDAG_09613
VDAG_09626
VDAG_09656
VDAG_09669
VDAG_09678
VDAG_09682
VDAG_09703
VDAG_09727
VDAG_09735
VDAG_09739
VDAG_09744
VDAG_09750
VDAG_09765
VDAG_09774
VDAG_09777
VDAG_09799
VDAG_09800
VDAG_09846
VDAG_09853
VDAG_09860
VDAG_09881
VDAG_09882
VDAG_09886
VDAG_09915
VDAG_09920
VDAG_10047
VDAG_10051
VDAG_10077
VDAG_10137
VDAG_10166
VDAG_10193
VDAG_10268
VDAG_10297
VDAG_10367
VDAG_10378
VDAG_10379
VDAG_10403
VDAG_10404
VDAG_10405
VDAG_10409
VDAG_10410
VDAG_10414
VDAG_10441
VDAG_10444
VDAG_10456
VDAG_10470
VDAG_10471
VDAG_10474
VDAG_10490
VDAG_10495
VDAG_10511
VDAG_10514
VDAG_10515
VDAG_10525
VDAG_10527
